# Supplementary material for: A SNP-Based Genome-Wide Association Study to Mine Genetic Loci Associated to Salinity Tolerance in Mungbean (Vigna radiata L.)
Source: Genes (Basel). 2020 Jul 7;11(7):759. doi: 10.3390/genes11070759 (PMC7397256; doi:10.3390/genes11070759)
Supplement: Supplementary file 1 [file genes-11-00759-s001.zip]

Archive with 3 entries (2 files):
- supplementaries/
- supplementaries/Supplementary 1_mungbean accession and trait data.xlsx
- supplementaries/Supplementary 2_SNP markers.xlsx
