# Supplementary material for: A SNP-Based Genome-Wide Association Study to Mine Genetic Loci Associated to Salinity Tolerance in Mungbean (Vigna radiata L.)
Source: Genes (Basel). 2020 Jul 7;11(7):759. doi: 10.3390/genes11070759 (PMC7397256; doi:10.3390/genes11070759)
Supplement: Supplementary file 1 [file genes-11-00759-s001.zip › supplementaries/Supplementary 1_mungbean accession and trait data.xlsx]

## Sheet: Standardized trait_GWAS minning
<Trait>	Perc_Germ_Salinity
1	55.0415
2	51.5514
3	52.1783
4	34.3912
5	42.7354
6	48.1211
7	38.8657
8	28.4554
9	51.3471
10	56.0259
11	32.3419
12	40.5704
13	29.0991
14	36.1727
15	52.5956
16	43.3402
17	51.6112
18	52.5615
19	50.9298
20	41.0475
21	35.6397
22	56.0089
23	41.1752
24	46.8471
25	53.9207
26	51.5514
27	64.8981
28	47.4397
29	65.4518
30	60.9605
31	43.8563
32	40.2506
33	38.828
34	41.1074
35	38.0904
36	45.522
37	40.5704
38	58.8723
39	44.2137
40	47.6272
41	41.8189
42	44.9549
43	58.3951
44	46.583
45	47.6871
46	55.8982
47	44.5887
48	62.0215
49	61.4337
50	40.1142
51	58.3016
52	55.6086
53	55.8216
54	48.1809
55	61.9108
56	38.2779
57	44.6653
58	29.4228
59	39.5094
60	47.9679
61	49.5401
62	45.6155
63	54.3942
64	41.1752
65	46.6596
66	44.4012
67	49.4294
68	40.7579
69	57.0531
70	49.9197
71	49.5401
72	47.0224
73	58.6848
74	35.0349
75	48.7648
76	33.0065
77	58.2077
78	44.3842
79	50.9298
80	36.0959
81	47.7038
82	45.5986
83	34.9411
84	35.1117
85	49.9965
86	46.5662
87	48.9523
88	36.2834
89	32.913
90	38.0904
91	52.6554
92	49.3696
93	53.8271
94	42.8631
95	42.6756
96	46.2375
97	54.4877
98	44.2137
99	53.1627
100	52.1783
101	43.1527
102	56.0259
103	53.2393
104	51.151
105	42.7354
106	49.9965
107	44.9172
108	58.0034
109	69.9263
110	53.0518
111	34.9583
112	48.6882
113	56.8826
114	51.5514
115	53.0518
116	66.8964
117	40.4597
119	27.8676
120	44.2903
121	66.3426
122	61.4337
123	51.1341
124	45.7262
125	51.6453
126	43.9839
128	51.5514
129	42.4458
130	45.0449
131	56.6695
132	39.3987
133	65.3411
134	64.2203
135	56.503
136	62.0215
137	58.3184
138	48.748
139	47.2436
140	48.0276
141	59.192
142	62.1151
143	47.644
144	33.9739
145	51.9908
146	43.8563
147	35.7895
148	49.9965
149	48.1211
150	40.6639
151	51.1341
152	41.6314
153	34.9242
154	42.3558
155	39.3987
156	39.4496
157	29.0056
158	46.8471
159	58.3951
160	45.5388
161	39.6029
162	19.1791
163	68.3882
164	42.6415
165	44.8614
166	46.8471
167	38.4484
168	62.3197
169	30.5606
170	48.3253
171	44.461
172	53.35
173	49.809
174	31.8857
175	37.2337
176	41.5805
177	54.7175
178	29.6271
179	38.9423
180	41.5805
181	38.3886
182	56.0857
183	35.7163
184	36.573
185	47.7973
186	56.7294
187	46.1657
188	48.1809
189	18.1181
190	46.0381
191	44.8951
192	58.1909
193	51.0742
194	34.6346
195	40.9709
196	41.6912
197	35.1626
198	34.1614
199	65.3752
200	50.2007
201	49.8467
202	47.908
203	32.7424
204	30.654
205	38.2779
206	45.4622
207	41.2518
208	43.3061
209	35.5679
210	54.6497
211	46.8471
212	33.4801
213	44.9719
214	46.583
215	36.4964
216	61.5821
217	56.2899
218	38.542
219	64.2203
220	76.3392
221	49.9233
222	53.1457
223	56.1366
224	47.2644
225	47.2644
226	40.1908
227	39.07
228	28.5284
229	44.4778
230	52.7661
231	37.2
232	48.9523
233	47.908
234	53.2393
235	43.3402
236	43.357
237	49.809
238	48.748
239	42.9397
240	37.8008
241	46.6428
242	52.1185
243	66.0189
244	30.0665
245	29.5727
246	47.644
247	45.2579
248	57.1467
249	51.6621
250	40.7579
251	49.9965
252	53.7164
253	45.4622
254	36.8882
255	56.0857
256	39.9267
257	46.583
258	42.5856
259	39.6628
260	36.7605
261	58.6848
262	40.0033
263	52.2549
264	50.2007
265	52.2549
266	52.5956
267	46.5489
268	32.7424
269	28.6683
270	52.1783
271	44.4012
272	35.0349
273	40.8177
274	47.7038
275	45.522
276	37.7449
277	41.8189
278	50.0731
279	41.5039
280	42.7133
281	49.9965
282	58.3016
283	33.931
284	57.1467
285	37.8008
286	44.3671
287	46.583
288	54.8881
289	47.7038
290	37.1401
291	25.1917
293	44.0774
294	60.9605
295	36.0791
296	45.3345
297	69.3761
298	52.1185
299	35.9038
300	14.2312

## Sheet: Population Structure_GWAS minin
Taxa	Q1	Q2	Q3	Q4
1	0.965	0.006	0.008	0.022
2	0.223	0.012	0.02	0.745
3	0.572	0.005	0.263	0.159
4	0.359	0.02	0.616	0.005
5	0.015	0.003	0.593	0.389
6	0.855	0.006	0.138	0.002
7	0.019	0.193	0.02	0.768
8	0.105	0.008	0.338	0.549
9	0.027	0.062	0.898	0.013
10	0.467	0.003	0.212	0.319
11	0.003	0.004	0.59	0.403
12	0.015	0.028	0.129	0.829
13	0.014	0.965	0.019	0.002
14	0.377	0.004	0.004	0.615
15	0.991	0.004	0.003	0.002
16	0.957	0.006	0.022	0.015
17	0.879	0.017	0.101	0.002
18	0.01	0.058	0.007	0.926
19	0.335	0.121	0.016	0.528
20	0.296	0.366	0.131	0.206
21	0.123	0.857	0.017	0.003
22	0.035	0.43	0.003	0.532
23	0.005	0.39	0.005	0.6
24	0.004	0.433	0.003	0.56
25	0.193	0.792	0.012	0.003
26	0.003	0.003	0.399	0.595
27	0.031	0.003	0.325	0.641
28	0.014	0.002	0.656	0.327
29	0.003	0.004	0.79	0.203
30	0.309	0.006	0.638	0.047
31	0.008	0.621	0.155	0.217
32	0.306	0.066	0.009	0.619
33	0.726	0.009	0.044	0.221
34	0.989	0.004	0.005	0.002
35	0.011	0.957	0.03	0.003
36	0.308	0.351	0.1	0.241
37	0.389	0.004	0.074	0.534
38	0.922	0.017	0.058	0.003
39	0.439	0.467	0.092	0.002
40	0.096	0.003	0.101	0.801
41	0.986	0.005	0.005	0.005
42	0.248	0.471	0.033	0.247
43	0.472	0.499	0.008	0.021
44	0.98	0.002	0.006	0.012
45	0.176	0.003	0.214	0.606
46	0.522	0.006	0.068	0.404
47	0.858	0.133	0.006	0.004
48	0.879	0.015	0.102	0.004
49	0.696	0.002	0.003	0.298
50	0.728	0.153	0.006	0.114
51	0.047	0.245	0.548	0.16
52	0.965	0.005	0.026	0.004
53	0.78	0.003	0.004	0.213
54	0.991	0.003	0.002	0.004
55	0.989	0.003	0.004	0.004
56	0.234	0.022	0.024	0.72
57	0.004	0.491	0.003	0.502
58	0.063	0.165	0.037	0.735
59	0.956	0.009	0.026	0.01
60	0.145	0.48	0.017	0.359
61	0.013	0.228	0.003	0.756
62	0.337	0.589	0.072	0.003
63	0.011	0.677	0.006	0.305
64	0.006	0.255	0.008	0.731
65	0.078	0.494	0.003	0.425
66	0.046	0.514	0.009	0.431
67	0.003	0.518	0.003	0.476
68	0.004	0.448	0.003	0.545
69	0.004	0.675	0.016	0.305
70	0.004	0.51	0.005	0.482
71	0.201	0.304	0.072	0.424
72	0.011	0.246	0.12	0.623
73	0.005	0.106	0.472	0.418
74	0.009	0.066	0.434	0.491
75	0.028	0.56	0.031	0.381
76	0.338	0.574	0.017	0.071
77	0.226	0.018	0.009	0.746
78	0.044	0.547	0.005	0.405
79	0.302	0.666	0.013	0.019
80	0.047	0.412	0.016	0.524
81	0.116	0.585	0.056	0.244
82	0.056	0.931	0.009	0.005
83	0.195	0.788	0.014	0.003
84	0.288	0.177	0.232	0.303
85	0.127	0.11	0.006	0.758
86	0.009	0.243	0.033	0.714
87	0.024	0.732	0.007	0.236
88	0.017	0.364	0.005	0.614
89	0.007	0.737	0.028	0.228
90	0.151	0.518	0.15	0.181
91	0.38	0.114	0.093	0.413
92	0.006	0.514	0.005	0.475
93	0.379	0.485	0.085	0.051
94	0.002	0.388	0.003	0.606
95	0.255	0.307	0.016	0.423
96	0.175	0.408	0.156	0.26
97	0.046	0.139	0.064	0.751
98	0.084	0.169	0.003	0.744
99	0.183	0.347	0.434	0.037
100	0.142	0.331	0.354	0.173
101	0.235	0.256	0.276	0.234
102	0.848	0.004	0.009	0.139
103	0.876	0.007	0.114	0.003
104	0.852	0.005	0.137	0.007
105	0.135	0.051	0.251	0.564
106	0.393	0.465	0.133	0.009
107	0.403	0.052	0.114	0.43
108	0.723	0.005	0.034	0.239
109	0.052	0.099	0.343	0.506
110	0.258	0.039	0.08	0.623
111	0.177	0.681	0.012	0.13
112	0.283	0.105	0.271	0.341
113	0.269	0.173	0.005	0.552
114	0.931	0.004	0.004	0.061
115	0.578	0.006	0.298	0.119
116	0.819	0.004	0.04	0.136
117	0.004	0.003	0.963	0.031
119	0.189	0.105	0.687	0.019
120	0.202	0.004	0.293	0.501
121	0.819	0.003	0.003	0.174
122	0.657	0.009	0.332	0.002
123	0.453	0.004	0.052	0.492
124	0.65	0.223	0.045	0.082
125	0.008	0.983	0.006	0.003
126	0.803	0.012	0.004	0.182
128	0.548	0.052	0.004	0.395
129	0.476	0.027	0.306	0.191
130	0.987	0.007	0.003	0.003
131	0.612	0.005	0.249	0.133
132	0.659	0.004	0.042	0.296
133	0.95	0.018	0.029	0.003
134	0.96	0.003	0.003	0.035
135	0.771	0.004	0.003	0.221
136	0.992	0.003	0.003	0.002
137	0.011	0.005	0.944	0.04
138	0.41	0.008	0.526	0.056
139	0.019	0.008	0.838	0.135
140	0.339	0.374	0.059	0.227
141	0.228	0.006	0.108	0.658
142	0.232	0.007	0.734	0.027
143	0.069	0.91	0.019	0.003
144	0.07	0.169	0.121	0.64
145	0.009	0.742	0.008	0.242
146	0.097	0.126	0.036	0.741
147	0.395	0.553	0.041	0.011
148	0.006	0.563	0.13	0.301
149	0.472	0.053	0.026	0.449
150	0.304	0.231	0.024	0.441
151	0.03	0.638	0.009	0.323
152	0.368	0.226	0.061	0.345
153	0.184	0.197	0.053	0.566
154	0.544	0.216	0.046	0.194
155	0.322	0.134	0.033	0.511
156	0.604	0.265	0.044	0.086
157	0.015	0.484	0.004	0.497
158	0.43	0.534	0.012	0.023
159	0.24	0.602	0.006	0.153
160	0.006	0.229	0.004	0.761
161	0.358	0.356	0.214	0.072
162	0.008	0.534	0.005	0.453
163	0.462	0.1	0.186	0.251
164	0.217	0.309	0.005	0.469
165	0.798	0.007	0.192	0.002
166	0.127	0.576	0.031	0.266
167	0.019	0.417	0.007	0.557
168	0.793	0.078	0.126	0.003
169	0.158	0.735	0.008	0.1
170	0.045	0.625	0.003	0.326
171	0.121	0.74	0.003	0.135
172	0.383	0.407	0.174	0.036
173	0.087	0.235	0.104	0.574
174	0.005	0.877	0.003	0.116
175	0.004	0.727	0.005	0.264
176	0.068	0.509	0.02	0.403
177	0.63	0.006	0.265	0.099
178	0.328	0.298	0.006	0.367
179	0.04	0.521	0.114	0.325
180	0.108	0.349	0.018	0.525
181	0.165	0.013	0.135	0.687
182	0.004	0.217	0.01	0.769
183	0.006	0.243	0.015	0.736
184	0.055	0.937	0.006	0.002
185	0.018	0.497	0.119	0.366
186	0.069	0.044	0.004	0.884
187	0.324	0.201	0.372	0.103
188	0.029	0.879	0.081	0.011
189	0.182	0.613	0.005	0.2
190	0.005	0.876	0.016	0.103
191	0.02	0.522	0.015	0.443
192	0.014	0.177	0.005	0.804
193	0.118	0.26	0.004	0.618
194	0.016	0.977	0.004	0.003
195	0.005	0.556	0.003	0.436
196	0.003	0.662	0.003	0.332
197	0.015	0.925	0.005	0.055
198	0.003	0.704	0.004	0.29
199	0.124	0.299	0.012	0.565
200	0.003	0.761	0.003	0.233
201	0.063	0.409	0.148	0.38
202	0.014	0.451	0.012	0.522
203	0.008	0.877	0.006	0.109
204	0.034	0.747	0.04	0.18
205	0.048	0.862	0.022	0.068
206	0.011	0.848	0.013	0.128
207	0.008	0.485	0.004	0.503
208	0.081	0.051	0.008	0.861
209	0.004	0.367	0.004	0.626
210	0.314	0.616	0.042	0.027
211	0.048	0.218	0.009	0.725
212	0.002	0.666	0.002	0.329
213	0.186	0.281	0.086	0.447
214	0.003	0.257	0.005	0.735
215	0.158	0.282	0.029	0.531
216	0.48	0.01	0.016	0.495
217	0.557	0.003	0.007	0.433
218	0.006	0.034	0.219	0.741
219	0.039	0.004	0.287	0.67
220	0.578	0.004	0.193	0.226
221	0.497	0.11	0.055	0.338
222	0.018	0.423	0.029	0.531
223	0.179	0.115	0.7	0.006
224	0.004	0.067	0.003	0.925
225	0.066	0.285	0.007	0.642
226	0.011	0.417	0.091	0.48
227	0.004	0.131	0.343	0.522
228	0.01	0.005	0.477	0.508
229	0.351	0.028	0.578	0.044
230	0.004	0.002	0.476	0.518
231	0.009	0.002	0.802	0.187
232	0.79	0.005	0.202	0.003
233	0.043	0.12	0.699	0.138
234	0.309	0.197	0.009	0.485
235	0.501	0.072	0.021	0.407
236	0.21	0.114	0.038	0.638
237	0.074	0.41	0.038	0.478
238	0.696	0.122	0.006	0.177
239	0.416	0.47	0.027	0.087
240	0.358	0.03	0.006	0.606
241	0.004	0.395	0.008	0.593
242	0.003	0.344	0.01	0.643
243	0.367	0.213	0.009	0.412
244	0.082	0.891	0.008	0.018
245	0.188	0.472	0.004	0.336
246	0.004	0.087	0.837	0.072
247	0.262	0.581	0.154	0.003
248	0.031	0.205	0.733	0.031
249	0.146	0.077	0.775	0.002
250	0.002	0.002	0.975	0.021
251	0.002	0.003	0.991	0.004
252	0.01	0.012	0.968	0.01
253	0.002	0.002	0.994	0.002
254	0.04	0.007	0.952	0.002
255	0.302	0.023	0.595	0.081
256	0.004	0.008	0.885	0.102
257	0.003	0.002	0.993	0.002
258	0.002	0.002	0.981	0.015
259	0.003	0.002	0.985	0.009
260	0.002	0.002	0.97	0.026
261	0.003	0.003	0.451	0.543
262	0.003	0.003	0.993	0.002
263	0.004	0.012	0.982	0.002
264	0.029	0.005	0.625	0.34
265	0.003	0.003	0.755	0.239
266	0.002	0.002	0.987	0.009
267	0.022	0.891	0.007	0.081
268	0.269	0.151	0.024	0.556
269	0.631	0.097	0.27	0.003
270	0.294	0.36	0.138	0.208
271	0.004	0.065	0.005	0.926
272	0.023	0.152	0.112	0.712
273	0.005	0.58	0.189	0.226
274	0.026	0.39	0.062	0.522
275	0.254	0.104	0.059	0.583
276	0.005	0.467	0.004	0.523
277	0.005	0.955	0.008	0.031
278	0.005	0.928	0.004	0.063
279	0.005	0.909	0.003	0.082
280	0.004	0.894	0.004	0.098
281	0.006	0.948	0.008	0.037
282	0.011	0.042	0.004	0.943
283	0.353	0.181	0.007	0.459
284	0.003	0.542	0.003	0.453
285	0.004	0.88	0.003	0.113
286	0.117	0.006	0.015	0.863
287	0.028	0.27	0.01	0.691
288	0.008	0.974	0.015	0.004
289	0.009	0.905	0.006	0.08
290	0.171	0.617	0.14	0.072
291	0.251	0.6	0.031	0.117
293	0.959	0.017	0.019	0.006
294	0.918	0.005	0.074	0.003
295	0.024	0.453	0.005	0.519
296	0.839	0.044	0.003	0.115
297	0.894	0.092	0.007	0.008
298	0.022	0.876	0.1	0.003
299	0.734	0.256	0.008	0.002
300	0.255	0.732	0.009	0.003

## Sheet: Accessions and salt trait data
					Polystyrene sheets		Petri dish
No.	VI no.	Acc no.	Cultivar name	Origin	Rep1	Rep2	Rep3	Rep4	Rep5
1	VI000020 AY	V01020	CM-16	Thailand	90.9091	36.3636	45.4545	81.8182	72.7273
2	VI000099 AG	V01099		India	45.4545	63.6364	81.8182	18.1818	90.9091
3	VI000105 BG	V01105		India	54.5455	45.4545	81.8182	54.5455	72.7273
4	VI000164 BG	V01164		Afghanistan	36.3636	18.1818	63.6364	27.2727	18.1818
5	VI000170 B-BR	V01170	EC15125	Afghanistan	63.6364	72.7273	36.3636	9.09091	54.5455
6	VI000175 BY	V01175	EC15131	India	100	63.6364	90.9091	18.1818	0
7	VI000188 A-BLM	V01188	EC15144	Pakistan	63.6364	54.5455	18.1818	36.3636	27.2727
8	VI000203 B-BR	V01203	EC15158	Afghanistan	27.2727	54.5455	36.3636	18.1818	0
9	VI000212 A-BLM	V01212		United States of America	54.5455	63.6364	90.9091	72.7273	18.1818
10	VI000232 AG	V01232	EC15179	Iran	81.8182	90.9091	63.6364	9.09091	90.9091
11	VI000238 AG	V01238	EC15184	Afghanistan	72.7273	45.4545	45.4545	9.09091	0
12	VI000253 AG	V01253	EC15198	India	63.6364	45.4545	36.3636	9.09091	63.6364
13	VI000316 AG	V01316		Pakistan	0	36.3636	54.5455	9.09091	45.4545
14	VI000317 BG	V01317		Pakistan	54.5455	45.4545	90.9091	0	9.09091
15	VI000319 AG	V01319		Pakistan	18.1818	54.5455	81.8182	90.9091	63.6364
16	VI000380 AG	V01380	EG-MD-6D	Philippines	27.2727	54.5455	54.5455	18.1818	81.8182
17	VI000461 BG	V01461		Thailand	90.9091	81.8182	36.3636	18.1818	72.7273
18	VI000470 AG	V01470		Pakistan	90.9091	90.9091	72.7273	72.7273	0
19	VI000532 BG	V01532		India	72.7273	54.5455	63.6364	72.7273	36.3636
20	VI000537 BG	V01537	NP-5-2	India	27.2727	54.5455	72.7273	18.1818	45.4545
21	VI000542 BY	V01542	NP-11	India	27.2727	63.6364	36.3636	27.2727	18.1818
22	VI000551 AG	V01551	NP-18	India	100	72.7273	45.4545	36.3636	63.6364
23	VI000554 AG	V01554	NP-21	India	27.2727	36.3636	63.6364	27.2727	63.6364
24	VI000559 AG	V01559	NP-28	India	45.4545	54.5455	45.4545	36.3636	81.8182
25	VI000578 AG	V01578	1/28/15	India	72.7273	81.8182	45.4545	90.9091	27.2727
26	VI000589 B-BR	V01589	1-130-77	India	45.4545	54.5455	90.9091	45.4545	63.6364
27	VI000616 BG	V01616	EC15024	Brazil	100	63.6364	63.6364	81.8182	81.8182
28	VI000618 AG	V01618	EC15026	India	63.6364	54.5455	72.7273	18.1818	63.6364
29	VI000625 B-BR	V01625	EC15040	India	45.4545	81.8182	90.9091	100	72.7273
30	VI000680 AG	V01680	EC15171	United States of America	100	54.5455	90.9091	36.3636	72.7273
31	VI000723 AG	V01723	EC15252	Iran	72.7273	72.7273	54.5455	36.3636	9.09091
32	VI000732 AG	V01732	N.A.5	India	72.7273	36.3636	27.2727	36.3636	36.3636
33	VI000735 BG	V01735	1791	India	54.5455	63.6364	72.7273	9.09091	9.09091
34	VI000736 AG	V01736	M.S.9719	India	36.3636	36.3636	54.5455	72.7273	18.1818
35	VI000749 AG	V01749		India	0	63.6364	63.6364	18.1818	72.7273
36	VI000764 AG	V01764		India	36.3636	54.5455	63.6364	45.4545	54.5455
37	VI000766 BG	V01766		India	45.4545	81.8182	63.6364	18.1818	9.09091
38	VI000805 BG	V01805	24-3/4A (T.1XT49)	India	36.3636	90.9091	54.5455	90.9091	81.8182
39	VI000815 BG	V01815	44-4/1 (T44) (T1XT49)	India	63.6364	18.1818	72.7273	63.6364	27.2727
40	VI000818 BG	V01818	9/11 (T1X48-6)	India	63.6364	54.5455	54.5455	9.09091	90.9091
41	VI000852 AG	V01852	OB 76-1/2(T1X4425-2)	India	45.4545	81.8182	63.6364	27.2727	9.09091
42	VI000938 AG	V01938	12-2/19 (4465X4474)	India	36.3636	72.7273	90.9091	27.2727	18.1818
43	VI000942 AG	V01942		India	36.3636	90.9091	81.8182	63.6364	81.8182
44	VI000953 AG	V01953	PS-7	India	63.6364	36.3636	18.1818	63.6364	81.8182
45	VI000981 BG	V01981	EC15006 PARTO	Philippines	54.5455	36.3636	72.7273	54.5455	54.5455
46	VI001023 BG	V02023	T-44	India	36.3636	63.6364	72.7273	90.9091	72.7273
47	VI001066 BG	V02066	CPI 27760	Australia	27.2727	54.5455	81.8182	27.2727	54.5455
48	VI001096 AG	V02096	Q10590	Australia	100	72.7273	90.9091	45.4545	54.5455
49	VI001124 AG	V02124	CQ16179	Australia	63.6364	72.7273	90.9091	81.8182	72.7273
50	VI001126 BG	V02126	CQ17415	Australia	45.4545	54.5455	54.5455	27.2727	27.2727
51	VI001162 AG	V02162	CQ29972	Australia	63.6364	54.5455	100	81.8182	36.3636
52	VI001191 BG	V02191		Philippines	54.5455	81.8182	72.7273	81.8182	45.4545
53	VI001211 AG	V02211		Philippines	54.5455	54.5455	63.6364	72.7273	90.9091
54	VI001221 AG	V02221	PARC	Philippines	90.9091	54.5455	72.7273	18.1818	36.3636
55	VI001244 AG	V02244		Philippines	90.9091	90.9091	54.5455	72.7273	72.7273
56	VI001268 BG	V02268		India	54.5455	63.6364	81.8182	0	18.1818
57	VI001282 AG	V02282		India	36.3636	45.4545	27.2727	54.5455	81.8182
58	VI001284 AG	V02284		India	27.2727	54.5455	18.1818	9.09091	18.1818
59	VI001339 AG	V02339		Philippines	54.5455	27.2727	45.4545	9.09091	72.7273
60	VI001385 AG	V02385	NP-17-2	India	81.8182	36.3636	72.7273	36.3636	45.4545
61	VI001400 AG	V02400	NP-37	India	36.3636	54.5455	27.2727	45.4545	100
62	VI001403 BR	V02403	NP-40	India	90.9091	81.8182	36.3636	0	63.6364
63	VI001406 BG	V02406	MOONG 9	Pakistan	9.09091	54.5455	100	81.8182	63.6364
64	VI001408 BG	V02408	1-3-126	India	27.2727	72.7273	27.2727	63.6364	27.2727
65	VI001411 AG	V02411	1-43-77	India	18.1818	45.4545	81.8182	45.4545	72.7273
66	VI001412 AG	V02412	1-61-71	India	27.2727	63.6364	54.5455	9.09091	90.9091
67	VI001419 BG	V02419	1-115-75	India	36.3636	90.9091	54.5455	45.4545	54.5455
68	VI001435 AG	V02435	EC15020	United States of America	36.3636	63.6364	81.8182	27.2727	9.09091
69	VI001448 A-BLM	V02448	EC15046	India	18.1818	81.8182	72.7273	100	54.5455
70	VI001471 AG	V02471	EC15137	India	63.6364	72.7273	27.2727	9.09091	100
71	VI001482 BG	V02482	EC15168	India	27.2727	81.8182	36.3636	100	18.1818
72	VI001490 AG	V02490	EC15181	Iran	72.7273	63.6364	54.5455	9.09091	72.7273
73	VI001509 AG	V02509	EC15209	Pakistan	90.9091	72.7273	63.6364	36.3636	90.9091
74	VI001514 AG	V02514	EC15216	India	36.3636	45.4545	9.09091	18.1818	63.6364
75	VI001520 A-BLM	V02520	EC15229	India	72.7273	63.6364	45.4545	9.09091	90.9091
76	VI001533 BG	V02533	MS 9702/2	India	72.7273	27.2727	36.3636	36.3636	0
77	VI001535 BG	V02535	MS 9552	India	72.7273	81.8182	90.9091	45.4545	63.6364
78	VI001539 AG	V02539	MS 9719	India	18.1818	63.6364	36.3636	9.09091	100
79	VI001548 AG	V02548	MS 9784	India	72.7273	90.9091	72.7273	54.5455	9.09091
80	VI001556 BG	V02556	M-3	India	45.4545	45.4545	63.6364	9.09091	18.1818
81	VI001557 BG	V02557	M-320	United States of America	36.3636	63.6364	45.4545	72.7273	54.5455
82	VI001562 AG	V02562	P396	India	36.3636	45.4545	81.8182	18.1818	72.7273
83	VI001576 BG	V02576	38-1/1	India	0	54.5455	63.6364	0	90.9091
84	VI001579 BG	V02579	C25	India	27.2727	54.5455	72.7273	36.3636	0
85	VI001605 BG	V02605	6311	India	54.5455	81.8182	54.5455	54.5455	45.4545
86	VI001612 AG	V02612	EC16273	Unknown	54.5455	54.5455	63.6364	36.3636	54.5455
87	VI001628 AG	V02628	M-34	India	18.1818	81.8182	63.6364	36.3636	81.8182
88	VI001651 BG	V02651	D-7-55	India	27.2727	63.6364	36.3636	9.09091	45.4545
89	VI001652 BG	V02652	D-2-15	India	9.09091	36.3636	36.3636	54.5455	18.1818
90	VI001654 BG	V02654	D-45-6	India	0	63.6364	72.7273	63.6364	18.1818
91	VI001678 BG	V02678	SELECTION NO18	India	36.3636	90.9091	54.5455	54.5455	72.7273
92	VI001692 AG	V02692	P-2-1	India	27.2727	90.9091	54.5455	63.6364	45.4545
93	VI001698 BG	V02698	G-20	India	27.2727	90.9091	72.7273	100	9.09091
94	VI001728 AG	V02728		India	27.2727	9.09091	54.5455	81.8182	63.6364
95	VI001733 BG	V02733		India	27.2727	63.6364	63.6364	72.7273	9.09091
96	VI001743 BG	V02743		India	27.2727	100	54.5455	27.2727	27.2727
97	VI001756 BG	V02756		India	36.3636	63.6364	81.8182	81.8182	63.6364
98	VI001762 A-GM	V02762		India	0	63.6364	100	18.1818	63.6364
99	VI001806 AG	V02806		Pakistan	63.6364	54.5455	63.6364	54.5455	81.8182
100	VI001806 BG	V02806		Pakistan	54.5455	54.5455	81.8182	45.4545	72.7273
101	VI001820 BG	V02820	BF	France	63.6364	54.5455	18.1818	63.6364	36.3636
102	VI001859 BG	V02859	TH3	Thailand	63.6364	90.9091	90.9091	81.8182	9.09091
103	VI001974 BG	V02974	CHUNG-BUK JAERAE # 24	Korea, Republic of	54.5455	72.7273	63.6364	81.8182	45.4545
104	VI001993 BG	V02993	KYUNG-KI JAERAE # 14	Korea, Republic of	90.9091	81.8182	63.6364	81.8182	0
105	VI002009 BG	V03009	24-2	India	54.5455	36.3636	72.7273	9.09091	63.6364
106	VI002012 BG	V03012	T-44	India	54.5455	81.8182	54.5455	27.2727	72.7273
107	VI002051 BG	V03051		India	72.7273	72.7273	36.3636	9.09091	63.6364
108	VI002063 BG	V03063		United States of America	72.7273	63.6364	72.7273	90.9091	54.5455
109	VI002173 AG	V03173		India	81.8182	81.8182	90.9091	72.7273	100
110	VI002173 BG	V03173		India	72.7273	63.6364	72.7273	63.6364	45.4545
111	VI002176 AG	V03176		India	27.2727	54.5455	63.6364	9.09091	18.1818
112	VI002176 BG	V03176		India	63.6364	18.1818	81.8182	54.5455	63.6364
113	VI002190 BG	V03190		India	63.6364	90.9091	72.7273	54.5455	63.6364
114	VI002195 AG	V03195	MG 55-3	Thailand	90.9091	27.2727	72.7273	63.6364	45.4545
115	VI002197 BG	V03197	JAERAE # 4	Korea, Republic of	72.7273	45.4545	63.6364	63.6364	72.7273
116	VI002206 AG	V03206	PHLV#16 (SEL)	Philippines	100	72.7273	100	18.1818	90.9091
117	VI002239 AG	V03239	177-M	Afghanistan	63.6364	72.7273	45.4545	54.5455	0
119	VI002284 BG	V03284	443-M	Afghanistan	36.3636	63.6364	54.5455	0	0
120	VI002402 BG	V03402	TH5 (MKT HP 1975)	Thailand	45.4545	72.7273	63.6364	45.4545	18.1818
121	VI002432 AG	V03432	HK-19 (MKT HP 1975)	Thailand	63.6364	100	63.6364	100	54.5455
122	VI002437 BG	V03437	BUSAN# 2	Korea, Republic of	90.9091	72.7273	63.6364	72.7273	81.8182
123	VI002456 AG	V03456	IRI	Korea, Republic of	45.4545	72.7273	81.8182	36.3636	63.6364
124	VI002469 AG	V03469	(CES 28 X ML-18)	Philippines	45.4545	54.5455	27.2727	45.4545	81.8182
125	VI002487 AG	V03487	71-27	Pakistan	18.1818	54.5455	81.8182	27.2727	100
126	VI002523 AG	V03523		Thailand	81.8182	54.5455	72.7273	27.2727	9.09091
128	VI002532 AG	V03532	BOLANGIR LOCAL	India	27.2727	63.6364	45.4545	90.9091	72.7273
129	VI002537 AG	V03537		Turkey	54.5455	81.8182	81.8182	9.09091	9.09091
130	VI002569 BG	V03569		Nigeria	63.6364	100	81.8182	9.09091	0
131	VI002587 AG	V03587	CPI 10594	Australia	63.6364	45.4545	81.8182	81.8182	72.7273
132	VI002611 AG	V03611	(WATT & FINKNER '73)	Thailand	72.7273	54.5455	90.9091	9.09091	0
133	VI002646 AG	V03646	(WATT & FINKNER '73)	Thailand	72.7273	72.7273	90.9091	90.9091	81.8182
134	VI002647 AG	V03647	(WATT & FINKNER '73)	Thailand	81.8182	90.9091	63.6364	72.7273	90.9091
135	VI002672 AG	V03672	(WATT & FINKNER '73)	Thailand	90.9091	90.9091	63.6364	36.3636	54.5455
136	VI002739 AG	V03739		Iran	45.4545	100	90.9091	72.7273	54.5455
137	VI002802 A-BR	V03802		Iran	45.4545	63.6364	100	81.8182	45.4545
138	VI002859 BG	V03859		Iran	54.5455	54.5455	72.7273	54.5455	45.4545
139	VI002860 AG	V03860		Iran	63.6364	81.8182	81.8182	63.6364	0
140	VI002872 BG	V03872		Iran	18.1818	18.1818	100	54.5455	63.6364
141	VI002877 BG	V03877		Iran	81.8182	90.9091	63.6364	63.6364	63.6364
142	VI002894 B-BR	V03894		Iran	90.9091	45.4545	90.9091	72.7273	81.8182
143	VI002926 AG	V03926		India	36.3636	63.6364	63.6364	45.4545	63.6364
144	VI002934 AG	V03934		India	45.4545	36.3636	54.5455	18.1818	9.09091
145	VI002986 AG	V03986	MARU-2	India	72.7273	36.3636	63.6364	63.6364	72.7273
146	VI002993 BG	V03993		India	36.3636	72.7273	54.5455	9.09091	72.7273
147	VI002999 AG	V03999		India	27.2727	9.09091	81.8182	9.09091	54.5455
148	VI003019 A-BLM	V04019		Unknown	54.5455	81.8182	54.5455	27.2727	72.7273
149	VI003019 BG	V04019		Unknown	54.5455	63.6364	90.9091	45.4545	18.1818
150	VI003034 BG	V04034		India	45.4545	45.4545	63.6364	0	81.8182
151	VI003035 AG	V04035		India	72.7273	45.4545	90.9091	81.8182	9.09091
152	VI003057 BG	V04057		India	63.6364	63.6364	45.4545	9.09091	45.4545
153	VI003062 BG	V04062		India	18.1818	81.8182	72.7273	18.1818	0
154	VI003068 A-BR	V04068	3	India	36.3636	63.6364	54.5455	36.3636	36.3636
155	VI003070 AG	V04070	MU2.	India	54.5455	45.4545	54.5455	0	72.7273
156	VI003083 BG	V04083	EB-3	India	45.4545	63.6364	63.6364	27.2727	9.09091
157	VI003114 AG	V04114	I-105-30	India	18.1818	36.3636	54.5455	9.09091	9.09091
158	VI003135 B-BL	V04135	11 MOONG	India	81.8182	72.7273	36.3636	45.4545	27.2727
159	VI003159 AG	V04159		India	9.09091	81.8182	90.9091	90.9091	81.8182
160	VI003172 BG	V04172	YELLOW KHANDALA	India	45.4545	63.6364	63.6364	36.3636	45.4545
161	VI003181 B-GM	V04181		India	27.2727	72.7273	45.4545	0	81.8182
162	VI003183 AG	V04183		India	9.09091	0	45.4545	9.09091	9.09091
163	VI003187 BG	V04187		India	72.7273	81.8182	81.8182	100	81.8182
164	VI003212 B-BLM	V04212		India	72.7273	45.4545	63.6364	72.7273	0
165	VI003220 AG	V04220		India	36.3636	100	18.1818	54.5455	18.1818
166	VI003232 AG	V04232		India	36.3636	81.8182	45.4545	9.09091	90.9091
167	VI003235 AG	V04235	II-45-89	India	9.09091	54.5455	36.3636	45.4545	54.5455
168	VI003242 AG	V04242		India	100	81.8182	100	27.2727	36.3636
169	VI003251 A-BL	V04251		India	18.1818	54.5455	54.5455	0	27.2727
170	VI003251 A-BLM	V04251		India	27.2727	63.6364	90.9091	45.4545	45.4545
171	VI003252 BG	V04252		India	54.5455	81.8182	54.5455	36.3636	18.1818
172	VI003255 AG	V04255	32/2D	India	100	9.09091	81.8182	45.4545	63.6364
173	VI003276 BG	V04276		India	54.5455	63.6364	72.7273	18.1818	81.8182
174	VI003329 AG	V04329		India	27.2727	36.3636	54.5455	0	45.4545
175	VI003332 AG	V04332		India	45.4545	54.5455	45.4545	0	63.6364
176	VI003337 BG	V04337		India	9.09091	90.9091	72.7273	72.7273	0
177	VI003364 AG	V04364		India	45.4545	63.6364	90.9091	63.6364	63.6364
178	VI003379 BG	V04379		India	9.09091	45.4545	27.2727	18.1818	27.2727
179	VI003382 BG	V04382		India	36.3636	72.7273	45.4545	18.1818	27.2727
180	VI003407 AG	V04407		India	9.09091	72.7273	72.7273	90.9091	0
181	VI003413 BG	V04413		India	54.5455	27.2727	63.6364	45.4545	9.09091
182	VI003440 AG	V04440		India	36.3636	90.9091	54.5455	81.8182	72.7273
183	VI003455 AG	V04456		India	36.3636	45.4545	27.2727	45.4545	18.1818
184	VI003456 AG	V04457		Unknown	36.3636	45.4545	63.6364	18.1818	18.1818
185	VI003465 BG	V04466	54	India	45.4545	72.7273	81.8182	90.9091	0
186	VI003470 Bg	V04471		India	72.7273	72.7273	81.8182	36.3636	81.8182
187	VI003480 BG	V04481		India	63.6364	72.7273	81.8182	36.3636	9.09091
188	VI003490 AG	V04491		India	36.3636	54.5455	72.7273	90.9091	18.1818
189	VI003493 BG	V04494		India	9.09091	9.09091	9.09091	36.3636	0
190	VI003514 BG	V04515		India	36.3636	72.7273	72.7273	9.09091	72.7273
191	VI003517 BG	V04518		India	45.4545	63.6364	90.9091	27.2727	18.1818
192	VI003534 AG	V04535		India	72.7273	54.5455	90.9091	54.5455	81.8182
193	VI003534 BG	V04535		India	45.4545	63.6364	81.8182	45.4545	63.6364
194	VI003548 AG	V04549		India	36.3636	63.6364	81.8182	9.09091	0
195	VI003554 AG	V04555		India	54.5455	54.5455	63.6364	18.1818	27.2727
196	VI003560 BG	V04561		India	45.4545	54.5455	72.7273	45.4545	9.09091
197	VI003563 A-BR	V04564		India	27.2727	63.6364	45.4545	9.09091	27.2727
198	VI003577 AG	V04578		India	27.2727	36.3636	36.3636	9.09091	54.5455
199	VI003602 AG	V04603		India	63.6364	90.9091	81.8182	54.5455	100
200	VI003642 AG	V04643		India	81.8182	81.8182	36.3636	27.2727	63.6364
201	VI003648 BG	V04649		India	18.1818	90.9091	54.5455	27.2727	90.9091
202	VI003658 BG	V04659		India	27.2727	45.4545	72.7273	45.4545	81.8182
203	VI003664 AG	V04665		India	0	54.5455	63.6364	36.3636	18.1818
204	VI003678 BG	V04679		India	45.4545	45.4545	18.1818	45.4545	0
205	VI003685 AG	V04686		India	36.3636	63.6364	63.6364	54.5455	0
206	VI003699 B-BG	V04700		India	27.2727	63.6364	45.4545	54.5455	63.6364
207	VI003720 BG	V04721		India	45.4545	72.7273	27.2727	45.4545	27.2727
208	VI003725 BG	V04726		India	36.3636	90.9091	72.7273	0	54.5455
209	VI003733 BG	V04734		India	9.09091	45.4545	72.7273	72.7273	0
210	VI003734 B-BR	V04735		India	72.7273	72.7273	72.7273	90.9091	18.1818
211	VI003734 B-DG	V04735		India	45.4545	54.5455	45.4545	36.3636	81.8182
212	VI003744 AG	V04745		India	36.3636	54.5455	54.5455	9.09091	9.09091
213	VI003755 BG	V04756		India	90.9091	90.9091	54.5455	27.2727	0
214	VI003760 BG	V04761		India	18.1818	63.6364	54.5455	45.4545	81.8182
215	VI003785 BG	V04786	54	India	27.2727	63.6364	54.5455	18.1818	18.1818
216	VI003795 AG	V04796		India	45.4545	90.9091	100	27.2727	90.9091
217	VI003801 BG	V04802		India	45.4545	81.8182	81.8182	90.9091	36.3636
218	VI003882 A-BLM	V04883	M0231 (BLACK)	Afghanistan	36.3636	81.8182	81.8182	18.1818	0
219	VI003886 B-BR	V04887	M0234 (MOTTLE)	India	90.9091	72.7273	90.9091	81.8182	63.6364
220	VI003886 BY	V04887	M0234 (MOTTLE)	India	90.9091	72.7273	100	90.9091	100
221	VI003893 AG	V04894	M0267 (GREEN)	India	36.3636	18.1818	90.9091	45.4545	90.9091
222	VI003894 B-BLM	V04895	M0267 (BROWN)	India	9.09091	72.7273	63.6364	100	54.5455
223	VI003907 AG	V04908	PI 305413 (GREEN)	Iraq	63.6364	81.8182	45.4545	100	27.2727
224	VI003914 AG	V04915	LM034 (GREEN)	India	27.2727	36.3636	45.4545	90.9091	63.6364
225	VI003925 B-BLM	V04926	LM055 (BROWN)	India	45.4545	54.5455	90.9091	27.2727	45.4545
226	VI003927 AG	V04928	LM057 (GREEN)	India	27.2727	81.8182	45.4545	36.3636	18.1818
227	VI003929 A-BL	V04930	M0663 (BROWN)	India	27.2727	18.1818	81.8182	27.2727	45.4545
228	VI003942 AG	V04943	M0688 (GREEN)	Afghanistan	9.09091	45.4545	54.5455	9.09091	9.09091
229	VI003944 B-BR	V04945	M0688 (BROWN)	Afghanistan	81.8182	45.4545	81.8182	18.1818	18.1818
230	VI003947 B-BR	V04948	LM153 (GREEN)	India	81.8182	54.5455	100	36.3636	18.1818
231	VI003948 B-BR	V04949	LM153 (BROWN)	India	18.1818	54.5455	9.09091	72.7273	36.3636
232	VI003951 AG	V04952	LM154 (MOTTLE)	India	90.9091	72.7273	27.2727	9.09091	81.8182
233	VI003954 BG	V04955	LM162 (BROWN)	India	54.5455	81.8182	45.4545	45.4545	45.4545
234	VI003957 AG	V04958	LM186 (GREEN)	India	90.9091	72.7273	63.6364	81.8182	9.09091
235	VI003958 B-BLM	V04959	LM186 (MOTTLE)	India	54.5455	18.1818	81.8182	54.5455	27.2727
236	VI003959 BG	V04960	LM194 (GREEN)	India	63.6364	45.4545	54.5455	45.4545	27.2727
237	VI004006 A-GM	V05007	LM324 (MOTTLE)	India	72.7273	54.5455	81.8182	63.6364	18.1818
238	VI004010 AG	V05011	M0967 (GREEN)	India	54.5455	72.7273	63.6364	54.5455	36.3636
239	VI004024 AG	V05025	OSU M- 79 (MOTTLE)	Australia	45.4545	54.5455	81.8182	45.4545	9.09091
240	VI004044 BG	V05045	LM046 (GREEN)	India	63.6364	63.6364	81.8182	9.09091	0
241	VI004045 A-GM	V05046	LM046 (MOTTLE)	India	27.2727	72.7273	72.7273	36.3636	54.5455
242	VI004048 A-GM	V05049	M0157 (MOTTLE)	India	36.3636	63.6364	63.6364	81.8182	63.6364
243	VI004069 BG	V05070	LM124 (GREEN)	India	63.6364	81.8182	100	81.8182	72.7273
244	VI004096 AG	V05097	LM203 (GREEN)	India	9.09091	54.5455	18.1818	45.4545	9.09091
245	VI004096 BG	V05097	LM203 (GREEN)	India	9.09091	54.5455	54.5455	9.09091	9.09091
246	VI004129 A-BLM	V05130	MIDDLE EAST (MOTTLE)	Unknown	63.6364	63.6364	63.6364	45.4545	36.3636
247	VI004138 BG	V05139	S-9 (LARGE SEED)	India	63.6364	18.1818	63.6364	54.5455	54.5455
248	VI004145 B-BLM	V05146	NEMB- 38 (GREEN)	Afghanistan	36.3636	81.8182	90.9091	63.6364	72.7273
249	VI004184 AG	V05185	NPE 1683	Netherlands	100	45.4545	27.2727	63.6364	45.4545
250	VI004243 B-BR	V05244		Turkey	27.2727	36.3636	81.8182	63.6364	9.09091
251	VI004244 B-BR	V05245		India	18.1818	81.8182	54.5455	81.8182	54.5455
252	VI004297 AG	V05298		Afghanistan	36.3636	54.5455	90.9091	72.7273	63.6364
253	VI004302 AG	V05303		Afghanistan	63.6364	63.6364	90.9091	9.09091	27.2727
254	VI004307 AG	V05308		Afghanistan	27.2727	27.2727	72.7273	27.2727	27.2727
255	VI004312 AG	V05313		India	54.5455	81.8182	72.7273	90.9091	36.3636
256	VI004347 B-BLM	V05348		India	18.1818	54.5455	45.4545	27.2727	63.6364
257	VI004351 AG	V05352		India	63.6364	63.6364	36.3636	54.5455	45.4545
258	VI004423 AG	V05424		Iran	63.6364	90.9091	36.3636	18.1818	18.1818
259	VI004432 B-BR	V05433		Iran	72.7273	36.3636	81.8182	36.3636	0
260	VI004480 AG	V05481		Iran	36.3636	27.2727	18.1818	45.4545	54.5455
261	VI004639 AG	V05640		Iran	81.8182	90.9091	90.9091	72.7273	18.1818
262	VI004666 AG	V05667		Iran	45.4545	63.6364	36.3636	18.1818	45.4545
263	VI004691 AG	V05692		Iran	72.7273	72.7273	36.3636	45.4545	81.8182
264	VI004694 BG	V05695		Iran	81.8182	27.2727	81.8182	81.8182	18.1818
265	VI004710 AG	V05711		Iran	81.8182	45.4545	72.7273	36.3636	72.7273
266	VI004734 AG	V05735		Iran	90.9091	54.5455	54.5455	63.6364	45.4545
267	VI004743 AG	V05744		India	0	45.4545	72.7273	90.9091	72.7273
268	VI004789 BG	V05790		India	45.4545	18.1818	54.5455	0	54.5455
269	VI004810 BG	V05811		India	18.1818	18.1818	18.1818	18.1818	45.4545
270	VI004811 BG	V05812		India	27.2727	54.5455	81.8182	72.7273	72.7273
271	VI004822 BG	V05823		India	63.6364	54.5455	45.4545	27.2727	54.5455
272	VI004838 AG	V05839		India	18.1818	45.4545	81.8182	9.09091	18.1818
273	VI004842 AG	V05843		India	9.09091	81.8182	54.5455	36.3636	36.3636
274	VI004853 BG	V05854		India	36.3636	45.4545	72.7273	54.5455	63.6364
275	VI004871 BG	V05872		India	54.5455	54.5455	81.8182	45.4545	18.1818
276	VI004877 AG	V05878		India	27.2727	54.5455	18.1818	63.6364	27.2727
277	VI004915 BG	V05916		India	45.4545	27.2727	63.6364	81.8182	9.09091
278	VI004931 AG	V05932	PAK10	Pakistan	36.3636	81.8182	72.7273	18.1818	81.8182
279	VI004933 AG	V05934	PAK14	Pakistan	54.5455	54.5455	72.7273	63.6364	0
280	VI004934 AG	V05935	PAK18	Pakistan	27.2727	27.2727	63.6364	18.1818	90.9091
281	VI004937 AG	V05938	PAK25	Pakistan	81.8182	54.5455	90.9091	9.09091	54.5455
282	VI004942 BG	V05943	PAK35	Pakistan	54.5455	81.8182	90.9091	9.09091	100
283	VI004954 BG	V05955	71-47	Pakistan	27.2727	63.6364	63.6364	0	27.2727
284	VI004956 AG	V05957	71-59	Pakistan	18.1818	81.8182	72.7273	90.9091	81.8182
285	VI004957 AG	V05958	71-61	Pakistan	63.6364	63.6364	81.8182	9.09091	0
286	VI004958 BG	V05959	71-72	Pakistan	63.6364	36.3636	72.7273	90.9091	0
287	VI004965 BG	V05966	S/425	Pakistan	18.1818	72.7273	63.6364	81.8182	27.2727
288	VI004968 AG	V05969	S/6	Pakistan	63.6364	45.4545	81.8182	18.1818	100
289	VI004969 AG	V05970	M.M./10	Pakistan	36.3636	72.7273	45.4545	54.5455	63.6364
290	VI004973 B-BLM	V05974	HYB.4-3	India	36.3636	63.6364	63.6364	9.09091	18.1818
291	VI005022 BG	V06023	2787	India	9.09091	45.4545	54.5455	9.09091	0
293	VI005030 BY	V06031	NI49	Mexico	27.2727	72.7273	81.8182	81.8182	0
294	VI005041 AG	V06042		Unknown	100	54.5455	90.9091	36.3636	72.7273
295	VI005066 A-GM	V06067	D-48	India	63.6364	9.09091	54.5455	18.1818	36.3636
296	VI014178 BG	V06110	WS80-288	Kenya	63.6364	54.5455	45.4545	72.7273	18.1818
297		V02802		Philippines	81.8182	81.8182	90.9091	90.9091	90.9091
298		V02709		India	63.6364	63.6364	72.7273	81.8182	27.2727
299		KPS2		Taiwan	27.2727	36.3636	45.4545	36.3636	27.2727
300		NM94		Myanmar	27.2727	0	36.3636	0	0
