# Supplementary material for: A SNP-Based Genome-Wide Association Study to Mine Genetic Loci Associated to Salinity Tolerance in Mungbean (Vigna radiata L.)
Source: Genes (Basel). 2020 Jul 7;11(7):759. doi: 10.3390/genes11070759 (PMC7397256; doi:10.3390/genes11070759)
Supplement: Supplementary file 1 [file genes-11-00759-s001.zip › supplementaries/Supplementary 2_SNP markers.xlsx]

## Sheet: Sheet1
rs	alleles	chrom	pos	strand	assembly	center	protLSID	assayLSID	panelLSID	QCcode	1	2	3	4	5	6	7	8	9	10	11	12	13	14	15	16	17	18	19	20	21	22	23	24	25	26	27	28	29	30	31	32	33	34	35	36	37	38	39
rs8231	A/C	1	500912	+	NA	NA	NA	NA	NA	NA	C	M	M	M	M	A	M	A	A	A	A	M	A	M	A	A	C	A	A	A	A	A	M	M	A	A	A	A	A	A	A	A	C	A	A	M	M	C	A
rs8232	G/T	1	500978	+	NA	NA	NA	NA	NA	NA	T	K	K	K	K	G	K	G	G	G	G	K	G	K	G	G	T	G	G	G	G	G	K	K	G	G	G	G	G	G	G	G	T	G	G	K	K	T	G
rs8255	A/C	1	763522	+	NA	NA	NA	NA	NA	NA	A	M	M	M	M	A	M	M	A	M	A	A	C	M	N	C	C	M	M	A	A	A	M	M	A	A	A	A	A	A	A	M	C	C	A	M	A	C	A
rs8257	T/A	1	822497	+	NA	NA	NA	NA	NA	NA	T	W	W	T	W	T	W	T	A	T	T	T	T	W	T	T	T	W	T	T	T	T	T	T	T	W	W	A	T	A	T	T	T	T	T	T	W	T	A
rs8268	A/G	1	958801	+	NA	NA	NA	NA	NA	NA	A	G	A	R	R	A	R	R	G	R	R	R	A	R	A	G	G	R	R	A	A	G	R	G	A	R	R	R	R	A	A	R	G	G	G	R	R	G	G
rs8273	G/C	1	1070162	+	NA	NA	NA	NA	NA	NA	G	S	G	G	S	G	G	S	C	G	G	G	C	C	G	N	N	S	G	G	C	G	S	G	C	S	S	G	G	G	G	G	N	N	G	S	C	N	N
rs8274	G/C	1	1070166	+	NA	NA	NA	NA	NA	NA	G	S	G	G	S	G	S	S	C	G	G	G	C	C	G	N	N	S	G	G	C	G	S	G	C	S	S	G	G	G	G	G	N	N	G	S	C	N	N
rs8276	C/A	1	1093711	+	NA	NA	NA	NA	NA	NA	C	M	C	C	M	C	M	M	A	C	C	C	A	A	C	N	N	M	C	C	A	C	M	C	A	M	M	C	C	C	C	C	N	N	C	M	A	N	N
rs8278	C/T	1	1096686	+	NA	NA	NA	NA	NA	NA	C	Y	C	Y	Y	C	Y	Y	T	Y	C	Y	T	T	C	T	T	Y	Y	C	T	C	Y	C	T	Y	Y	Y	C	C	C	C	T	T	C	Y	T	T	T
rs8279	G/C	1	1126152	+	NA	NA	NA	NA	NA	NA	N	G	N	G	G	N	G	N	G	G	G	G	N	G	N	G	G	G	G	N	N	N	N	C	N	G	G	G	G	N	C	N	S	G	N	N	G	G	G
rs8281	G/C	1	1127716	+	NA	NA	NA	NA	NA	NA	G	G	G	G	S	G	G	G	G	G	G	S	C	S	G	G	G	C	G	C	G	S	S	S	G	S	S	G	S	G	G	S	G	G	C	C	G	G	G
rs8283	T/C	1	1130285	+	NA	NA	NA	NA	NA	NA	T	T	T	T	Y	T	Y	Y	T	T	Y	Y	T	T	T	T	T	Y	T	C	T	C	Y	C	T	Y	Y	T	Y	T	C	Y	T	T	C	Y	T	T	T
rs8285	A/T	1	1132037	+	NA	NA	NA	NA	NA	NA	A	A	A	A	W	A	W	W	A	A	A	W	A	A	A	A	A	W	A	T	A	T	W	T	A	W	W	A	W	A	W	W	A	A	T	W	A	A	A
rs8287	T/A	1	1182658	+	NA	NA	NA	NA	NA	NA	W	W	A	W	W	A	W	W	A	W	W	W	W	W	W	W	W	W	A	T	W	T	W	W	W	W	W	W	W	A	T	W	W	W	T	W	W	W	W
rs8289	A/G	1	1184743	+	NA	NA	NA	NA	NA	NA	A	R	N	R	R	N	R	A	G	R	G	A	A	R	A	A	A	A	N	A	A	A	A	A	A	R	R	A	R	N	A	A	A	A	A	A	R	A	A
rs8293	A/T	1	1225344	+	NA	NA	NA	NA	NA	NA	A	A	N	A	T	N	N	T	N	A	T	N	A	A	N	A	A	W	N	T	A	T	W	T	A	T	N	A	T	N	T	T	A	A	T	W	A	A	A
rs8297	A/T	1	1259904	+	NA	NA	NA	NA	NA	NA	A	W	T	W	W	T	A	W	A	A	A	A	A	A	A	A	A	A	W	A	A	A	A	A	A	W	A	W	A	T	A	A	A	A	A	A	A	A	A
rs8298	G/A	1	1299220	+	NA	NA	NA	NA	NA	NA	N	G	A	A	R	A	N	A	N	G	N	N	N	G	N	G	G	G	A	G	N	G	G	G	N	R	A	R	N	A	G	G	G	G	G	G	G	G	G
rs8306	A/C	1	1302016	+	NA	NA	NA	NA	NA	NA	A	M	C	C	M	C	A	M	A	M	A	A	A	M	A	C	C	M	M	C	A	M	M	C	A	M	M	C	A	C	M	M	C	C	C	M	C	C	C
rs8307	T/G	1	1303283	+	NA	NA	NA	NA	NA	NA	T	K	T	T	K	T	T	T	T	K	T	T	T	K	T	G	G	K	T	G	T	K	K	G	T	K	T	K	T	T	K	K	G	G	G	K	G	G	G
rs8309	T/A	1	1326987	+	NA	NA	NA	NA	NA	NA	T	W	A	A	W	A	T	W	T	T	T	T	T	T	T	T	T	T	W	T	T	T	T	T	T	T	W	W	T	A	T	T	T	T	T	T	T	T	T
rs8310	C/T	1	1327053	+	NA	NA	NA	NA	NA	NA	C	Y	T	T	Y	T	C	Y	C	C	C	C	C	C	C	C	C	C	Y	C	C	C	C	C	C	Y	Y	Y	C	T	C	C	C	C	C	C	C	C	C
rs8311	C/A	1	1347995	+	NA	NA	NA	NA	NA	NA	A	C	C	C	C	N	A	C	A	C	N	N	N	C	N	C	C	C	N	C	N	C	C	C	N	N	C	C	N	C	C	C	C	C	C	C	C	C	C
rs8313	C/T	1	1367959	+	NA	NA	NA	NA	NA	NA	T	C	C	C	C	C	N	C	N	C	N	T	N	C	C	C	C	C	Y	C	N	C	C	C	N	C	C	C	N	C	C	C	C	C	C	C	C	C	N
rs8316	T/C	1	1392138	+	NA	NA	NA	NA	NA	NA	T	T	T	T	T	T	T	T	T	T	T	T	T	T	T	T	T	T	T	C	T	C	Y	C	T	N	T	T	T	T	Y	T	T	T	C	T	N	T	T
rs8317	G/C	1	1402766	+	NA	NA	NA	NA	NA	NA	G	G	G	G	S	G	G	G	G	G	G	G	G	G	G	G	G	G	G	C	G	C	S	C	G	G	G	G	G	G	S	G	G	G	C	S	G	G	G
rs8318	G/A	1	1455174	+	NA	NA	NA	NA	NA	NA	G	G	G	G	R	G	G	G	G	G	G	G	G	G	G	G	G	G	G	A	G	A	R	A	G	R	G	G	G	G	R	R	G	G	A	R	G	G	G
rs8333	C/T	1	1594029	+	NA	NA	NA	NA	NA	NA	T	C	C	C	C	C	C	C	C	C	C	C	C	C	T	C	C	C	C	C	C	C	C	C	C	C	C	C	C	C	C	Y	C	C	C	C	C	C	C
rs8336	A/G	1	1602508	+	NA	NA	NA	NA	NA	NA	G	A	A	A	A	A	A	A	A	A	R	A	A	A	G	A	A	A	A	A	A	A	A	A	A	A	A	N	A	A	A	R	A	A	A	A	A	A	A
rs8338	A/T	1	1612642	+	NA	NA	NA	NA	NA	NA	T	A	A	A	A	A	A	A	A	A	A	A	A	A	T	A	A	A	A	A	A	A	A	A	A	A	A	A	A	A	A	W	A	A	A	A	A	A	A
rs8339	A/G	1	1613793	+	NA	NA	NA	NA	NA	NA	G	A	A	A	A	A	A	A	A	A	A	A	A	A	G	A	A	A	A	A	A	A	A	A	A	A	A	A	A	A	A	R	A	A	A	A	A	A	A
rs8340	A/T	1	1613859	+	NA	NA	NA	NA	NA	NA	T	A	A	A	A	A	A	A	A	A	A	A	A	A	T	A	A	A	A	A	A	A	A	A	A	A	A	A	A	A	A	A	A	A	A	A	A	A	A
rs8341	G/C	1	1634171	+	NA	NA	NA	NA	NA	NA	C	G	G	G	G	G	G	G	G	G	G	G	G	G	C	G	G	G	G	G	G	G	G	G	G	G	G	G	G	G	G	S	G	G	G	G	G	G	G
rs8342	A/T	1	1640923	+	NA	NA	NA	NA	NA	NA	T	A	A	A	A	A	A	A	A	A	A	A	A	A	T	A	A	A	A	A	A	A	A	A	A	A	A	A	A	A	A	W	A	A	A	A	A	A	A
rs8352	C/A	1	1712719	+	NA	NA	NA	NA	NA	NA	A	C	C	C	M	C	C	M	C	C	C	M	C	C	A	C	C	C	M	C	C	M	M	M	C	C	C	C	M	C	M	M	C	C	C	M	C	C	C
rs8357	C/T	1	1736571	+	NA	NA	NA	NA	NA	NA	T	C	C	N	Y	C	N	C	C	C	C	T	N	N	T	N	N	C	T	N	C	T	C	C	C	C	N	N	T	C	N	N	N	N	C	N	N	C	C
rs8358	C/T	1	1780954	+	NA	NA	NA	NA	NA	NA	T	C	C	C	Y	C	C	Y	C	C	C	Y	C	C	T	C	C	C	Y	C	C	Y	Y	Y	C	C	C	C	Y	C	Y	Y	C	C	C	Y	C	C	C
rs8364	A/G	1	1844485	+	NA	NA	NA	NA	NA	NA	A	R	G	G	R	A	R	R	G	R	G	R	G	R	A	A	A	R	R	A	G	R	R	R	G	R	G	G	R	G	G	A	A	A	G	R	R	A	G
rs8365	A/G	1	1844534	+	NA	NA	NA	NA	NA	NA	A	R	G	G	R	A	R	R	G	R	G	R	G	R	A	A	A	G	R	A	G	R	R	R	G	R	G	G	R	G	G	A	A	A	G	R	R	A	G
rs8366	T/A	1	1885571	+	NA	NA	NA	NA	NA	NA	T	T	A	N	W	T	T	W	A	W	A	W	T	W	T	T	T	W	W	T	T	W	T	W	T	T	A	N	A	N	A	T	T	T	A	W	T	T	A
rs8368	C/T	1	1886630	+	NA	NA	NA	NA	NA	NA	C	C	Y	C	Y	C	C	Y	T	Y	Y	Y	C	Y	C	C	C	Y	Y	C	C	Y	C	Y	C	C	Y	C	T	C	Y	C	C	C	T	Y	C	C	C
rs8373	A/G	1	2150185	+	NA	NA	NA	NA	NA	NA	A	R	A	A	R	A	R	A	A	A	A	A	G	R	A	A	G	R	A	G	G	R	R	R	G	R	A	A	R	A	A	A	A	A	G	R	A	A	A
rs8376	G/A	1	2188374	+	NA	NA	NA	NA	NA	NA	G	R	G	G	G	G	R	G	G	G	G	G	A	R	G	G	A	R	G	G	G	R	G	G	G	G	G	G	A	G	R	R	A	G	N	G	G	A	G
rs8378	C/T	1	2237076	+	NA	NA	NA	NA	NA	NA	C	Y	C	C	C	C	Y	C	C	C	C	C	C	Y	C	C	T	C	C	C	C	C	C	C	C	C	C	C	C	C	C	C	C	C	C	C	C	C	C
rs8380	C/T	1	2263226	+	NA	NA	NA	NA	NA	NA	C	Y	C	C	C	C	Y	C	C	C	C	C	C	Y	C	C	C	C	C	C	C	C	C	C	C	C	C	C	Y	C	C	C	C	C	T	C	C	C	C
rs8386	A/G	1	2312678	+	NA	NA	NA	NA	NA	NA	A	A	N	A	A	N	N	A	A	A	A	A	A	A	A	A	A	A	A	A	N	A	A	N	A	A	A	N	R	N	A	A	N	N	G	A	N	N	A
rs8396	T/C	1	2589642	+	NA	NA	NA	NA	NA	NA	T	T	T	C	Y	T	Y	T	Y	T	T	Y	T	T	T	T	T	Y	T	C	C	Y	C	Y	C	Y	Y	T	T	T	T	T	T	T	T	C	T	T	T
rs8398	G/A	1	2638872	+	NA	NA	NA	NA	NA	NA	A	R	R	G	G	A	G	G	G	R	G	R	G	R	A	A	A	R	G	G	G	G	G	G	G	G	G	G	R	G	R	R	A	A	A	G	R	A	G
rs8399	G/T	1	2684091	+	NA	NA	NA	NA	NA	NA	T	K	K	G	G	T	G	G	G	K	G	K	G	K	T	T	T	K	G	G	G	G	G	G	G	G	G	G	G	G	G	K	G	T	G	G	K	G	G
rs8407	T/C	1	2746905	+	NA	NA	NA	NA	NA	NA	T	T	T	T	T	T	T	T	T	T	T	T	T	T	T	T	T	T	T	T	T	T	T	T	T	T	T	T	T	T	T	T	C	T	T	T	T	C	T
rs8410	G/A	1	2749536	+	NA	NA	NA	NA	NA	NA	G	G	G	G	G	G	G	G	G	G	G	G	G	G	G	G	G	G	G	G	G	G	G	G	G	G	G	G	G	G	G	G	A	G	G	G	G	A	G
rs8412	A/G	1	2775837	+	NA	NA	NA	NA	NA	NA	A	A	A	A	A	A	A	A	A	A	A	A	A	A	A	A	A	A	A	A	A	A	A	A	A	A	A	A	A	A	A	A	G	A	A	A	A	G	A
rs8415	C/G	1	2788694	+	NA	NA	NA	NA	NA	NA	C	C	C	C	C	C	S	C	C	C	C	C	C	C	C	C	C	C	C	C	C	C	C	C	C	C	C	C	C	C	C	C	G	C	C	C	C	G	C
rs8418	T/G	1	2887216	+	NA	NA	NA	NA	NA	NA	G	K	T	T	K	G	K	T	T	K	K	K	T	K	G	G	T	K	T	G	G	T	G	G	G	K	K	T	T	T	T	K	G	G	N	G	K	G	T
rs8419	T/C	1	2908874	+	NA	NA	NA	NA	NA	NA	T	Y	C	C	Y	T	T	C	C	Y	Y	Y	C	Y	T	T	C	Y	C	T	T	C	T	T	T	Y	Y	C	C	C	C	Y	T	T	N	T	Y	T	C
rs8421	A/G	1	2908940	+	NA	NA	NA	NA	NA	NA	A	A	N	N	A	A	A	N	N	A	A	A	N	A	A	A	N	A	N	A	A	N	A	A	A	A	A	N	R	N	N	R	A	A	G	A	A	A	N
rs8422	T/G	1	2924136	+	NA	NA	NA	NA	NA	NA	T	T	T	T	T	T	T	T	T	T	T	K	T	T	T	T	G	T	T	T	T	K	T	T	T	T	T	T	T	T	K	T	T	T	T	T	T	T	T
rs8428	T/C	1	3175505	+	NA	NA	NA	NA	NA	NA	T	T	T	T	T	T	T	C	T	T	Y	T	C	Y	T	T	T	Y	T	T	T	C	Y	Y	T	T	T	T	T	T	C	Y	T	T	T	T	T	T	T
rs8431	T/C	1	3226559	+	NA	NA	NA	NA	NA	NA	T	T	T	T	T	T	Y	C	T	T	C	Y	T	T	T	T	T	T	T	T	C	T	Y	T	C	T	T	T	T	T	T	T	T	T	T	T	T	T	T
rs8433	C/A	1	3250350	+	NA	NA	NA	NA	NA	NA	N	C	C	C	M	N	C	N	C	C	N	C	C	C	C	C	C	C	N	A	N	C	M	M	N	M	C	C	C	C	C	C	C	C	C	A	C	C	C
rs8435	A/G	1	3252151	+	NA	NA	NA	NA	NA	NA	G	A	R	A	A	G	R	G	A	A	G	R	A	A	A	A	A	A	G	A	G	A	R	A	G	A	A	A	A	A	A	A	A	A	A	A	A	A	A
rs8437	C/A	1	3293494	+	NA	NA	NA	NA	NA	NA	C	A	M	A	M	C	C	C	A	M	C	C	C	M	C	C	A	C	C	C	C	C	M	C	C	M	M	A	M	A	C	C	A	C	C	C	A	A	A
rs8438	T/C	1	3450220	+	NA	NA	NA	NA	NA	NA	C	Y	Y	Y	Y	Y	Y	Y	Y	Y	Y	Y	T	Y	C	C	Y	T	Y	T	Y	Y	Y	T	Y	Y	Y	Y	Y	Y	T	Y	Y	C	T	T	Y	T	C
rs8439	T/G	1	3455586	+	NA	NA	NA	NA	NA	NA	N	N	N	N	T	N	N	N	N	N	N	T	T	T	N	N	N	T	N	T	N	T	T	T	N	T	T	N	T	N	T	T	T	N	T	T	N	N	N
rs8442	A/G	1	3811459	+	NA	NA	NA	NA	NA	NA	A	A	N	G	A	N	G	N	A	A	R	G	G	N	N	A	A	R	G	N	G	N	A	G	N	A	A	A	A	A	N	G	A	A	N	N	A	A	N
rs8443	T/C	1	3951147	+	NA	NA	NA	NA	NA	NA	T	T	T	T	T	T	T	T	T	T	T	T	T	T	T	T	T	T	Y	T	N	T	T	T	T	T	N	T	T	T	T	T	T	T	N	T	N	T	T
rs8447	T/G	1	3980516	+	NA	NA	NA	NA	NA	NA	T	T	T	T	T	T	T	K	T	T	T	T	T	T	T	T	T	T	K	T	T	T	K	T	T	T	T	T	T	T	T	T	T	T	T	T	K	T	T
rs8449	T/C	1	4316642	+	NA	NA	NA	NA	NA	NA	N	T	T	N	T	N	Y	T	T	N	T	T	C	N	N	N	N	Y	T	N	N	N	T	T	N	N	T	T	T	T	N	C	N	N	N	T	T	T	N
rs8450	T/G	1	4316716	+	NA	NA	NA	NA	NA	NA	T	T	T	G	T	N	K	T	T	N	T	T	G	N	N	N	N	K	T	T	N	N	T	T	N	T	T	T	T	T	N	K	T	N	T	T	T	T	T
rs8451	C/T	1	4317213	+	NA	NA	NA	NA	NA	NA	N	C	C	N	C	N	Y	C	C	N	N	C	T	N	N	N	C	Y	N	N	N	C	C	C	N	C	C	C	N	C	N	Y	C	N	N	C	C	C	C
rs8454	T/C	1	4333890	+	NA	NA	NA	NA	NA	NA	N	T	T	N	T	N	Y	T	T	T	T	T	C	N	T	T	N	Y	T	N	N	N	T	T	N	T	T	T	T	T	N	Y	T	T	T	T	T	T	T
rs8455	C/T	1	4334452	+	NA	NA	NA	NA	NA	NA	N	C	C	N	C	N	Y	C	C	N	N	C	T	N	N	N	C	Y	N	N	N	C	C	C	N	C	C	C	N	C	N	Y	C	N	N	C	C	C	C
rs8457	C/A	1	4365142	+	NA	NA	NA	NA	NA	NA	C	C	C	N	C	C	C	C	C	C	C	C	N	C	C	C	C	M	C	A	A	M	M	M	A	C	C	C	C	C	A	C	C	C	N	C	C	C	C
rs8458	A/G	1	4365208	+	NA	NA	NA	NA	NA	NA	A	A	A	A	A	A	R	A	A	A	A	A	G	A	A	A	A	G	A	G	G	R	R	R	G	A	A	A	A	A	G	R	A	A	A	A	A	A	A
rs8461	C/T	1	4386575	+	NA	NA	NA	NA	NA	NA	C	C	C	C	C	C	C	C	C	C	C	C	C	C	C	C	C	Y	C	T	T	Y	Y	Y	T	C	Y	C	C	C	T	C	C	C	C	N	C	C	C
rs8462	C/T	1	4386960	+	NA	NA	NA	NA	NA	NA	C	C	C	C	C	C	C	C	C	C	C	C	C	C	C	C	C	Y	C	T	T	Y	Y	Y	T	C	Y	C	C	C	T	C	C	C	C	C	C	C	C
rs8463	A/G	1	4389372	+	NA	NA	NA	NA	NA	NA	A	R	A	G	A	A	R	A	A	A	A	A	G	A	A	A	A	R	A	A	A	A	A	A	A	R	A	A	A	A	A	R	A	A	A	A	A	A	A
rs8467	T/C	1	4402450	+	NA	NA	NA	NA	NA	NA	T	Y	T	C	T	T	Y	T	T	T	T	T	C	T	T	T	T	Y	T	C	C	Y	Y	Y	C	Y	T	T	T	T	C	Y	T	T	T	T	Y	T	T
rs8471	G/C	1	4419744	+	NA	NA	NA	NA	NA	NA	G	S	G	C	G	G	S	G	G	G	G	G	C	G	G	G	G	S	G	C	C	S	S	S	C	S	S	G	G	G	C	S	G	G	G	G	G	G	G
rs8475	G/T	1	4434730	+	NA	NA	NA	NA	NA	NA	G	G	G	N	G	G	N	G	G	G	G	G	T	G	G	G	G	K	G	N	N	N	G	G	N	G	N	G	G	G	N	K	G	N	N	G	G	G	N
rs8477	G/A	1	4469008	+	NA	NA	NA	NA	NA	NA	G	G	G	G	G	G	G	G	G	G	G	G	G	G	G	G	G	R	G	A	A	R	R	R	A	G	R	G	G	G	A	G	G	G	G	G	G	G	G
rs8481	C/T	1	4552591	+	NA	NA	NA	NA	NA	NA	C	C	C	C	C	C	Y	C	C	C	C	C	T	C	C	C	C	Y	C	C	C	C	C	C	C	C	C	C	C	C	C	Y	C	C	C	C	C	C	C
rs8482	G/A	1	4556680	+	NA	NA	NA	NA	NA	NA	G	G	G	G	G	G	R	G	G	G	G	G	A	G	G	G	G	R	G	A	R	R	R	R	A	G	R	G	G	G	R	R	G	G	G	G	G	G	G
rs8483	A/C	1	4561737	+	NA	NA	NA	NA	NA	NA	A	A	A	A	A	A	M	A	A	A	A	A	C	A	A	A	A	M	A	N	N	N	A	A	N	A	A	A	A	A	A	M	A	A	A	A	A	A	A
rs8488	A/G	1	4594401	+	NA	NA	NA	NA	NA	NA	A	A	A	A	A	A	R	A	A	A	A	A	G	A	A	A	A	G	A	A	G	G	R	A	N	A	A	A	A	A	A	N	A	N	A	A	A	A	A
rs8492	C/G	1	4663007	+	NA	NA	NA	NA	NA	NA	C	C	C	C	C	C	S	C	C	C	C	C	G	C	C	C	C	S	C	C	C	C	C	C	C	C	C	C	C	C	C	S	C	C	C	C	C	C	C
rs8493	G/A	1	4686499	+	NA	NA	NA	NA	NA	NA	G	G	G	G	G	G	R	G	G	G	G	G	A	G	G	G	G	R	G	A	A	R	R	R	A	G	G	G	G	G	R	G	G	G	G	G	G	G	G
rs8499	T/C	1	4691236	+	NA	NA	NA	NA	NA	NA	T	T	T	T	T	T	T	T	T	T	T	T	T	T	T	T	T	Y	T	C	C	Y	Y	Y	C	T	Y	T	T	T	Y	T	T	T	T	T	T	T	T
rs8502	A/G	1	4705308	+	NA	NA	NA	NA	NA	NA	A	A	A	A	A	A	R	A	A	A	A	A	G	A	A	A	A	R	A	N	N	A	A	A	N	A	A	A	A	A	A	R	A	A	A	A	A	A	A
rs8503	T/C	1	4705344	+	NA	NA	NA	NA	NA	NA	T	T	T	T	T	T	T	T	T	T	T	T	N	T	T	T	T	Y	T	C	C	Y	Y	Y	C	T	Y	T	T	T	Y	T	T	T	T	T	T	T	T
rs8510	A/C	1	4752340	+	NA	NA	NA	NA	NA	NA	A	A	A	A	A	A	M	A	A	A	A	A	C	A	A	A	A	M	A	N	N	A	A	A	N	A	A	A	A	A	A	M	A	A	M	A	A	A	A
rs8515	C/T	1	4758625	+	NA	NA	NA	NA	NA	NA	C	C	C	C	C	C	Y	C	C	C	C	C	T	C	C	C	C	Y	C	T	T	Y	Y	Y	T	C	Y	C	C	C	Y	Y	C	C	T	C	C	C	C
rs8517	G/A	1	4768280	+	NA	NA	NA	NA	NA	NA	G	G	G	G	G	G	G	G	G	G	G	G	G	G	G	G	G	R	G	A	A	R	R	R	A	G	R	G	G	G	R	G	G	G	G	G	G	G	G
rs8518	G/A	1	4822278	+	NA	NA	NA	NA	NA	NA	G	G	G	G	G	G	R	G	G	G	R	G	A	G	G	G	G	R	G	G	G	G	G	G	G	G	G	G	G	G	G	R	G	G	A	G	G	G	G
rs8519	T/G	1	4826513	+	NA	NA	NA	NA	NA	NA	T	T	T	T	T	T	K	T	T	T	T	T	G	T	T	T	T	K	T	N	N	T	T	T	N	T	T	T	T	T	T	K	T	T	G	T	T	T	T
rs8520	T/A	1	4844678	+	NA	NA	NA	NA	NA	NA	T	T	T	T	T	T	T	T	T	T	T	T	T	T	T	T	T	W	T	A	A	W	W	W	A	T	W	T	T	T	W	T	T	T	T	T	T	T	T
rs8521	C/T	1	4882723	+	NA	NA	NA	NA	NA	NA	C	C	C	T	C	C	Y	C	C	C	C	C	T	C	C	C	C	Y	C	T	Y	Y	Y	Y	T	Y	Y	C	C	C	T	Y	C	C	T	C	C	C	C
rs8523	A/G	1	4897152	+	NA	NA	NA	NA	NA	NA	A	A	A	A	A	A	A	A	A	A	A	A	A	A	A	A	A	R	A	G	G	R	R	R	G	A	R	A	A	A	R	A	A	A	N	A	A	A	A
rs8525	G/A	1	4897218	+	NA	NA	NA	NA	NA	NA	G	G	G	A	G	G	R	G	G	G	G	G	A	G	G	G	G	A	G	A	A	A	R	R	A	R	G	G	G	G	A	G	G	G	A	G	G	G	G
rs8527	A/G	1	4924191	+	NA	NA	NA	NA	NA	NA	A	A	A	G	A	A	R	A	A	A	A	A	G	A	A	A	A	R	A	A	A	A	A	A	A	R	A	A	A	A	R	A	A	A	A	A	A	A	A
rs8530	C/G	1	4975612	+	NA	NA	NA	NA	NA	NA	C	C	C	G	C	C	S	C	C	C	C	C	G	C	C	C	C	S	C	G	G	S	S	G	G	S	C	C	C	C	G	S	C	C	G	C	C	C	C
rs8532	T/C	1	5051553	+	NA	NA	NA	NA	NA	NA	T	T	T	T	N	T	T	T	T	N	T	T	N	T	T	N	T	Y	N	N	N	Y	T	T	N	T	T	T	N	T	T	Y	T	N	C	N	T	T	N
rs8534	T/C	1	5099415	+	NA	NA	NA	NA	NA	NA	N	Y	C	C	Y	N	T	Y	C	C	Y	T	T	T	N	N	N	T	N	T	T	T	Y	T	N	Y	C	C	T	Y	T	T	N	N	T	T	Y	C	N
rs8537	G/A	1	5192338	+	NA	NA	NA	NA	NA	NA	A	G	G	G	G	A	R	G	G	G	G	R	G	R	A	A	A	R	A	G	G	R	G	G	A	G	G	G	G	G	G	R	A	A	G	G	G	G	A
rs8539	C/G	1	5202576	+	NA	NA	NA	NA	NA	NA	G	N	N	N	C	G	C	N	N	N	C	C	C	S	G	G	G	S	G	C	N	C	C	C	G	C	N	N	C	C	C	N	N	G	C	N	C	N	G
rs8545	A/G	1	5263053	+	NA	NA	NA	NA	NA	NA	G	A	A	A	A	G	R	A	A	A	A	R	A	R	G	G	G	R	G	A	A	A	A	A	G	A	A	A	A	A	A	R	R	G	A	A	A	A	G
rs8552	C/T	1	5293358	+	NA	NA	NA	NA	NA	NA	C	C	C	C	C	C	Y	C	C	C	C	C	C	C	C	C	C	Y	C	C	C	T	C	C	C	C	C	C	N	C	C	C	C	C	C	C	C	C	C
rs8554	C/T	1	5320590	+	NA	NA	NA	NA	NA	NA	C	Y	T	T	Y	C	Y	T	T	T	Y	Y	C	C	C	C	C	C	C	C	C	C	Y	C	C	Y	Y	T	C	Y	C	C	Y	C	C	C	Y	T	C
rs8556	T/C	1	5320644	+	NA	NA	NA	NA	NA	NA	T	T	T	T	T	T	Y	T	T	T	T	T	T	T	T	T	T	Y	T	T	T	Y	T	T	T	T	T	T	T	T	T	T	T	T	T	T	T	T	T
rs8563	C/T	1	5419525	+	NA	NA	NA	NA	NA	NA	C	T	T	T	Y	C	C	T	C	T	Y	C	C	C	C	C	T	C	C	C	C	Y	Y	C	C	C	Y	Y	C	Y	C	C	C	C	C	C	Y	T	C
rs8565	A/C	1	5419730	+	NA	NA	NA	NA	NA	NA	A	C	C	C	M	A	A	C	A	C	M	M	A	A	A	A	C	A	A	A	A	M	M	A	A	M	M	M	A	M	A	A	A	A	A	A	M	C	A
rs8575	A/G	1	5493258	+	NA	NA	NA	NA	NA	NA	G	A	A	A	R	G	R	A	A	A	A	R	A	G	G	G	G	R	G	G	G	R	R	R	A	R	R	A	R	A	R	R	G	G	A	A	A	A	G
rs8581	G/T	1	5526220	+	NA	NA	NA	NA	NA	NA	G	G	G	G	G	G	G	G	G	G	K	K	G	G	G	G	G	G	G	G	G	K	G	K	T	G	K	G	K	K	G	G	G	G	T	G	G	G	G
rs8584	G/A	1	5586507	+	NA	NA	NA	NA	NA	NA	A	G	G	G	R	A	R	G	G	G	G	G	G	R	A	A	A	R	R	G	A	G	R	R	G	G	G	G	G	G	G	R	G	A	G	G	R	G	G
rs8588	G/A	1	5600931	+	NA	NA	NA	NA	NA	NA	A	G	G	G	G	A	G	G	G	G	G	G	G	R	A	A	A	R	G	G	G	G	G	G	G	G	G	G	G	G	G	R	G	A	G	G	R	G	G
rs8589	T/G	1	5624589	+	NA	NA	NA	NA	NA	NA	T	T	T	T	T	T	G	T	T	T	T	T	N	N	T	T	T	K	K	N	N	N	N	N	T	T	N	T	T	T	N	T	T	T	N	T	T	T	T
rs8593	T/C	1	5643264	+	NA	NA	NA	NA	NA	NA	N	T	T	T	Y	N	Y	T	T	T	T	T	N	N	N	N	N	C	C	N	C	N	C	C	N	T	T	T	N	T	N	N	N	N	N	T	T	T	N
rs8594	T/A	1	5644846	+	NA	NA	NA	NA	NA	NA	T	W	A	A	A	T	A	A	A	A	W	W	T	T	T	T	T	W	W	T	A	T	W	W	T	W	W	A	T	W	T	T	T	T	T	A	W	A	T
rs8596	C/T	1	5656036	+	NA	NA	NA	NA	NA	NA	C	C	C	C	Y	C	Y	C	C	C	C	C	C	C	C	C	C	Y	Y	C	T	C	Y	Y	C	C	C	C	C	C	C	C	C	C	C	C	C	C	C
rs8597	C/G	1	5662572	+	NA	NA	NA	NA	NA	NA	C	C	C	C	S	C	S	C	C	C	C	C	C	C	C	C	C	S	S	C	G	C	S	S	C	C	C	C	C	C	C	C	C	C	C	C	C	C	C
rs8599	T/C	1	5671561	+	NA	NA	NA	NA	NA	NA	T	T	N	N	C	T	C	N	N	N	T	T	T	T	T	T	T	Y	Y	T	C	T	Y	Y	T	T	T	N	T	T	T	T	T	T	T	N	T	N	T
rs8601	A/G	1	5681807	+	NA	NA	NA	NA	NA	NA	A	R	G	G	R	A	R	G	G	G	R	A	A	A	A	A	A	A	A	A	A	A	A	A	A	R	R	G	A	R	A	A	A	A	A	G	R	G	A
rs8603	G/A	1	5697873	+	NA	NA	NA	NA	NA	NA	G	R	A	A	A	G	A	A	A	A	R	G	G	G	G	G	G	R	R	G	A	G	R	R	G	R	R	A	G	R	G	G	G	G	G	A	R	A	G
rs8604	A/G	1	5697939	+	NA	NA	NA	NA	NA	NA	A	R	G	G	G	A	G	G	G	G	R	A	A	A	A	A	A	R	R	A	G	A	R	R	A	R	R	G	A	R	A	A	A	A	A	G	R	G	A
rs8607	G/A	1	5705717	+	NA	NA	NA	NA	NA	NA	G	R	A	A	A	G	A	A	A	A	R	G	G	G	G	G	G	R	R	G	A	G	R	R	G	R	R	A	G	R	G	G	G	G	G	A	R	A	G
rs8610	G/A	1	5746944	+	NA	NA	NA	NA	NA	NA	G	A	A	A	A	G	A	A	R	A	R	G	G	A	G	G	A	G	G	G	G	G	A	G	N	R	R	R	G	R	G	G	G	G	G	A	R	A	G
rs8612	G/A	1	5747777	+	NA	NA	NA	NA	NA	NA	G	G	G	G	R	N	R	G	G	G	G	G	N	G	N	N	G	A	A	A	N	N	R	A	N	G	G	G	N	G	N	N	N	N	N	G	G	G	N
rs8615	A/G	1	5774016	+	NA	NA	NA	NA	NA	NA	A	A	A	A	R	A	R	A	A	A	A	A	A	A	A	A	A	R	R	A	A	A	R	R	A	A	A	A	A	A	A	A	A	A	A	A	A	A	A
rs8618	G/T	1	5824332	+	NA	NA	NA	NA	NA	NA	G	G	G	G	K	G	K	G	G	G	K	K	G	G	G	G	G	K	K	G	G	K	K	T	N	G	G	G	G	G	G	G	G	G	G	G	G	G	G
rs8620	C/T	1	5903893	+	NA	NA	NA	NA	NA	NA	C	C	C	C	C	C	Y	C	C	C	C	C	C	C	C	C	C	C	C	C	C	C	C	C	C	C	C	C	C	C	C	C	C	C	C	C	Y	C	C
rs8621	A/T	1	5907483	+	NA	NA	NA	NA	NA	NA	N	T	T	T	T	A	A	T	W	T	W	A	A	A	A	A	A	A	A	A	A	A	A	A	A	T	T	T	N	N	A	A	A	A	A	T	A	N	A
rs8628	A/G	1	5937274	+	NA	NA	NA	NA	NA	NA	A	A	A	A	A	A	R	A	A	A	A	A	A	A	A	A	A	A	A	A	A	A	A	A	A	A	A	A	A	A	A	A	A	A	A	A	R	A	A
rs8629	C/T	1	5951100	+	NA	NA	NA	NA	NA	NA	C	C	C	C	Y	C	C	C	C	C	Y	C	C	C	C	C	C	C	C	C	C	Y	Y	Y	N	C	C	C	Y	C	C	C	C	C	C	C	C	C	C
rs8636	G/A	1	6027860	+	NA	NA	NA	NA	NA	NA	G	G	G	G	R	G	G	G	G	G	R	G	G	G	G	G	G	G	G	G	G	A	R	R	N	G	G	G	R	G	G	G	G	G	N	G	G	G	G
rs8639	G/C	1	6035362	+	NA	NA	NA	NA	NA	NA	G	G	G	G	S	G	G	G	G	G	S	G	G	G	G	G	G	G	G	G	G	C	S	S	N	G	G	G	S	G	G	G	G	G	G	G	G	G	G
rs8640	C/T	1	6035428	+	NA	NA	NA	NA	NA	NA	C	C	C	C	Y	C	Y	C	C	C	Y	Y	C	C	C	C	C	Y	Y	C	C	T	Y	Y	T	C	C	C	Y	C	Y	Y	C	C	T	C	C	C	C
rs8642	T/G	1	6042580	+	NA	NA	NA	NA	NA	NA	T	T	T	T	T	T	T	T	T	T	T	K	T	T	T	T	T	K	T	T	T	G	T	T	G	T	T	T	T	T	G	T	T	T	N	T	T	T	T
rs8643	A/C	1	6042646	+	NA	NA	NA	NA	NA	NA	A	A	A	A	M	A	M	A	A	A	M	M	A	A	A	A	A	M	M	A	A	M	M	M	C	A	A	A	M	A	M	M	A	A	C	A	A	A	A
rs8645	A/G	1	6054673	+	NA	NA	NA	NA	NA	NA	A	A	A	A	A	A	R	A	A	A	A	A	A	A	A	A	A	R	R	A	A	N	A	A	N	A	A	A	A	A	N	R	A	A	G	A	A	A	A
rs8647	A/C	1	6077666	+	NA	NA	NA	NA	NA	NA	A	A	A	N	A	N	A	M	A	A	A	C	A	N	A	A	A	N	N	A	A	N	A	A	N	A	A	N	A	A	N	A	N	A	N	A	A	N	A
rs8649	A/T	1	6126714	+	NA	NA	NA	NA	NA	NA	A	A	N	A	W	A	T	A	A	A	T	W	N	N	A	A	N	N	T	A	A	T	W	T	N	A	N	A	W	N	W	N	T	N	A	A	T	A	A
rs8655	C/G	1	6164455	+	NA	NA	NA	NA	NA	NA	C	C	C	C	C	C	S	C	C	C	C	S	C	S	C	C	C	S	G	C	C	S	C	C	G	C	C	C	C	C	C	S	G	C	G	C	S	C	C
rs8657	G/T	1	6167283	+	NA	NA	NA	NA	NA	NA	G	G	G	G	G	G	K	G	G	G	G	G	G	G	G	G	G	K	K	G	G	G	G	G	G	G	G	G	G	G	G	K	G	G	T	G	G	G	G
rs8660	G/A	1	6168705	+	NA	NA	NA	NA	NA	NA	G	G	G	G	R	G	G	G	G	G	R	R	G	G	G	G	G	G	N	G	G	A	R	R	N	G	G	G	R	G	G	G	N	G	N	G	G	G	G
rs8663	A/G	1	6169037	+	NA	NA	NA	NA	NA	NA	A	A	A	A	A	A	A	A	A	A	A	A	A	A	A	A	A	A	N	A	A	N	A	A	G	A	A	A	A	A	A	A	N	A	N	A	A	A	A
rs8664	T/C	1	6175460	+	NA	NA	NA	NA	NA	NA	T	T	T	T	T	T	T	T	T	T	T	Y	T	Y	T	T	T	T	Y	T	T	Y	T	T	T	T	T	T	T	T	T	T	C	T	T	T	Y	T	T
rs8667	T/G	1	6196858	+	NA	NA	NA	NA	NA	NA	T	T	T	T	T	T	K	T	T	T	T	T	T	T	T	T	T	K	K	T	T	T	T	T	T	T	T	T	T	T	T	K	T	T	G	T	T	T	T
rs8670	T/A	1	6241824	+	NA	NA	NA	NA	NA	NA	T	T	T	T	W	T	W	T	T	T	W	T	T	T	T	T	T	W	W	T	T	W	W	W	A	T	T	T	W	T	W	W	T	T	A	T	T	T	T
rs8674	T/C	1	6317924	+	NA	NA	NA	NA	NA	NA	T	T	T	T	Y	T	Y	T	T	T	Y	T	T	T	T	T	T	Y	Y	T	T	Y	Y	Y	C	T	T	T	Y	T	Y	Y	T	T	C	T	T	T	T
rs8677	G/A	1	6348754	+	NA	NA	NA	NA	NA	NA	G	G	G	G	R	G	G	G	G	G	R	R	G	G	G	G	G	G	G	G	G	R	R	R	A	G	G	G	R	G	G	G	G	G	G	G	G	G	G
rs8681	G/A	1	6454997	+	NA	NA	NA	NA	NA	NA	G	G	G	G	G	G	R	G	G	G	G	G	G	G	G	G	G	R	R	G	G	G	G	G	G	G	G	G	G	G	G	R	G	G	A	G	G	G	G
rs8683	A/G	1	6477854	+	NA	NA	NA	NA	NA	NA	A	A	A	A	R	A	A	A	A	A	R	R	A	A	A	A	A	A	A	A	A	R	R	R	G	A	A	A	R	A	A	A	A	A	A	A	A	A	A
rs8684	A/G	1	6498771	+	NA	NA	NA	NA	NA	NA	A	A	A	A	R	A	A	A	A	A	R	R	A	A	A	A	A	R	R	A	A	R	R	R	G	A	A	A	R	A	A	R	A	A	A	A	A	A	A
rs8686	G/A	1	6499474	+	NA	NA	NA	NA	NA	NA	G	G	G	G	R	G	G	G	G	G	R	G	G	G	G	G	G	R	R	G	G	R	R	R	A	G	G	G	R	G	G	R	G	G	G	G	G	G	G
rs8688	C/T	1	6525227	+	NA	NA	NA	NA	NA	NA	C	C	C	C	Y	C	C	C	C	C	Y	Y	C	C	C	C	C	Y	Y	C	C	Y	Y	Y	T	C	C	C	Y	C	C	Y	C	C	C	C	C	C	C
rs8694	C/T	1	6650850	+	NA	NA	NA	NA	NA	NA	C	Y	T	C	Y	C	Y	Y	T	T	Y	Y	T	C	C	C	C	Y	Y	T	T	C	Y	C	C	Y	Y	T	C	C	T	C	T	C	T	C	Y	C	T
rs8695	C/T	1	6653738	+	NA	NA	NA	NA	NA	NA	T	Y	C	T	C	T	Y	Y	C	C	C	C	C	T	T	T	T	Y	Y	C	C	Y	Y	Y	C	Y	C	C	C	T	C	Y	C	T	C	T	Y	T	C
rs8696	C/G	1	6657768	+	NA	NA	NA	NA	NA	NA	G	S	C	G	C	G	S	S	C	C	C	C	C	G	G	G	G	S	S	C	C	S	S	S	C	S	S	C	C	G	C	S	C	G	C	G	S	G	C
rs8697	C/T	1	6695582	+	NA	NA	NA	NA	NA	NA	T	C	C	T	C	T	C	Y	C	C	C	C	C	T	T	T	T	Y	Y	C	C	Y	Y	Y	C	Y	Y	Y	C	N	C	Y	C	T	C	N	Y	T	C
rs8701	C/G	1	6713410	+	NA	NA	NA	NA	NA	NA	C	C	C	C	C	C	C	C	C	C	C	C	C	C	C	C	C	S	S	C	C	C	C	C	C	C	C	C	C	C	C	S	C	C	C	C	C	C	C
rs8704	T/A	1	6713448	+	NA	NA	NA	NA	NA	NA	N	T	T	N	T	N	T	T	T	T	T	T	T	N	N	N	N	W	A	T	T	T	T	T	T	T	T	T	T	N	T	A	N	N	T	N	T	N	T
rs8705	A/C	1	6714290	+	NA	NA	NA	NA	NA	NA	N	N	A	N	A	N	A	A	A	A	A	A	A	N	N	N	N	M	C	A	A	N	A	N	N	A	A	A	A	N	A	C	N	N	A	N	A	N	A
rs8706	C/A	1	6714356	+	NA	NA	NA	NA	NA	NA	A	M	C	A	C	A	M	M	C	C	C	M	C	A	A	A	A	M	A	C	C	M	M	M	C	M	M	C	C	A	C	A	A	A	C	A	A	A	C
rs8712	C/G	1	6760156	+	NA	NA	NA	NA	NA	NA	C	C	C	C	C	C	C	C	C	C	C	C	C	C	C	C	C	S	S	C	C	C	C	C	C	C	C	C	C	C	C	S	C	C	C	C	C	C	C
rs8714	C/G	1	6764151	+	NA	NA	NA	NA	NA	NA	N	C	C	N	C	N	G	C	C	C	C	S	G	N	N	N	N	G	N	G	G	C	S	C	C	S	S	C	C	N	G	N	N	N	G	N	C	N	C
rs8716	C/A	1	6764191	+	NA	NA	NA	NA	NA	NA	N	C	C	N	C	N	A	C	C	C	C	A	A	N	N	N	N	A	N	A	A	N	A	N	N	M	C	C	C	N	A	N	N	N	A	N	C	N	C
rs8719	C/G	1	6767587	+	NA	NA	NA	NA	NA	NA	C	C	C	C	S	C	C	C	C	C	S	C	C	N	C	C	N	C	C	C	C	G	S	G	G	C	C	N	S	C	C	C	C	C	C	C	C	C	C
rs8724	C/T	1	6778874	+	NA	NA	NA	NA	NA	NA	C	Y	T	C	T	C	C	Y	T	T	T	Y	N	C	C	C	C	Y	Y	N	N	C	C	C	N	C	Y	T	T	C	N	Y	C	C	N	C	C	C	N
rs8730	T/A	1	6804232	+	NA	NA	NA	NA	NA	NA	A	W	T	A	T	A	W	W	T	T	T	W	T	A	A	A	A	W	W	T	T	W	W	W	T	T	T	T	T	A	T	W	A	A	T	A	W	A	T
rs8733	T/C	1	6837727	+	NA	NA	NA	NA	NA	NA	T	Y	C	T	C	T	T	Y	C	C	C	Y	T	T	T	T	T	Y	T	T	T	T	T	T	N	Y	Y	C	C	T	T	T	T	T	T	T	Y	T	C
rs8736	A/G	1	6853780	+	NA	NA	NA	NA	NA	NA	R	A	A	A	R	A	A	A	R	A	R	R	A	G	A	A	G	R	R	A	A	G	R	G	G	A	R	A	R	A	A	R	A	A	A	A	R	A	A
rs8739	A/T	1	6861112	+	NA	NA	NA	NA	NA	NA	A	A	A	A	W	A	A	A	A	A	W	W	A	A	A	A	A	A	A	A	A	W	W	W	T	A	A	A	W	A	A	A	A	A	A	A	A	A	A
rs8743	A/G	1	6918753	+	NA	NA	NA	NA	NA	NA	A	A	A	A	R	A	A	A	A	A	R	A	A	A	A	A	A	A	A	A	A	G	R	G	G	A	A	A	R	A	A	A	A	A	A	A	A	A	A
rs8745	T/C	1	6949302	+	NA	NA	NA	NA	NA	NA	T	Y	C	C	Y	C	Y	C	T	T	C	Y	T	N	T	T	N	T	C	T	T	C	Y	C	C	T	Y	C	C	T	T	T	T	T	T	T	T	C	T
rs8746	T/G	1	6949368	+	NA	NA	NA	NA	NA	NA	T	K	G	G	K	G	K	K	T	T	G	K	T	T	T	T	N	K	K	T	T	K	K	K	G	T	K	G	G	T	T	K	T	T	T	T	T	G	T
rs8751	T/C	1	6975375	+	NA	NA	NA	NA	NA	NA	T	T	T	T	Y	T	T	T	T	T	Y	T	T	T	T	T	T	T	T	T	T	Y	Y	Y	C	T	T	T	Y	T	T	T	T	T	T	T	T	T	T
rs8753	G/A	1	7029316	+	NA	NA	NA	NA	NA	NA	G	G	N	N	R	N	G	G	G	G	A	G	G	G	G	G	G	R	R	G	G	A	R	R	A	G	G	N	A	G	G	R	G	G	G	G	G	N	G
rs8756	C/T	1	7044252	+	NA	NA	NA	NA	NA	NA	C	C	C	C	C	C	C	C	C	C	C	Y	C	C	C	C	C	C	C	C	C	C	C	C	C	C	C	C	C	C	C	C	C	C	C	C	C	C	C
rs8758	T/A	1	7069695	+	NA	NA	NA	NA	NA	NA	T	T	T	T	W	T	W	T	A	A	T	W	A	T	T	T	T	W	T	A	A	T	W	T	T	W	W	T	T	T	A	T	T	T	A	T	T	T	T
rs8759	T/G	1	7069853	+	NA	NA	NA	NA	NA	NA	T	T	T	T	K	T	K	T	G	G	K	K	G	T	T	T	T	K	T	G	G	K	K	K	G	K	K	T	K	T	G	T	T	T	G	T	T	T	T
rs8762	G/T	1	7112187	+	NA	NA	NA	NA	NA	NA	G	G	G	G	K	G	G	G	G	G	K	G	G	G	G	G	G	G	G	G	G	K	K	K	T	G	G	G	K	G	G	G	G	G	G	G	G	G	G
rs8767	C/T	1	7158467	+	NA	NA	NA	NA	NA	NA	C	N	N	C	C	N	N	C	C	C	N	N	T	N	C	C	C	T	T	N	N	C	C	N	N	C	C	N	N	N	C	T	C	N	N	N	N	C	C
rs8769	G/A	1	7158533	+	NA	NA	NA	NA	NA	NA	G	G	G	G	R	G	G	G	A	A	G	G	A	G	G	G	G	R	R	G	G	G	R	G	N	R	G	G	G	G	G	R	G	G	G	G	G	G	G
rs8771	C/T	1	7179451	+	NA	NA	NA	NA	NA	NA	C	C	C	C	Y	C	C	C	C	C	Y	Y	T	C	C	C	C	Y	Y	C	C	Y	Y	Y	T	C	Y	C	Y	C	C	Y	C	C	C	C	C	C	C
rs8779	G/A	1	7403652	+	NA	NA	NA	NA	NA	NA	G	R	G	G	R	G	G	G	G	G	G	G	G	A	G	G	A	G	G	G	G	G	G	G	G	G	G	G	G	A	G	G	G	G	G	G	G	G	G
rs8783	C/T	1	7526754	+	NA	NA	NA	NA	NA	NA	C	Y	C	C	Y	C	C	C	C	C	C	C	C	T	C	C	T	C	C	C	C	C	C	C	C	C	Y	C	C	T	C	C	C	C	C	C	C	C	C
rs8784	A/G	1	7531631	+	NA	NA	NA	NA	NA	NA	A	A	A	A	R	A	A	A	A	A	R	R	G	N	A	A	G	R	R	A	G	R	R	R	G	R	A	A	R	N	A	R	A	A	A	A	A	A	A
rs8787	T/C	1	7550780	+	NA	NA	NA	NA	NA	NA	T	Y	T	T	Y	T	T	T	T	T	Y	Y	C	C	T	T	C	C	C	N	C	Y	T	C	C	T	T	T	Y	C	N	T	T	T	N	N	T	T	N
rs8790	A/G	1	7670652	+	NA	NA	NA	NA	NA	NA	A	A	A	A	R	A	A	A	A	A	R	R	G	A	A	A	A	R	R	A	G	R	R	R	G	A	A	A	R	A	A	R	A	A	A	A	A	A	A
rs8791	A/G	1	7670718	+	NA	NA	NA	NA	NA	NA	A	A	A	A	A	A	A	A	A	A	A	A	N	A	A	A	A	A	A	A	N	A	A	A	N	A	R	A	N	A	A	A	A	A	A	A	A	A	A
rs8792	G/A	1	7682409	+	NA	NA	NA	NA	NA	NA	G	G	G	G	G	G	G	G	G	G	G	G	A	G	G	G	G	R	R	G	A	R	G	G	G	G	R	G	R	G	G	R	G	G	G	G	G	G	G
rs8793	C/A	1	7683983	+	NA	NA	NA	NA	NA	NA	C	C	C	C	C	C	C	C	C	C	C	C	A	C	C	C	C	M	M	C	A	M	C	C	C	C	C	C	M	C	C	M	C	C	C	C	C	C	C
rs8796	A/T	1	7721170	+	NA	NA	NA	NA	NA	NA	W	W	T	T	A	A	W	W	T	A	A	W	N	A	T	A	A	A	W	A	N	T	A	A	N	A	W	A	N	A	W	T	T	A	A	T	T	T	A
rs8799	G/T	1	7721427	+	NA	NA	NA	NA	NA	NA	K	K	T	T	G	G	K	K	T	G	G	K	G	G	T	G	G	G	K	G	G	K	G	G	G	G	K	G	G	G	K	K	T	G	G	T	T	T	G
rs8804	A/T	1	7790731	+	NA	NA	NA	NA	NA	NA	A	A	A	A	A	A	A	A	A	A	A	A	T	A	A	A	A	W	W	A	N	A	A	A	N	A	A	A	A	A	A	W	A	A	A	A	A	A	A
rs8807	G/T	1	7810872	+	NA	NA	NA	NA	NA	NA	K	G	T	T	G	G	G	K	T	G	G	K	N	G	T	G	G	G	K	G	N	G	G	G	N	K	K	G	N	G	K	T	T	G	N	T	T	T	G
rs8808	T/C	1	7810938	+	NA	NA	NA	NA	NA	NA	T	T	N	N	Y	T	T	T	T	T	Y	Y	N	T	N	T	T	T	T	T	N	T	Y	Y	C	T	T	T	T	T	T	N	N	T	T	N	N	N	T
rs8810	T/C	1	7872627	+	NA	NA	NA	NA	NA	NA	T	T	T	T	Y	T	T	T	T	T	T	T	N	T	T	T	T	T	T	T	N	T	Y	Y	C	T	T	T	T	T	T	T	T	T	T	T	T	T	T
rs8811	G/A	1	7872693	+	NA	NA	NA	NA	NA	NA	R	G	G	A	R	G	G	R	G	A	A	R	G	G	A	G	G	G	R	G	G	G	G	G	G	R	R	A	R	G	G	R	R	G	G	G	R	A	G
rs8812	G/A	1	7877259	+	NA	NA	NA	NA	NA	NA	G	R	G	G	R	G	G	G	A	G	R	R	G	G	G	G	G	G	G	G	A	R	R	A	A	G	G	G	R	G	R	G	R	G	G	A	R	G	G
rs8814	C/G	1	7900651	+	NA	NA	NA	NA	NA	NA	C	C	C	C	S	C	C	C	C	N	C	C	G	C	N	C	C	S	C	C	G	S	S	S	G	C	C	N	G	C	C	G	C	C	C	C	C	C	C
rs8816	T/C	1	7923663	+	NA	NA	NA	NA	NA	NA	Y	T	T	T	Y	T	T	Y	T	C	C	Y	C	T	C	T	T	Y	Y	T	C	Y	Y	Y	C	Y	C	C	C	T	T	C	T	T	T	T	Y	T	T
rs8820	G/C	1	7956068	+	NA	NA	NA	NA	NA	NA	G	G	G	G	G	G	G	G	G	G	G	G	C	G	G	G	G	S	G	G	G	G	G	G	G	G	G	G	G	G	G	S	G	G	G	G	G	G	G
rs8826	G/A	1	8030697	+	NA	NA	NA	NA	NA	NA	G	G	G	G	G	G	G	G	G	G	G	G	A	G	G	G	G	R	G	G	R	R	G	G	G	G	G	G	A	G	G	R	G	G	G	G	G	G	G
rs8832	A/G	1	8068627	+	NA	NA	NA	NA	NA	NA	A	R	A	A	A	A	R	A	A	A	A	A	N	R	A	A	G	A	A	A	A	N	A	A	N	A	A	A	A	A	A	A	A	A	A	A	A	A	A
rs8833	G/A	1	8075832	+	NA	NA	NA	NA	NA	NA	G	G	G	G	R	G	R	G	A	G	R	R	A	G	G	G	G	R	R	A	A	A	A	A	A	R	R	G	R	G	R	R	G	G	A	G	G	G	A
rs8835	T/C	1	8079326	+	NA	NA	NA	NA	NA	NA	T	T	T	T	Y	T	Y	T	C	T	Y	Y	C	T	T	T	T	Y	Y	C	C	C	C	C	C	Y	Y	T	Y	T	Y	Y	T	T	C	T	T	T	C
rs8837	T/A	1	8112100	+	NA	NA	NA	NA	NA	NA	T	T	T	T	T	T	T	T	T	T	T	T	T	T	T	T	T	T	T	T	T	T	T	T	T	T	T	T	T	T	T	T	T	T	T	T	T	T	T
rs8838	T/G	1	8120484	+	NA	NA	NA	NA	NA	NA	T	T	T	T	T	T	T	T	T	T	T	T	T	T	T	T	T	T	T	T	T	T	T	T	T	T	T	T	T	T	T	T	T	T	T	T	T	T	T
rs8840	C/A	1	8154229	+	NA	NA	NA	NA	NA	NA	C	N	N	N	A	N	C	N	N	A	N	C	C	C	N	N	N	C	C	C	C	A	A	A	A	C	C	N	A	N	C	C	N	N	C	N	C	C	C
rs8842	C/G	1	8160395	+	NA	NA	NA	NA	NA	NA	C	C	C	C	S	C	C	C	G	N	C	C	N	C	C	C	C	C	N	N	N	G	G	G	G	N	N	N	G	C	C	C	C	C	N	C	C	C	N
rs8847	T/G	1	8208800	+	NA	NA	NA	NA	NA	NA	T	T	T	T	K	T	T	K	T	T	G	K	T	T	T	T	T	K	T	T	T	T	T	T	T	K	G	G	K	T	T	T	T	T	T	T	T	T	T
rs8849	T/A	1	8223193	+	NA	NA	NA	NA	NA	NA	T	T	T	T	W	T	T	T	A	A	W	W	T	T	T	T	T	T	T	T	T	A	W	A	A	T	T	T	T	T	T	T	T	T	T	T	T	T	T
rs8854	G/A	1	8253594	+	NA	NA	NA	NA	NA	NA	G	G	G	G	R	G	G	R	A	A	A	R	G	G	G	G	G	R	G	G	G	A	R	R	A	R	R	A	R	G	R	G	G	G	G	G	G	G	G
rs8858	A/C	1	8255535	+	NA	NA	NA	NA	NA	NA	A	A	A	A	M	A	A	M	C	C	M	M	A	A	A	A	A	M	A	A	A	M	A	A	A	M	M	C	A	A	M	A	A	A	A	A	A	A	A
rs8863	C/G	1	8255601	+	NA	NA	NA	NA	NA	NA	C	C	C	C	S	C	C	S	G	G	G	C	C	C	C	C	C	S	C	C	C	G	S	S	G	S	S	G	S	C	S	C	C	C	C	C	C	C	C
rs8867	G/A	1	8260482	+	NA	NA	NA	NA	NA	NA	G	G	G	G	R	G	G	R	A	A	A	G	G	G	G	G	G	R	G	G	G	A	G	G	N	R	R	A	R	G	R	G	G	G	G	G	G	G	G
rs8871	T/C	1	8293764	+	NA	NA	NA	NA	NA	NA	N	Y	T	N	T	N	T	T	N	N	Y	Y	C	C	N	N	T	C	N	C	C	Y	Y	Y	Y	C	C	T	Y	N	N	C	T	N	N	C	N	N	T
rs8874	T/A	1	8394488	+	NA	NA	NA	NA	NA	NA	T	T	T	T	W	T	T	A	A	A	W	T	T	T	T	T	T	W	T	T	T	T	T	T	N	T	A	A	W	T	T	T	N	T	T	T	T	T	T
rs8880	T/G	1	8471898	+	NA	NA	NA	NA	NA	NA	T	T	T	T	T	T	K	T	T	T	T	T	G	T	T	T	T	K	T	T	T	K	T	T	T	T	T	T	T	T	K	T	T	T	G	T	T	T	G
rs8895	C/T	1	8651331	+	NA	NA	NA	NA	NA	NA	C	C	C	C	Y	C	Y	C	C	C	C	C	T	C	C	C	C	Y	C	T	Y	T	Y	T	T	Y	Y	C	C	C	Y	Y	C	C	T	C	C	C	T
rs8900	A/C	1	8685361	+	NA	NA	NA	NA	NA	NA	A	A	A	A	M	A	M	A	A	A	M	M	C	A	A	A	A	M	A	C	C	C	M	C	C	M	M	A	A	A	A	M	A	A	C	A	A	A	C
rs8902	T/G	1	8724578	+	NA	NA	NA	NA	NA	NA	T	T	T	T	K	T	K	T	T	T	T	T	G	T	T	T	T	K	T	G	G	G	K	G	G	K	K	T	T	T	T	K	T	T	G	T	T	T	G
rs8903	G/T	1	8724621	+	NA	NA	NA	NA	NA	NA	N	N	N	N	G	N	G	N	N	N	T	T	G	N	N	N	N	G	N	G	G	K	G	K	T	G	G	N	N	N	N	G	N	N	G	N	N	N	G
rs8905	T/C	1	8761297	+	NA	NA	NA	NA	NA	NA	T	T	T	T	Y	T	Y	T	T	T	T	T	C	T	T	T	T	Y	T	C	C	Y	Y	Y	T	T	Y	T	T	T	T	Y	T	T	C	T	T	T	C
rs8907	C/T	1	8766650	+	NA	NA	NA	NA	NA	NA	C	C	C	C	Y	C	Y	C	C	C	C	C	T	C	C	C	C	Y	C	T	T	T	Y	T	N	Y	Y	C	C	C	C	Y	C	C	T	C	C	C	T
rs8910	A/G	1	8769098	+	NA	NA	NA	NA	NA	NA	A	A	A	A	R	A	R	A	A	A	R	R	G	A	A	A	R	R	A	G	G	R	R	R	A	R	R	A	A	A	A	R	A	A	G	A	A	A	G
rs8912	T/C	1	8784742	+	NA	NA	NA	NA	NA	NA	T	T	T	T	Y	T	Y	T	T	T	T	T	C	T	T	T	T	Y	T	C	C	C	Y	C	C	Y	T	T	T	T	T	Y	T	T	C	T	T	T	C
rs8916	A/C	1	8835586	+	NA	NA	NA	NA	NA	NA	A	A	A	A	M	A	M	A	A	A	A	A	C	A	A	A	A	M	A	C	C	C	M	C	C	M	M	A	A	A	A	M	A	A	C	A	A	A	C
rs8917	A/C	1	8849523	+	NA	NA	NA	NA	NA	NA	A	A	A	A	M	A	M	A	A	A	A	A	C	A	A	A	A	M	A	C	C	C	M	C	C	M	M	A	A	A	A	M	A	A	C	A	A	A	C
rs8919	C/G	1	8893290	+	NA	NA	NA	NA	NA	NA	C	C	C	C	S	C	S	C	C	C	C	C	G	C	C	C	C	S	C	G	G	G	S	G	G	S	S	C	C	C	C	S	C	C	G	C	C	C	G
rs8925	A/G	1	8956532	+	NA	NA	NA	NA	NA	NA	G	N	A	N	A	N	A	N	N	G	N	N	A	G	G	G	G	R	N	A	A	R	R	R	A	A	R	N	N	N	N	R	N	G	A	N	N	N	A
rs8927	T/C	1	8959755	+	NA	NA	NA	NA	NA	NA	T	T	T	T	Y	T	Y	T	C	C	T	T	C	T	T	T	T	Y	T	C	C	Y	Y	C	C	Y	Y	T	T	T	T	Y	T	T	C	T	T	T	C
rs8930	G/C	1	9049010	+	NA	NA	NA	NA	NA	NA	G	G	G	G	G	G	S	G	G	G	G	G	G	G	G	G	G	S	G	G	G	G	G	G	G	S	S	G	G	G	G	G	G	G	C	G	G	G	G
rs8931	A/C	1	9058883	+	NA	NA	NA	NA	NA	NA	A	A	A	A	M	A	N	A	A	A	A	A	C	A	A	A	A	M	A	C	A	M	A	C	C	M	A	A	A	A	A	M	A	A	N	A	A	A	A
rs8935	T/C	1	9073109	+	NA	NA	NA	NA	NA	NA	T	T	T	T	T	T	Y	T	T	T	T	T	T	T	T	T	T	Y	T	T	T	T	T	T	T	Y	Y	T	T	T	T	T	T	T	N	T	T	T	T
rs8940	G/T	1	9335747	+	NA	NA	NA	NA	NA	NA	G	G	G	G	K	G	N	G	G	G	G	G	T	G	N	G	G	K	G	T	G	K	K	T	T	T	G	N	G	G	G	T	G	G	N	G	G	G	N
rs8941	C/T	1	9339906	+	NA	NA	NA	NA	NA	NA	Y	Y	T	T	Y	T	C	Y	T	T	Y	Y	C	Y	C	T	T	Y	Y	C	T	Y	Y	C	C	Y	Y	C	Y	T	T	C	C	T	C	T	Y	T	C
rs8943	T/C	1	9375963	+	NA	NA	NA	NA	NA	NA	T	T	T	T	Y	T	Y	T	T	T	T	T	C	T	T	T	T	Y	T	C	T	Y	Y	C	C	Y	Y	T	T	T	T	Y	T	T	C	T	T	T	T
rs8946	G/T	1	9397811	+	NA	NA	NA	NA	NA	NA	G	G	G	G	G	G	K	G	G	G	G	G	G	G	G	G	G	G	G	G	G	G	G	G	G	K	K	G	G	G	G	G	G	G	T	G	G	G	G
rs8948	A/C	1	9397899	+	NA	NA	NA	NA	NA	NA	A	A	N	N	A	N	M	A	N	N	A	A	N	N	A	N	N	A	A	N	N	N	N	N	N	M	A	A	A	N	A	A	A	N	C	N	A	N	A
rs8950	A/G	1	9402255	+	NA	NA	NA	NA	NA	NA	R	R	A	A	R	A	R	R	A	A	R	R	A	A	G	A	A	R	R	A	A	A	A	A	A	R	R	G	R	A	G	R	R	A	A	A	R	A	G
rs8953	C/G	1	9411917	+	NA	NA	NA	NA	NA	NA	S	S	C	C	S	C	G	S	C	C	S	S	C	C	G	C	C	S	S	C	C	C	C	C	C	S	S	G	S	C	G	S	S	C	G	C	S	C	G
rs8954	A/G	1	9412128	+	NA	NA	NA	NA	NA	NA	R	R	A	A	R	A	G	R	A	A	R	R	A	A	G	A	A	R	R	A	A	A	A	A	A	R	R	G	R	A	G	R	R	A	N	A	R	A	G
rs8956	G/T	1	9433550	+	NA	NA	NA	NA	NA	NA	K	K	G	G	K	G	K	K	K	T	K	T	G	K	T	G	G	K	K	G	G	G	G	G	G	K	K	T	T	G	T	K	T	G	G	G	K	G	T
rs8957	A/G	1	9433616	+	NA	NA	NA	NA	NA	NA	R	R	A	A	R	A	R	R	R	G	R	G	A	R	G	A	A	R	R	A	A	A	A	A	A	R	R	G	R	A	G	R	R	A	A	A	R	A	G
rs8962	G/A	1	9481076	+	NA	NA	NA	NA	NA	NA	R	R	A	A	R	A	G	G	G	G	R	R	A	R	A	A	G	R	R	A	A	A	R	A	A	R	R	G	G	G	A	A	R	A	G	G	R	A	G
rs8966	G/C	1	9488630	+	NA	NA	NA	NA	NA	NA	G	S	N	N	C	N	S	C	S	C	C	C	N	G	N	N	G	G	C	N	N	N	C	N	N	S	C	C	S	G	N	N	C	N	G	G	C	N	C
rs8968	T/C	1	9525375	+	NA	NA	NA	NA	NA	NA	Y	Y	T	T	Y	T	Y	C	C	C	Y	Y	T	Y	T	T	T	T	Y	T	T	T	Y	T	T	Y	Y	C	C	C	T	T	Y	T	T	C	Y	T	C
rs8970	G/A	1	9539858	+	NA	NA	NA	NA	NA	NA	R	R	A	A	R	A	G	G	G	G	R	R	A	R	A	A	A	R	R	A	A	A	R	A	A	G	G	G	G	G	A	A	R	A	G	G	A	A	G
rs8973	G/A	1	9560530	+	NA	NA	NA	NA	NA	NA	R	R	G	G	G	G	G	G	G	G	G	G	G	R	G	G	G	G	G	G	G	G	G	G	G	G	G	G	G	A	G	G	G	G	G	A	G	G	G
rs8974	A/G	1	9562497	+	NA	NA	NA	NA	NA	NA	A	A	A	A	A	A	R	A	A	A	A	A	A	A	A	A	A	R	A	A	A	A	A	A	A	R	A	A	A	N	A	A	A	A	G	N	A	A	A
rs8975	A/C	1	9562670	+	NA	NA	NA	NA	NA	NA	M	M	A	A	A	A	A	A	A	A	A	A	A	M	A	A	A	A	A	A	A	A	A	A	A	A	A	A	A	C	A	A	A	A	A	C	A	A	A
rs8981	G/T	1	9631259	+	NA	NA	NA	NA	NA	NA	T	G	T	T	G	T	G	G	K	G	K	G	G	G	T	T	T	G	K	G	G	G	G	G	G	K	G	G	G	N	T	K	T	T	N	G	G	T	G
rs8984	A/T	1	9810827	+	NA	NA	NA	NA	NA	NA	A	A	A	A	A	A	W	A	A	A	A	A	A	A	A	A	A	W	A	A	A	A	A	A	A	A	A	A	A	A	A	A	A	A	A	A	A	A	A
rs8987	G/A	1	9833211	+	NA	NA	NA	NA	NA	NA	G	G	G	G	G	G	G	G	G	G	G	R	N	G	G	G	G	R	G	A	A	N	G	N	N	G	G	G	G	G	G	G	G	G	G	G	G	G	G
rs8988	A/G	1	9845609	+	NA	NA	NA	NA	NA	NA	A	A	A	A	A	A	R	A	A	A	A	A	N	A	A	A	A	R	A	N	N	N	A	N	N	A	A	R	A	A	A	A	A	A	A	A	A	A	A
rs8995	A/G	1	10047520	+	NA	NA	NA	NA	NA	NA	N	A	N	N	R	N	A	A	A	A	A	A	A	N	G	N	N	R	A	A	A	A	A	A	A	A	A	A	A	A	A	A	A	N	A	N	A	N	A
rs8996	C/T	1	10047958	+	NA	NA	NA	NA	NA	NA	T	Y	T	T	Y	T	Y	T	C	T	Y	Y	C	T	T	T	T	Y	C	C	C	C	Y	Y	C	Y	Y	C	Y	C	C	Y	Y	T	C	T	Y	T	C
rs8999	A/C	1	10080098	+	NA	NA	NA	NA	NA	NA	A	A	A	A	A	A	A	A	A	A	A	A	N	A	A	A	A	A	A	N	N	N	A	A	N	A	A	N	N	A	N	A	A	A	N	A	A	A	A
rs9000	G/A	1	10100471	+	NA	NA	NA	NA	NA	NA	R	G	G	G	G	G	G	G	G	G	G	N	N	R	G	G	G	G	G	N	N	N	G	G	N	G	G	G	G	G	N	G	G	G	N	A	G	G	G
rs9003	G/A	1	10101258	+	NA	NA	NA	NA	NA	NA	G	G	G	G	G	G	R	G	G	G	G	R	A	G	G	G	G	R	R	A	A	A	R	R	A	R	R	G	R	G	A	R	G	G	A	G	G	G	G
rs9013	A/T	1	10216325	+	NA	NA	NA	NA	NA	NA	A	A	A	A	W	A	A	A	A	A	A	A	A	A	A	A	A	A	A	A	A	A	A	W	A	A	A	A	A	A	A	A	A	A	A	A	A	A	A
rs9018	T/C	1	10428371	+	NA	NA	NA	NA	NA	NA	T	T	T	T	T	T	T	T	Y	T	T	T	T	T	T	T	C	T	T	T	Y	T	T	T	T	T	T	T	T	T	T	T	T	T	T	T	T	T	T
rs9024	A/G	1	10609071	+	NA	NA	NA	NA	NA	NA	A	R	A	A	R	A	R	R	G	R	R	R	A	A	A	A	G	A	R	A	A	A	A	A	A	R	R	G	R	G	R	A	R	A	A	G	R	A	G
rs9026	T/G	1	10633746	+	NA	NA	NA	NA	NA	NA	T	K	T	T	K	T	K	K	G	K	K	K	T	T	T	T	G	T	K	T	T	K	T	T	T	K	K	G	K	G	K	T	K	T	T	G	K	T	G
rs9027	A/T	1	10634458	+	NA	NA	NA	NA	NA	NA	A	W	A	A	W	A	W	W	T	W	W	W	A	A	A	A	T	A	W	A	A	W	A	A	A	W	W	T	W	T	W	A	W	A	A	T	W	A	T
rs9030	G/A	1	10637232	+	NA	NA	NA	NA	NA	NA	A	R	A	A	R	A	G	R	G	R	G	G	G	A	A	A	G	R	R	G	R	R	G	R	G	R	R	R	R	G	G	R	R	A	G	G	R	A	G
rs9035	C/G	1	10692080	+	NA	NA	NA	NA	NA	NA	C	S	C	C	C	C	S	C	C	C	G	S	G	C	C	C	G	S	C	G	S	C	G	S	G	S	S	C	C	G	G	S	C	C	G	C	C	C	C
rs9040	A/G	1	10937939	+	NA	NA	NA	NA	NA	NA	A	R	A	A	A	A	R	G	A	A	R	R	G	A	A	A	A	R	R	G	G	G	G	R	G	R	R	A	R	A	R	R	A	A	G	G	A	A	A
rs9042	G/T	1	10947370	+	NA	NA	NA	NA	NA	NA	G	K	G	G	G	G	K	T	G	G	K	K	T	G	G	G	G	K	K	T	T	T	T	K	T	K	K	G	K	G	K	K	G	G	T	T	K	G	G
rs9046	T/C	1	10966530	+	NA	NA	NA	NA	NA	NA	T	T	T	T	T	T	T	C	C	T	T	T	T	T	T	T	T	T	T	T	Y	Y	Y	Y	T	T	T	T	T	C	T	T	T	T	T	T	T	T	T
rs9048	A/G	1	11057943	+	NA	NA	NA	NA	NA	NA	A	A	A	A	A	A	A	R	G	A	A	A	A	A	A	A	G	A	A	A	A	A	A	A	A	A	A	A	A	A	A	A	A	A	A	A	A	A	A
rs9051	C/T	1	11067149	+	NA	NA	NA	NA	NA	NA	T	Y	Y	C	T	C	Y	C	C	T	Y	Y	C	Y	C	C	C	C	Y	C	Y	Y	Y	Y	C	Y	Y	T	Y	T	Y	C	C	C	C	C	Y	C	N
rs9055	T/A	1	11170702	+	NA	NA	NA	NA	NA	NA	N	T	W	T	W	T	T	N	T	T	T	T	T	T	T	T	T	T	W	T	T	N	T	T	T	T	T	N	N	N	T	T	T	T	T	T	W	T	T
rs9057	G/A	1	11196495	+	NA	NA	NA	NA	NA	NA	G	R	G	G	G	G	R	G	G	G	R	R	G	G	G	G	G	G	G	G	R	A	R	R	G	R	R	A	A	A	R	G	G	G	G	G	G	G	G
rs9059	T/G	1	11312161	+	NA	NA	NA	NA	NA	NA	T	T	T	T	T	T	T	T	T	T	T	T	T	K	T	T	K	T	T	T	T	T	T	T	T	T	T	T	T	T	T	T	T	T	T	T	T	T	T
rs9060	A/G	1	11403792	+	NA	NA	NA	NA	NA	NA	A	A	A	A	A	A	A	A	A	A	A	A	A	R	A	A	G	A	A	A	A	A	A	A	A	A	A	A	A	A	A	R	A	A	A	A	A	A	A
rs9066	G/C	1	11570412	+	NA	NA	NA	NA	NA	NA	G	G	G	G	G	G	G	G	G	G	S	S	C	S	G	G	G	C	G	C	C	C	S	S	C	S	S	G	S	G	S	S	S	G	C	S	G	G	G
rs9073	A/C	1	11619352	+	NA	NA	NA	NA	NA	NA	A	A	A	A	A	A	A	A	A	A	A	M	C	N	A	A	A	C	A	C	C	C	M	M	N	N	M	A	C	A	C	A	A	A	C	N	N	A	A
rs9074	C/T	1	11652264	+	NA	NA	NA	NA	NA	NA	C	C	C	C	C	C	C	C	C	C	C	Y	T	N	C	C	C	T	C	T	T	T	Y	Y	T	Y	C	C	C	C	C	Y	C	C	T	T	N	C	C
rs9075	T/G	1	11667148	+	NA	NA	NA	NA	NA	NA	T	T	T	T	T	T	T	T	T	T	K	K	G	K	T	T	T	G	T	G	G	G	K	K	G	K	K	T	K	T	K	K	K	T	G	K	K	T	T
rs9076	A/C	1	11721947	+	NA	NA	NA	NA	NA	NA	A	A	A	A	A	A	A	A	A	A	M	M	C	M	A	A	N	C	A	C	C	C	M	M	C	M	M	A	C	A	A	M	A	A	C	M	A	A	A
rs9078	T/G	1	11740329	+	NA	NA	NA	NA	NA	NA	T	T	T	T	T	T	T	T	T	T	K	K	G	K	T	T	T	G	T	G	G	G	G	T	G	K	K	T	K	T	T	T	T	T	G	K	T	T	T
rs9083	G/A	1	11811205	+	NA	NA	NA	NA	NA	NA	G	G	G	N	R	G	G	N	N	G	A	R	A	R	N	G	G	A	G	A	A	A	A	A	A	A	G	G	A	N	A	R	R	G	A	A	G	G	G
rs9084	T/G	1	11811940	+	NA	NA	NA	NA	NA	NA	T	T	T	N	T	T	T	N	N	T	N	G	N	T	N	T	T	N	T	N	N	N	N	N	N	T	T	T	N	N	N	T	T	T	N	N	K	T	T
rs9085	A/C	1	11826310	+	NA	NA	NA	NA	NA	NA	A	A	A	A	M	A	A	A	A	A	M	M	C	M	A	A	A	C	A	C	C	C	C	C	C	M	M	A	M	A	C	M	M	A	C	C	A	A	A
rs9090	C/T	1	11891531	+	NA	NA	NA	NA	NA	NA	C	C	C	C	Y	C	C	C	C	C	Y	Y	T	Y	C	C	C	Y	C	T	T	T	T	T	T	Y	Y	C	Y	C	T	Y	Y	C	T	T	C	C	C
rs9092	C/G	1	11934899	+	NA	NA	NA	NA	NA	NA	C	C	C	C	S	C	C	C	C	C	S	S	G	S	C	C	C	G	C	G	G	G	G	G	G	S	S	C	S	C	S	S	S	C	G	G	C	C	C
rs9093	A/T	1	11934965	+	NA	NA	NA	NA	NA	NA	A	A	A	A	W	A	A	A	A	A	W	W	T	W	A	A	A	T	A	T	T	T	T	T	T	W	W	A	T	A	W	W	W	A	T	T	A	A	A
rs9095	G/A	1	11963496	+	NA	NA	NA	NA	NA	NA	G	R	R	G	R	A	G	G	G	R	G	G	G	G	G	G	G	G	A	G	G	G	G	G	G	R	R	G	R	A	G	G	G	G	G	G	A	G	A
rs9099	A/G	1	12108766	+	NA	NA	NA	NA	NA	NA	A	R	R	A	R	G	R	G	A	A	R	R	A	R	A	A	A	A	G	A	A	A	A	A	A	R	R	G	A	A	A	A	R	A	A	A	G	G	G
rs9100	G/A	1	12156785	+	NA	NA	NA	NA	NA	NA	G	A	A	G	R	A	R	A	G	G	A	R	G	A	G	G	G	G	A	G	G	G	G	G	G	G	G	A	G	N	G	G	A	G	N	N	A	N	A
rs9101	C/A	1	12157622	+	NA	NA	NA	NA	NA	NA	A	A	A	A	M	N	A	N	A	A	A	C	C	C	A	A	A	C	N	C	A	M	M	C	A	M	M	N	M	A	M	M	C	A	C	C	N	N	N
rs9104	G/C	1	12254121	+	NA	NA	NA	NA	NA	NA	G	S	G	G	G	G	S	S	G	G	G	G	G	G	S	G	G	G	S	G	G	S	G	S	G	G	G	G	G	G	S	G	G	G	G	G	G	G	G
rs9105	T/C	1	12254617	+	NA	NA	NA	NA	NA	NA	T	T	T	T	Y	T	T	T	T	T	T	Y	C	Y	T	T	T	C	T	C	T	Y	Y	C	T	Y	Y	T	C	T	N	N	T	T	C	C	T	T	N
rs9108	A/G	1	12372099	+	NA	NA	NA	NA	NA	NA	A	A	A	A	R	A	A	A	A	A	A	R	G	A	A	A	A	G	A	G	A	R	R	G	A	R	R	A	R	A	G	R	R	A	G	G	A	A	A
rs9110	C/G	1	12387542	+	NA	NA	NA	NA	NA	NA	C	C	C	C	S	C	C	C	C	C	C	S	G	S	C	C	C	G	C	G	C	S	S	G	C	S	S	C	S	C	S	S	S	C	G	G	C	C	C
rs9112	C/A	1	12387608	+	NA	NA	NA	NA	NA	NA	C	C	C	C	M	C	C	C	C	C	C	C	A	M	C	C	C	A	C	A	C	M	M	A	C	M	C	C	M	C	M	M	M	C	A	A	C	C	C
rs9115	A/G	1	12388826	+	NA	NA	NA	NA	NA	NA	A	A	A	A	R	A	A	A	A	A	A	R	G	R	R	A	A	G	A	G	A	R	R	G	A	R	R	A	R	A	R	R	R	A	G	G	A	A	A
rs9117	C/G	1	12467500	+	NA	NA	NA	NA	NA	NA	C	C	C	G	S	C	S	G	G	S	S	S	C	S	C	C	C	S	C	C	C	S	C	C	C	S	S	G	S	G	C	C	C	C	C	C	C	C	G
rs9120	A/T	1	12607630	+	NA	NA	NA	NA	NA	NA	A	W	A	T	T	A	W	T	T	W	W	T	A	W	A	A	A	T	A	A	A	W	A	A	A	T	T	T	W	T	N	A	A	A	A	A	A	A	T
rs9121	A/T	1	12634962	+	NA	NA	NA	NA	NA	NA	A	W	A	T	W	A	W	T	T	W	T	W	A	W	A	A	A	W	A	A	A	W	A	A	A	W	W	T	W	T	A	A	A	A	A	A	A	A	T
rs9126	A/G	1	12773025	+	NA	NA	NA	NA	NA	NA	R	A	A	N	A	A	A	N	N	A	A	R	A	R	A	A	G	R	A	A	A	R	A	A	A	R	R	N	G	N	A	R	A	A	A	A	A	A	N
rs9128	G/C	1	12773091	+	NA	NA	NA	NA	NA	NA	G	S	G	C	S	G	S	C	C	S	S	S	G	S	G	G	G	S	G	G	G	G	G	G	G	S	S	S	S	C	G	G	G	G	G	G	G	G	C
rs9133	G/A	1	12953882	+	NA	NA	NA	NA	NA	NA	R	R	A	G	R	A	G	G	G	A	R	R	G	R	A	A	A	G	A	A	A	R	R	A	A	R	R	G	G	G	R	A	R	A	G	A	A	A	N
rs9134	G/A	1	12953948	+	NA	NA	NA	NA	NA	NA	G	A	G	N	G	G	A	N	N	G	N	R	A	G	G	G	G	A	G	G	G	G	R	G	G	G	G	N	A	N	R	G	R	G	A	G	G	G	N
rs9135	C/T	1	12963590	+	NA	NA	NA	NA	NA	NA	C	C	C	C	C	C	Y	C	C	C	C	Y	T	Y	C	C	C	Y	C	C	C	C	Y	C	C	Y	Y	C	Y	C	Y	C	Y	C	T	C	C	C	C
rs9136	A/G	1	12994794	+	NA	NA	NA	NA	NA	NA	R	R	G	A	R	G	A	A	A	G	A	A	A	R	G	N	G	A	G	G	G	A	R	G	G	N	G	A	A	A	R	G	G	G	A	G	N	G	A
rs9137	G/A	1	12994860	+	NA	NA	NA	NA	NA	NA	A	R	A	G	R	A	G	G	G	R	R	R	G	R	A	A	A	G	R	A	A	A	R	A	A	R	R	G	G	G	R	A	R	A	G	A	A	A	G
rs9139	C/T	1	13116299	+	NA	NA	NA	NA	NA	NA	T	Y	T	C	Y	T	Y	C	C	Y	Y	Y	C	Y	T	T	T	C	T	T	T	T	Y	T	T	Y	Y	C	C	C	Y	Y	Y	T	C	T	T	T	C
rs9141	G/T	1	13146268	+	NA	NA	NA	NA	NA	NA	T	G	N	G	G	N	G	G	G	G	G	G	G	G	N	N	N	G	N	N	N	T	G	N	N	G	G	G	G	G	N	G	N	N	G	N	N	N	G
rs9144	G/T	1	13217005	+	NA	NA	NA	NA	NA	NA	K	K	G	G	G	G	G	G	G	G	G	G	G	K	G	G	T	G	G	G	G	K	G	G	G	G	G	G	G	G	G	K	G	G	G	G	G	G	G
rs9145	T/G	1	13232718	+	NA	NA	NA	NA	NA	NA	K	T	T	T	T	T	T	T	T	K	K	T	T	T	G	G	T	T	T	G	G	K	K	K	G	K	T	T	T	T	K	K	T	G	T	K	T	T	T
rs9146	G/A	1	13235164	+	NA	NA	NA	NA	NA	NA	A	A	A	G	R	A	R	G	G	G	G	G	G	R	N	N	A	G	A	N	N	A	R	A	N	G	R	G	G	G	G	R	R	N	G	A	A	A	G
rs9151	G/A	1	13369096	+	NA	NA	NA	NA	NA	NA	R	A	A	G	R	A	R	G	G	G	G	G	G	R	G	G	A	G	A	G	G	R	R	R	G	G	R	G	G	G	G	R	R	G	G	R	R	A	G
rs9169	G/T	1	14122884	+	NA	NA	NA	NA	NA	NA	G	G	G	G	G	G	G	G	G	K	G	G	G	K	T	T	G	G	G	G	N	G	G	G	N	G	G	K	G	G	G	T	G	T	G	G	G	G	G
rs9173	G/T	1	14491454	+	NA	NA	NA	NA	NA	NA	G	G	G	G	G	G	K	G	G	G	G	G	G	G	G	G	G	K	G	G	G	K	K	K	T	K	G	G	G	G	K	K	G	G	G	K	G	G	G
rs9186	A/C	1	14795807	+	NA	NA	NA	NA	NA	NA	A	M	M	A	M	A	A	A	M	A	A	A	A	A	A	A	A	A	A	A	A	A	A	A	A	A	A	A	A	A	A	A	A	A	A	A	M	A	A
rs9196	C/T	1	14910699	+	NA	NA	NA	NA	NA	NA	C	C	C	C	C	C	C	C	C	C	C	Y	C	C	C	C	C	C	C	C	C	C	C	C	C	C	C	C	C	C	C	C	Y	C	T	C	C	C	T
rs9199	G/T	1	14937290	+	NA	NA	NA	NA	NA	NA	G	G	G	G	G	G	G	G	G	G	G	K	G	G	G	G	G	G	G	G	G	G	G	G	G	G	G	G	G	G	G	G	K	G	T	G	K	G	T
rs9203	A/G	1	15461437	+	NA	NA	NA	NA	NA	NA	G	A	A	A	A	A	A	A	A	R	A	R	A	R	G	G	A	A	A	A	G	A	A	A	A	A	A	A	A	A	A	R	R	G	A	A	R	A	G
rs9205	C/T	1	15588537	+	NA	NA	NA	NA	NA	NA	C	Y	T	T	T	T	Y	T	Y	Y	T	C	C	Y	C	C	T	Y	T	C	N	C	C	Y	C	Y	Y	Y	Y	T	C	C	C	C	T	C	T	T	C
rs9206	A/G	1	15643586	+	NA	NA	NA	NA	NA	NA	G	N	N	N	N	N	A	N	A	G	A	A	A	R	G	G	N	A	N	A	A	A	A	A	A	A	N	N	A	N	A	R	A	N	N	A	N	N	A
rs9211	A/T	1	15843730	+	NA	NA	NA	NA	NA	NA	A	A	A	A	W	A	A	A	A	A	A	A	A	A	A	A	A	W	A	A	T	A	A	A	A	A	A	A	A	A	A	A	A	A	T	A	A	A	A
rs9226	C/T	1	16274124	+	NA	NA	NA	NA	NA	NA	C	Y	T	T	T	T	Y	T	Y	Y	Y	Y	C	Y	C	C	T	Y	T	C	C	C	C	Y	C	Y	Y	T	Y	T	C	C	C	C	N	C	Y	T	C
rs9230	T/A	1	16319101	+	NA	NA	NA	NA	NA	NA	T	W	A	A	A	A	W	A	W	W	W	W	T	W	T	T	A	W	A	T	N	T	T	W	T	W	W	A	W	A	T	T	W	T	A	T	A	A	T
rs9240	T/C	1	16817553	+	NA	NA	NA	NA	NA	NA	C	T	N	N	Y	N	T	N	Y	C	N	T	T	C	C	C	N	T	N	T	T	T	T	T	T	N	N	N	T	N	Y	C	C	C	T	N	N	N	C
rs9245	T/C	1	17118561	+	NA	NA	NA	NA	NA	NA	C	T	T	T	T	T	T	T	T	Y	T	Y	T	Y	C	C	T	T	T	T	N	T	T	T	T	T	T	T	T	T	T	Y	Y	C	T	T	T	T	C
rs9256	A/G	1	18040348	+	NA	NA	NA	NA	NA	NA	A	A	G	A	A	G	A	R	A	R	A	R	A	A	A	A	A	A	A	A	A	R	A	A	A	A	A	A	A	A	A	A	A	G	A	R	G	A	A
rs9257	A/T	1	18101872	+	NA	NA	NA	NA	NA	NA	A	W	A	A	A	A	W	A	A	A	W	W	T	W	A	A	A	W	A	N	T	W	T	W	T	W	W	W	A	A	T	W	W	A	T	W	A	A	T
rs9259	T/A	1	18105073	+	NA	NA	NA	NA	NA	NA	N	W	T	T	T	T	W	T	T	T	W	W	A	W	T	T	T	W	N	N	A	A	A	A	A	W	W	W	T	T	A	W	W	T	A	W	T	T	A
rs9268	T/G	1	18298161	+	NA	NA	NA	NA	NA	NA	T	T	T	N	T	T	T	T	T	T	T	T	N	T	T	T	T	T	N	N	N	G	N	N	N	T	T	T	T	T	N	T	N	T	N	T	T	N	N
rs9275	A/G	1	19045408	+	NA	NA	NA	NA	NA	NA	A	A	A	A	R	A	A	G	A	R	G	A	A	A	A	A	G	A	A	A	A	A	A	R	A	A	R	G	R	A	A	A	A	A	A	A	A	A	A
rs9281	G/T	1	19268512	+	NA	NA	NA	NA	NA	NA	G	G	G	G	K	G	G	T	G	K	T	K	G	G	G	G	T	G	G	G	G	G	G	K	G	G	G	K	K	G	G	G	G	G	G	G	G	G	G
rs9283	C/T	1	19270292	+	NA	NA	NA	NA	NA	NA	C	C	C	C	C	C	C	T	C	Y	T	C	C	C	C	C	T	C	C	C	N	C	C	Y	C	C	C	C	T	C	C	C	C	N	C	C	C	C	C
rs9284	A/G	1	19305385	+	NA	NA	NA	NA	NA	NA	A	A	A	A	A	A	A	N	A	A	A	A	A	A	A	A	N	A	A	A	G	A	A	A	A	A	A	A	A	A	A	A	A	A	A	A	R	A	A
rs9288	T/A	1	19383670	+	NA	NA	NA	NA	NA	NA	T	T	T	T	W	T	T	A	T	W	W	W	T	T	T	T	A	T	T	T	A	T	T	W	T	T	W	W	W	T	T	T	T	T	T	T	W	T	T
rs9289	C/T	1	19385564	+	NA	NA	NA	NA	NA	NA	C	C	C	C	Y	C	C	T	C	T	T	C	C	C	N	N	T	C	C	C	T	C	C	Y	C	C	Y	Y	Y	C	C	C	C	N	C	C	C	C	C
rs9292	C/G	1	19418534	+	NA	NA	NA	NA	NA	NA	C	C	C	C	S	C	C	G	C	C	S	C	C	C	C	C	G	C	C	C	C	C	C	S	C	C	S	S	S	C	C	C	C	C	C	C	C	C	C
rs9293	G/C	1	19418600	+	NA	NA	NA	NA	NA	NA	G	G	G	G	S	G	G	C	G	G	S	S	G	G	G	G	C	G	G	G	G	G	G	S	G	G	S	S	S	G	G	G	G	G	G	G	G	G	G
rs9295	G/A	1	19592777	+	NA	NA	NA	NA	NA	NA	G	G	G	G	G	G	G	G	G	G	G	G	G	G	G	G	G	G	G	G	A	G	G	G	G	G	G	G	G	G	G	G	G	G	G	G	R	G	G
rs9298	C/T	1	19743609	+	NA	NA	NA	NA	NA	NA	C	C	C	C	C	C	C	C	C	Y	C	C	C	T	T	T	C	C	C	C	C	C	C	C	C	C	C	N	C	C	Y	T	N	T	C	C	C	C	N
rs9300	G/A	1	19841192	+	NA	NA	NA	NA	NA	NA	G	G	G	G	G	G	G	G	G	R	R	G	G	R	A	A	N	G	G	G	G	R	G	G	G	R	G	G	G	G	R	R	G	A	G	G	G	G	G
rs9305	G/C	1	20062538	+	NA	NA	NA	NA	NA	NA	G	G	G	G	G	G	G	G	G	S	G	G	G	S	C	C	G	G	G	G	G	G	G	G	G	S	G	G	G	G	S	S	G	C	G	G	G	G	G
rs9307	T/G	1	20076800	+	NA	NA	NA	NA	NA	NA	T	T	T	T	T	T	T	N	T	T	T	T	T	T	T	T	N	T	T	T	T	T	T	T	T	T	T	T	T	T	T	T	T	T	T	T	T	T	T
rs9378	T/C	1	21537414	+	NA	NA	NA	NA	NA	NA	T	T	T	C	Y	T	T	Y	C	Y	C	Y	T	Y	T	T	T	T	T	T	T	Y	T	T	T	Y	Y	Y	C	C	Y	T	T	T	T	T	T	T	T
rs9387	G/T	1	21629923	+	NA	NA	NA	NA	NA	NA	G	K	G	G	G	G	K	G	G	G	G	K	T	G	G	G	G	T	K	G	T	K	K	K	T	K	K	K	G	G	K	K	G	G	T	G	G	G	G
rs9389	C/T	1	21723600	+	NA	NA	NA	NA	NA	NA	C	C	C	C	C	C	C	T	T	Y	T	Y	C	C	C	C	C	Y	C	C	T	Y	Y	C	C	Y	Y	C	Y	C	Y	C	Y	C	C	C	C	C	T
rs9390	A/T	1	21723661	+	NA	NA	NA	NA	NA	NA	A	A	A	A	A	A	A	T	T	W	T	W	A	A	A	A	A	W	A	A	T	W	W	A	A	W	W	A	W	A	T	A	W	A	A	A	A	A	T
rs9395	T/G	1	21878781	+	NA	NA	NA	NA	NA	NA	G	K	G	G	G	G	K	T	T	T	T	T	T	K	T	T	G	K	G	T	T	T	T	K	T	T	K	G	T	G	T	T	K	T	T	T	K	G	T
rs9396	C/G	1	21880191	+	NA	NA	NA	NA	NA	NA	G	S	G	G	G	G	S	C	C	C	C	C	C	S	C	C	G	S	G	C	C	C	C	S	C	C	S	G	C	G	C	C	S	C	C	C	S	G	C
rs9397	C/T	1	21905462	+	NA	NA	NA	NA	NA	NA	T	Y	T	T	T	T	Y	C	C	C	C	C	C	Y	C	C	T	Y	T	C	C	C	C	Y	C	C	Y	T	C	T	C	C	Y	C	C	C	Y	T	C
rs9400	G/A	1	21989668	+	NA	NA	NA	NA	NA	NA	G	R	G	G	G	G	R	G	G	R	G	R	A	R	A	A	G	R	G	A	G	R	R	R	A	R	R	G	R	G	A	A	G	A	A	A	G	G	G
rs9402	T/C	1	21997009	+	NA	NA	NA	NA	NA	NA	N	T	N	N	N	N	T	C	C	Y	C	Y	T	T	T	T	N	T	N	T	C	Y	Y	T	T	Y	Y	N	Y	N	T	T	C	T	T	T	C	N	C
rs9405	G/C	1	22007088	+	NA	NA	NA	NA	NA	NA	C	S	C	C	C	C	S	G	G	S	G	G	G	S	G	G	C	S	C	G	G	G	G	S	G	G	S	C	G	C	G	G	S	G	G	G	S	C	G
rs9407	T/A	1	22007795	+	NA	NA	NA	NA	NA	NA	T	T	T	T	T	T	T	N	T	N	N	N	N	T	N	N	T	T	T	N	N	N	N	T	N	N	T	T	N	T	N	N	T	N	N	N	T	T	N
rs9415	C/T	1	22291816	+	NA	NA	NA	NA	NA	NA	T	Y	T	C	Y	T	Y	C	Y	C	C	C	C	Y	C	C	T	Y	C	C	T	C	Y	C	C	C	Y	T	C	T	C	C	C	C	C	C	Y	C	C
rs9416	G/C	1	22291882	+	NA	NA	NA	NA	NA	NA	C	S	C	G	S	C	S	G	S	G	G	G	G	S	G	G	C	S	G	G	C	G	S	G	G	G	S	C	G	C	G	G	G	G	G	G	S	G	G
rs9419	A/G	1	22309279	+	NA	NA	NA	NA	NA	NA	G	R	G	A	R	G	R	A	R	A	A	A	A	R	A	A	G	R	A	A	G	A	R	A	A	A	R	G	A	G	A	A	A	A	A	A	R	A	A
rs9423	A/T	1	22451171	+	NA	NA	NA	NA	NA	NA	T	W	T	A	W	T	W	A	W	A	A	A	A	W	A	A	T	W	A	A	T	A	W	A	A	A	W	T	A	T	A	A	A	A	A	A	W	A	A
rs9425	A/T	1	22471020	+	NA	NA	NA	NA	NA	NA	T	W	T	A	W	T	W	A	W	A	A	A	A	W	A	A	T	W	A	A	T	A	W	A	A	A	W	T	A	T	A	A	A	A	A	A	W	A	A
rs9427	G/A	1	22476262	+	NA	NA	NA	NA	NA	NA	A	R	A	G	R	A	R	G	R	G	G	G	G	R	G	G	A	R	G	G	G	R	G	G	G	G	R	A	G	A	G	G	G	G	G	G	R	G	G
rs9428	A/G	1	22535917	+	NA	NA	NA	NA	NA	NA	A	A	A	A	A	A	A	G	A	R	G	R	A	A	A	A	A	A	A	A	A	A	A	A	A	R	A	A	R	A	A	A	R	A	A	A	A	A	G
rs9437	C/T	1	22771421	+	NA	NA	NA	NA	NA	NA	T	C	C	C	T	N	C	T	T	T	Y	C	C	Y	T	T	C	C	T	C	T	C	C	Y	C	N	C	N	C	T	C	N	N	C	C	C	C	C	T
rs9440	C/T	1	22915098	+	NA	NA	NA	NA	NA	NA	C	N	N	N	C	C	T	C	C	C	C	Y	T	Y	C	C	N	T	C	T	C	T	T	Y	T	Y	Y	C	Y	C	T	Y	C	N	T	T	C	N	C
rs9442	A/C	1	22924600	+	NA	NA	NA	NA	NA	NA	A	N	C	A	A	A	M	A	A	A	A	A	N	A	A	A	N	N	A	N	A	N	A	A	N	A	A	A	A	A	N	A	A	N	N	A	M	N	A
rs9443	C/T	1	22927570	+	NA	NA	NA	NA	NA	NA	T	C	C	C	T	T	C	T	T	T	T	Y	C	T	T	T	C	N	T	C	T	C	C	C	C	Y	C	T	C	T	C	Y	T	C	C	C	Y	N	T
rs9450	A/G	1	23194966	+	NA	NA	NA	NA	NA	NA	G	A	N	G	G	G	A	G	N	G	N	A	A	R	G	G	N	R	N	A	G	A	R	A	A	A	A	N	A	N	N	R	N	N	N	A	G	N	N
rs9452	C/G	1	23206073	+	NA	NA	NA	NA	NA	NA	G	N	G	N	S	C	C	G	G	C	G	G	N	S	C	C	G	G	N	N	C	N	C	S	N	N	G	G	G	N	G	C	N	G	G	N	C	N	N
rs9455	G/A	1	23223277	+	NA	NA	NA	NA	NA	NA	N	N	N	N	R	N	G	G	R	N	G	G	G	N	N	N	N	G	G	N	G	G	G	G	G	G	N	N	G	N	R	G	N	N	G	N	N	N	N
rs9458	A/G	1	23318868	+	NA	NA	NA	NA	NA	NA	N	R	A	A	A	N	R	A	A	A	A	R	G	R	N	N	A	R	A	G	N	R	G	R	G	R	R	A	R	A	A	G	A	A	A	G	A	A	A
rs9460	T/C	1	23610961	+	NA	NA	NA	NA	NA	NA	C	T	T	T	C	C	T	C	T	T	T	T	T	Y	C	C	T	Y	N	T	C	T	N	T	T	T	T	T	T	N	T	Y	T	N	T	T	T	T	T
rs9467	G/T	1	23789647	+	NA	NA	NA	NA	NA	NA	T	G	G	G	K	T	G	G	G	K	G	G	G	K	T	T	G	G	G	G	G	G	G	G	G	G	G	G	G	G	G	K	G	N	G	G	N	G	G
rs9472	T/A	1	24180028	+	NA	NA	NA	NA	NA	NA	A	T	T	T	W	A	W	T	T	W	T	T	T	W	A	A	T	W	T	T	A	T	T	T	T	W	T	T	T	T	W	W	T	T	A	T	T	T	T
rs9474	G/A	1	24261924	+	NA	NA	NA	NA	NA	NA	G	R	A	A	R	G	R	A	A	R	A	G	G	R	G	G	A	G	A	G	G	R	R	R	G	R	A	A	R	A	A	G	A	A	G	N	A	A	A
rs9475	T/G	1	24271629	+	NA	NA	NA	NA	NA	NA	T	K	T	T	T	T	K	T	T	T	T	K	G	K	T	T	T	K	T	G	T	K	K	K	G	K	K	T	K	T	T	K	T	T	N	G	T	T	T
rs9481	T/C	1	24430711	+	NA	NA	NA	NA	NA	NA	C	Y	T	T	Y	C	Y	T	T	Y	T	Y	C	Y	C	C	T	Y	T	C	C	Y	Y	Y	C	Y	Y	T	Y	T	T	C	T	T	N	C	T	T	T
rs9485	C/G	1	24449881	+	NA	NA	NA	NA	NA	NA	C	C	C	C	C	C	S	C	C	C	C	C	C	C	C	C	C	C	C	C	C	C	C	C	C	S	C	C	C	C	C	C	C	C	G	C	C	C	C
rs9488	A/G	1	25049038	+	NA	NA	NA	NA	NA	NA	N	A	N	N	A	N	A	A	A	R	A	A	A	R	G	G	A	A	N	A	N	A	A	A	A	A	A	A	A	A	A	R	N	N	A	A	N	N	N
rs9490	T/A	1	25075083	+	NA	NA	NA	NA	NA	NA	N	N	N	N	T	N	T	T	T	T	T	T	T	A	A	A	T	T	N	T	N	T	T	T	N	T	T	T	T	T	N	A	N	N	T	T	N	N	N
rs9492	T/G	1	25145391	+	NA	NA	NA	NA	NA	NA	G	T	T	T	K	G	N	T	T	T	T	T	N	K	T	T	T	N	T	N	N	N	T	T	N	T	T	T	T	T	K	T	T	N	T	N	T	T	T
rs9493	T/C	1	25145457	+	NA	NA	NA	NA	NA	NA	C	N	N	N	C	C	T	C	N	C	N	T	T	Y	C	C	N	T	N	T	N	T	T	T	T	T	T	N	T	N	C	Y	N	N	N	T	N	N	N
rs9494	T/C	1	25158102	+	NA	NA	NA	NA	NA	NA	N	T	N	N	N	N	T	N	N	C	N	T	T	Y	C	C	N	T	N	T	N	T	T	T	T	T	T	N	T	N	N	Y	N	N	N	T	N	N	N
rs9496	C/T	1	25158168	+	NA	NA	NA	NA	NA	NA	N	Y	Y	C	C	N	Y	N	N	N	N	C	C	C	N	N	N	C	C	C	T	C	C	C	C	C	C	N	C	N	N	N	C	T	N	C	C	C	C
rs9499	G/A	1	25184814	+	NA	NA	NA	NA	NA	NA	G	G	G	G	R	G	G	A	A	R	A	G	G	G	G	G	A	G	G	G	G	G	R	G	G	R	R	A	R	A	R	G	G	G	A	G	G	G	G
rs9501	G/A	1	25280897	+	NA	NA	NA	NA	NA	NA	A	G	G	G	R	A	G	G	G	G	G	G	G	R	G	G	G	G	G	G	G	G	G	G	G	G	G	G	G	G	R	G	G	G	G	G	R	G	G
rs9502	G/A	1	25445500	+	NA	NA	NA	NA	NA	NA	G	G	R	A	R	G	G	A	A	R	A	R	G	R	G	G	A	G	A	G	G	G	R	R	G	R	R	A	R	A	R	G	A	G	A	G	R	A	A
rs9503	G/A	1	25445557	+	NA	NA	NA	NA	NA	NA	N	A	R	G	G	N	A	G	G	G	G	G	N	G	N	N	G	A	G	N	A	N	G	G	N	G	G	G	G	G	N	N	G	A	G	N	R	G	G
rs9508	T/C	1	25524201	+	NA	NA	NA	NA	NA	NA	N	T	T	T	T	T	T	T	T	Y	T	T	T	Y	C	Y	T	T	T	T	T	T	T	T	N	T	T	T	T	T	T	Y	T	T	T	T	T	T	N
rs9510	C/T	1	25590181	+	NA	NA	NA	NA	NA	NA	C	Y	T	N	C	C	Y	C	C	C	C	C	C	C	C	C	C	Y	C	C	T	C	C	C	C	C	C	C	C	C	C	C	N	T	C	C	T	N	N
rs9511	G/A	1	25632076	+	NA	NA	NA	NA	NA	NA	G	G	G	G	R	G	G	A	A	A	A	R	G	R	A	A	A	G	A	G	G	G	R	R	G	R	R	A	R	A	R	R	R	G	A	G	G	G	A
rs9512	G/A	1	25659766	+	NA	NA	NA	NA	NA	NA	R	G	G	G	G	G	G	G	G	R	G	G	G	R	A	A	G	G	G	G	G	G	G	G	G	G	G	G	G	G	G	R	G	G	G	G	G	G	G
rs9514	G/A	1	25684221	+	NA	NA	NA	NA	NA	NA	G	G	G	G	G	G	G	G	G	R	G	G	G	R	A	A	G	G	G	G	G	G	G	G	G	G	G	G	G	G	G	R	G	G	G	G	G	G	G
rs9517	T/C	1	25883490	+	NA	NA	NA	NA	NA	NA	C	T	T	T	N	N	T	N	N	N	N	T	T	T	N	N	N	T	N	T	N	T	T	T	T	T	T	N	T	N	N	T	N	N	N	T	N	N	N
rs9519	G/A	1	25887573	+	NA	NA	NA	NA	NA	NA	G	G	G	G	G	G	G	N	N	A	N	N	N	R	A	A	N	G	N	N	G	N	N	N	N	N	G	N	N	N	N	A	G	G	N	N	G	G	N
rs9520	G/A	1	25887601	+	NA	NA	NA	NA	NA	NA	A	G	G	G	A	A	G	N	N	G	N	N	N	R	G	G	N	G	N	N	A	N	N	N	N	N	G	N	N	N	N	G	G	G	N	N	G	G	N
rs9521	C/T	1	25957377	+	NA	NA	NA	NA	NA	NA	N	N	N	N	C	N	C	C	C	Y	C	C	N	T	T	T	C	T	C	N	N	N	C	C	N	C	C	C	C	C	C	T	C	N	C	N	C	N	C
rs9524	A/T	1	25965532	+	NA	NA	NA	NA	NA	NA	N	T	T	T	A	N	W	A	A	A	A	A	N	N	N	N	A	T	A	N	N	N	A	A	N	A	W	A	A	A	A	N	W	T	A	N	T	T	A
rs9526	T/C	1	25965598	+	NA	NA	NA	NA	NA	NA	N	C	C	C	T	N	Y	T	T	T	T	T	N	T	T	T	T	C	T	N	N	N	T	T	N	T	Y	T	T	T	T	T	Y	C	T	N	C	C	T
rs9527	A/G	1	25966284	+	NA	NA	NA	NA	NA	NA	N	A	A	N	A	N	A	A	G	A	R	R	A	A	A	A	A	A	A	A	N	A	A	A	A	A	A	R	R	G	A	A	A	N	A	A	N	N	A
rs9528	T/G	1	25966350	+	NA	NA	NA	NA	NA	NA	N	N	N	N	T	N	T	T	T	T	T	T	N	G	G	G	T	N	T	N	N	N	T	T	N	T	T	T	T	T	T	G	T	N	T	N	N	N	T
rs9530	G/A	1	25998842	+	NA	NA	NA	NA	NA	NA	G	A	A	A	G	G	R	G	G	G	G	G	N	G	G	G	G	A	G	N	G	N	G	G	N	G	G	G	G	G	G	G	R	A	G	N	A	A	G
rs9538	G/C	1	26054407	+	NA	NA	NA	NA	NA	NA	C	C	C	C	S	C	S	G	G	S	G	G	N	C	C	C	G	C	G	N	C	N	S	G	N	G	S	G	G	G	G	C	S	C	G	N	S	C	G
rs9540	G/A	1	26309071	+	NA	NA	NA	NA	NA	NA	G	R	R	G	G	G	R	G	G	G	R	G	G	G	G	G	G	R	G	G	G	G	G	G	G	R	G	G	G	G	R	G	G	A	A	G	R	G	G
rs9543	G/A	1	26439495	+	NA	NA	NA	NA	NA	NA	G	G	G	N	G	G	G	N	N	G	N	A	A	R	G	G	N	R	N	A	G	A	N	A	A	A	N	N	A	N	N	R	N	G	N	N	N	N	G
rs9545	G/A	1	26439539	+	NA	NA	NA	NA	NA	NA	A	A	A	G	G	A	R	G	G	A	G	G	G	A	A	A	G	R	G	G	A	G	G	G	G	N	N	N	N	G	N	A	N	A	G	N	N	N	G
rs9548	T/C	1	26465603	+	NA	NA	NA	NA	NA	NA	T	Y	Y	C	Y	T	T	C	C	Y	Y	Y	T	T	T	T	C	T	C	T	T	T	Y	Y	T	Y	Y	C	Y	C	Y	T	C	T	T	T	Y	C	C
rs9549	T/A	1	26478106	+	NA	NA	NA	NA	NA	NA	T	W	W	T	T	T	W	T	T	T	T	T	T	W	T	T	T	W	T	T	T	T	T	T	T	T	T	T	T	T	T	T	T	A	T	T	W	T	T
rs9550	C/G	1	26584666	+	NA	NA	NA	NA	NA	NA	G	S	C	C	G	G	G	C	C	C	C	C	N	G	N	G	C	G	C	N	G	C	N	N	N	N	C	N	C	C	N	N	C	N	G	N	G	C	N
rs9557	A/G	1	27159166	+	NA	NA	NA	NA	NA	NA	G	A	A	A	R	G	A	A	A	R	A	A	A	R	G	G	A	A	A	A	G	A	A	A	A	A	A	A	A	A	A	R	A	A	A	A	A	A	A
rs9558	G/A	1	27159232	+	NA	NA	NA	NA	NA	NA	A	R	G	G	R	A	R	G	G	R	G	R	A	R	A	A	G	R	G	A	A	R	R	R	A	R	R	G	R	G	G	A	G	G	G	A	G	G	G
rs9559	C/T	1	27167015	+	NA	NA	NA	NA	NA	NA	T	C	C	C	Y	T	C	C	C	Y	C	C	C	Y	T	T	C	C	C	C	T	C	C	C	C	C	C	C	C	C	C	Y	C	C	C	C	C	C	C
rs9562	T/G	1	27332558	+	NA	NA	NA	NA	NA	NA	G	T	T	T	K	G	T	T	T	K	T	T	N	K	G	G	T	G	T	N	G	T	T	T	N	T	T	T	T	T	T	G	T	T	T	N	T	T	T
rs9563	T/C	1	27640221	+	NA	NA	NA	NA	NA	NA	N	T	T	T	C	N	Y	C	C	C	C	Y	T	T	N	N	C	T	C	T	N	T	Y	Y	T	Y	Y	C	Y	C	C	T	Y	T	C	T	Y	T	C
rs9565	G/A	1	27648596	+	NA	NA	NA	NA	NA	NA	A	G	N	N	A	A	G	N	N	G	N	G	G	R	G	G	N	G	N	G	A	G	G	G	G	G	G	N	G	N	N	G	N	N	N	G	N	N	N
rs9566	C/G	1	27918784	+	NA	NA	NA	NA	NA	NA	N	C	N	N	C	N	C	C	C	S	C	C	C	G	G	G	C	C	C	C	N	C	C	C	C	C	C	C	C	N	C	S	C	N	N	C	C	N	C
rs9569	C/T	1	28003044	+	NA	NA	NA	NA	NA	NA	N	C	C	C	C	N	C	C	C	Y	C	C	C	Y	T	T	C	C	C	C	N	C	C	C	C	C	C	C	C	C	C	Y	C	C	C	C	C	C	C
rs9572	C/T	1	28021127	+	NA	NA	NA	NA	NA	NA	N	C	C	C	C	C	N	C	C	N	C	C	N	N	N	N	N	C	N	N	N	N	N	N	N	C	C	C	C	C	N	N	C	N	N	C	C	C	N
rs9574	A/T	1	28105370	+	NA	NA	NA	NA	NA	NA	A	W	A	T	T	A	W	W	T	W	T	W	A	W	T	T	T	W	A	A	A	A	A	A	A	W	T	W	T	T	A	W	T	A	A	A	A	T	A
rs9576	G/T	1	28260571	+	NA	NA	NA	NA	NA	NA	N	K	N	T	T	N	K	T	T	T	K	K	G	K	T	T	T	K	N	G	G	G	G	G	G	K	K	K	K	T	G	K	T	N	G	N	N	T	G
rs9577	C/A	1	28347856	+	NA	NA	NA	NA	NA	NA	C	M	C	C	C	C	A	C	N	C	M	M	A	M	C	C	C	M	C	A	A	M	A	M	A	M	M	C	C	N	A	M	C	C	A	M	C	C	A
rs9582	T/C	1	28618349	+	NA	NA	NA	NA	NA	NA	T	Y	T	T	T	T	Y	T	T	T	Y	Y	C	Y	T	T	T	Y	T	C	C	Y	C	Y	C	Y	Y	Y	T	T	C	Y	Y	T	C	Y	T	T	C
rs9585	C/T	1	28868080	+	NA	NA	NA	NA	NA	NA	C	C	C	C	Y	C	C	T	T	Y	T	Y	C	C	C	C	T	C	C	C	C	C	Y	C	C	Y	Y	T	Y	T	Y	C	C	C	T	C	C	C	C
rs9587	A/G	1	29015061	+	NA	NA	NA	NA	NA	NA	A	A	N	A	G	N	R	G	R	A	R	R	A	N	N	A	A	R	N	A	G	R	G	G	A	A	A	A	G	R	A	A	A	N	A	A	R	N	A
rs9589	G/T	1	29260585	+	NA	NA	NA	NA	NA	NA	T	G	G	G	K	T	G	G	G	K	G	G	G	K	T	T	G	G	G	G	G	G	G	G	G	G	G	G	G	G	N	K	G	G	G	G	G	G	G
rs9591	C/T	1	29304470	+	NA	NA	NA	NA	NA	NA	Y	C	N	N	Y	T	C	C	C	C	C	C	C	Y	C	C	C	C	N	C	N	C	C	C	C	C	C	C	C	C	Y	C	N	N	C	C	T	N	N
rs9593	A/T	1	29361325	+	NA	NA	NA	NA	NA	NA	N	W	T	T	T	N	A	A	A	A	A	N	A	N	N	N	A	A	T	N	T	A	A	T	A	A	T	A	A	N	A	N	T	T	N	A	T	T	T
rs9601	T/A	1	30098362	+	NA	NA	NA	NA	NA	NA	A	T	T	T	W	A	T	T	T	T	T	T	T	W	T	T	T	T	T	T	T	T	T	T	T	T	T	T	T	T	W	T	T	T	T	T	W	T	T
rs9604	C/T	1	30339150	+	NA	NA	NA	NA	NA	NA	N	C	C	N	N	N	C	N	N	N	C	C	C	C	N	N	T	C	N	C	N	C	C	C	C	C	C	N	C	N	N	C	N	C	N	C	Y	N	N
rs9608	T/G	1	30534638	+	NA	NA	NA	NA	NA	NA	N	T	T	T	T	T	T	N	N	T	N	T	N	T	T	T	N	T	T	N	N	N	N	T	N	N	T	N	N	N	T	T	T	T	N	N	T	T	T
rs9609	C/A	1	30586958	+	NA	NA	NA	NA	NA	NA	C	C	C	N	C	C	C	A	A	A	A	C	C	C	C	C	C	C	C	C	A	C	C	C	N	A	M	A	M	N	M	C	C	C	N	C	N	N	C
rs9613	T/C	1	30654566	+	NA	NA	NA	NA	NA	NA	T	Y	Y	T	Y	T	T	C	C	C	Y	Y	T	T	C	C	T	T	T	T	C	T	Y	Y	T	Y	Y	C	Y	C	Y	Y	T	T	C	T	Y	T	T
rs9615	G/T	1	30686458	+	NA	NA	NA	NA	NA	NA	T	G	G	G	G	G	G	N	N	G	N	T	N	K	G	G	G	G	T	N	G	N	N	G	N	N	G	N	N	N	T	G	K	G	N	N	G	G	T
rs9620	G/A	1	31165188	+	NA	NA	NA	NA	NA	NA	N	G	G	G	N	G	G	N	N	N	N	G	G	G	N	N	G	G	G	N	G	G	G	N	N	N	G	N	N	N	N	N	G	N	N	N	G	G	N
rs9622	T/C	1	31383895	+	NA	NA	NA	NA	NA	NA	T	Y	T	T	Y	T	Y	T	T	Y	Y	Y	Y	Y	Y	Y	T	Y	Y	Y	N	C	C	Y	C	Y	Y	T	Y	T	T	C	Y	T	T	C	Y	T	Y
rs9623	A/G	1	31425058	+	NA	NA	NA	NA	NA	NA	A	R	A	A	R	A	A	A	A	R	A	A	A	R	R	G	A	A	A	A	A	A	A	R	A	A	A	A	A	A	A	R	A	N	A	A	R	A	A
rs9626	G/T	1	31558431	+	NA	NA	NA	NA	NA	NA	G	K	K	G	G	N	K	G	G	G	G	G	G	G	G	G	G	K	G	G	K	G	G	G	G	G	G	G	G	N	G	G	G	T	G	G	K	G	G
rs9635	G/T	1	31947508	+	NA	NA	NA	NA	NA	NA	N	G	G	G	G	G	G	N	N	N	G	G	G	G	N	N	G	G	N	G	N	G	G	G	G	G	G	N	G	N	N	G	G	G	N	G	K	G	N
rs9638	T/A	1	31964919	+	NA	NA	NA	NA	NA	NA	T	W	W	A	W	A	W	T	T	T	T	T	T	W	T	T	A	W	T	T	N	T	T	T	T	T	W	T	T	W	T	T	W	A	T	T	W	A	T
rs9640	A/C	1	31964985	+	NA	NA	NA	NA	NA	NA	A	M	C	C	M	C	M	A	A	A	A	A	A	M	A	A	C	M	N	A	N	A	A	A	A	A	M	A	A	A	A	A	C	C	A	A	C	C	N
rs9642	C/G	1	32016735	+	NA	NA	NA	NA	NA	NA	N	G	N	N	C	N	G	C	C	C	S	S	G	G	N	C	N	G	N	G	C	G	S	G	G	S	S	C	S	C	C	G	N	N	C	G	N	N	N
rs9643	T/A	1	32026195	+	NA	NA	NA	NA	NA	NA	A	T	T	T	T	T	T	T	T	W	T	T	N	W	A	A	T	T	T	N	N	N	N	T	N	T	T	T	T	T	N	A	T	T	N	N	T	T	N
rs9644	C/T	1	32076669	+	NA	NA	NA	NA	NA	NA	C	C	C	C	C	N	C	N	C	C	C	C	C	C	C	C	C	C	C	C	C	C	C	C	C	C	C	C	C	C	C	C	C	N	C	Y	C	C	C
rs9646	G/C	1	32172702	+	NA	NA	NA	NA	NA	NA	C	N	N	N	G	N	N	G	G	S	G	G	N	C	C	C	N	G	N	N	G	N	G	N	N	G	G	G	G	G	G	C	N	N	G	N	N	N	N
rs9647	A/G	1	32173201	+	NA	NA	NA	NA	NA	NA	G	A	A	A	A	A	A	N	N	G	N	A	N	R	G	G	A	A	A	N	N	N	N	A	N	N	A	N	N	N	A	G	A	A	N	N	A	A	A
rs9651	C/A	1	32334235	+	NA	NA	NA	NA	NA	NA	C	M	C	N	C	C	M	C	C	M	C	A	A	M	A	A	C	M	N	A	N	A	M	M	A	M	M	C	M	C	C	A	N	C	A	A	C	N	N
rs9654	C/G	1	32335877	+	NA	NA	NA	NA	NA	NA	C	C	C	G	C	C	C	C	C	C	C	S	C	C	C	C	C	C	G	C	G	S	C	C	C	C	C	C	C	C	C	C	G	C	N	C	S	G	G
rs9656	A/C	1	32386946	+	NA	NA	NA	NA	NA	NA	N	M	C	A	C	C	M	A	N	A	A	A	A	M	A	A	C	M	A	A	A	A	M	A	A	A	M	N	A	N	A	A	A	C	N	A	M	A	A
rs9660	C/A	1	32387012	+	NA	NA	NA	NA	NA	NA	C	M	C	C	C	C	M	A	N	C	A	M	A	M	C	C	C	M	C	A	C	M	M	A	A	M	M	N	A	N	N	M	C	C	C	A	C	C	C
rs9662	G/T	1	32431346	+	NA	NA	NA	NA	NA	NA	G	G	G	G	G	G	G	G	G	K	G	G	N	K	T	T	G	G	G	N	G	G	G	G	N	G	G	G	G	G	G	T	G	G	G	N	G	G	G
rs9664	A/C	1	32431412	+	NA	NA	NA	NA	NA	NA	C	A	A	A	M	A	A	C	C	C	C	A	A	M	C	C	A	A	A	A	A	A	A	M	A	M	M	C	M	C	M	M	A	A	A	A	A	A	A
rs9666	G/A	1	32443333	+	NA	NA	NA	NA	NA	NA	A	G	G	G	G	G	G	N	N	N	G	G	G	G	N	N	G	G	G	G	G	G	G	G	G	G	G	N	G	N	N	G	G	G	N	G	G	G	G
rs9670	G/A	1	32880801	+	NA	NA	NA	NA	NA	NA	G	R	R	A	R	A	A	N	N	G	N	G	N	R	G	G	A	A	G	N	N	N	N	G	N	N	A	N	N	N	N	G	G	A	N	N	R	A	G
rs9671	C/A	1	32941208	+	NA	NA	NA	NA	NA	NA	C	M	C	C	C	C	C	M	C	C	M	M	A	M	C	C	C	M	C	A	C	M	M	M	A	M	C	C	C	C	C	M	C	C	N	A	C	C	C
rs9672	G/T	1	32970113	+	NA	NA	NA	NA	NA	NA	G	K	G	G	G	G	G	G	G	G	K	K	T	K	G	G	G	K	G	T	G	K	K	K	T	K	K	G	G	G	G	K	G	G	G	T	G	G	G
rs9673	A/G	1	32989408	+	NA	NA	NA	NA	NA	NA	A	A	A	A	R	A	A	A	A	R	A	A	A	A	A	A	A	A	A	A	A	A	A	A	A	R	R	G	R	A	N	A	A	A	A	A	A	A	A
rs9674	T/A	1	32989742	+	NA	NA	NA	NA	NA	NA	N	T	T	T	W	T	T	T	T	W	T	T	N	T	T	T	T	T	T	N	T	T	T	T	N	A	W	A	A	T	T	T	T	T	N	N	T	T	T
rs9678	C/A	1	33066282	+	NA	NA	NA	NA	NA	NA	N	C	C	C	M	A	C	A	A	C	A	M	N	C	C	C	C	C	C	N	C	C	M	A	N	N	C	N	N	A	M	C	C	C	N	N	M	C	C
rs9680	T/G	1	33088781	+	NA	NA	NA	NA	NA	NA	G	T	T	T	G	G	T	G	G	T	G	T	T	T	T	T	T	T	T	T	T	K	K	K	T	T	T	T	K	G	T	T	T	T	N	T	T	T	T
rs9681	G/A	1	33193519	+	NA	NA	NA	NA	NA	NA	N	R	R	G	R	G	R	R	A	R	A	R	A	R	G	G	G	R	G	A	G	R	R	R	A	A	R	A	A	G	G	R	G	G	A	A	G	G	G
rs9682	A/C	1	33207128	+	NA	NA	NA	NA	NA	NA	N	A	A	A	A	A	A	A	C	A	A	A	A	A	A	A	A	A	A	A	A	A	A	A	A	M	M	C	M	A	A	A	A	A	A	A	A	A	A
rs9683	C/A	1	33215070	+	NA	NA	NA	NA	NA	NA	C	C	C	C	C	C	C	C	C	C	C	C	C	C	C	C	C	C	A	C	A	M	M	C	C	C	C	C	C	C	C	C	A	C	C	C	C	C	A
rs9684	G/A	1	33215136	+	NA	NA	NA	NA	NA	NA	G	G	G	G	R	G	R	R	A	G	G	G	G	G	G	G	G	G	G	G	G	R	R	G	G	R	R	A	A	G	R	G	G	G	N	G	G	G	G
rs9685	C/A	1	33282310	+	NA	NA	NA	NA	NA	NA	A	C	C	C	C	C	M	C	C	C	C	M	C	C	C	C	C	C	A	C	A	A	M	C	C	M	C	C	C	C	C	C	A	C	A	C	C	C	A
rs9688	A/G	1	33286626	+	NA	NA	NA	NA	NA	NA	A	R	R	A	A	A	A	A	A	A	R	R	G	R	A	A	A	R	A	G	A	R	R	R	G	R	R	A	R	A	A	R	A	A	A	G	A	A	A
rs9689	A/T	1	33286692	+	NA	NA	NA	NA	NA	NA	A	W	W	A	A	A	A	A	A	A	W	W	T	W	A	A	A	W	A	T	A	A	W	W	T	W	W	A	A	A	A	W	A	A	A	T	A	A	A
rs9691	C/T	1	33286809	+	NA	NA	NA	NA	NA	NA	C	Y	Y	C	C	C	C	C	C	C	C	Y	T	Y	C	C	C	Y	C	T	C	Y	Y	Y	T	Y	Y	C	Y	C	C	Y	C	C	C	T	C	C	C
rs9692	A/T	1	33317408	+	NA	NA	NA	NA	NA	NA	A	W	W	A	A	A	A	A	A	A	W	W	T	W	A	A	A	W	A	T	A	A	W	W	T	W	W	A	A	A	A	W	A	A	N	T	A	A	A
rs9695	G/A	1	33322201	+	NA	NA	NA	NA	NA	NA	A	G	G	G	G	G	G	G	G	G	G	R	G	G	G	G	G	G	A	G	A	A	R	G	G	G	G	G	G	G	G	G	R	G	G	G	G	G	A
rs9699	A/G	1	33351164	+	NA	NA	NA	NA	NA	NA	A	A	A	A	A	A	A	A	A	A	A	A	A	A	A	A	A	A	A	A	A	R	A	A	A	A	A	A	A	A	A	A	A	A	A	A	A	A	A
rs9700	C/T	1	33371196	+	NA	NA	NA	NA	NA	NA	N	Y	C	C	C	C	C	C	C	C	Y	Y	T	Y	C	C	C	Y	N	T	N	T	Y	Y	T	Y	Y	C	Y	C	C	Y	C	C	C	T	C	C	N
rs9703	T/C	1	33446389	+	NA	NA	NA	NA	NA	NA	C	Y	T	T	T	T	Y	T	T	T	T	Y	C	Y	T	T	T	Y	C	C	C	C	Y	Y	C	Y	Y	T	Y	T	T	Y	Y	T	C	C	T	T	C
rs9705	C/G	1	33446455	+	NA	NA	NA	NA	NA	NA	G	C	C	C	C	C	S	C	C	C	S	G	G	S	C	C	C	S	G	G	G	G	G	C	N	C	S	C	S	C	C	N	G	C	G	N	N	N	G
rs9708	C/T	1	33490856	+	NA	NA	NA	NA	NA	NA	C	C	C	C	C	N	N	T	T	Y	T	N	N	C	C	C	C	N	C	N	N	C	N	T	N	N	T	T	N	C	T	C	C	N	N	N	C	N	C
rs9711	T/C	1	33528449	+	NA	NA	NA	NA	NA	NA	T	T	Y	T	Y	T	Y	C	C	Y	Y	Y	T	T	T	T	T	T	T	T	T	T	Y	Y	T	Y	Y	C	Y	T	C	T	T	T	T	T	T	T	T
rs9712	G/A	1	33528581	+	NA	NA	NA	NA	NA	NA	G	G	G	G	G	G	G	G	G	G	G	G	G	G	G	G	G	G	G	G	G	G	G	G	G	G	G	G	G	G	G	G	G	G	N	G	G	G	G
rs9716	A/T	1	33584510	+	NA	NA	NA	NA	NA	NA	N	W	W	T	W	T	T	A	A	W	A	A	A	W	T	T	T	W	N	A	N	A	A	A	A	A	W	A	A	T	A	W	T	T	N	A	T	T	N
rs9718	C/A	1	33584576	+	NA	NA	NA	NA	NA	NA	N	M	M	A	M	A	A	C	C	M	C	C	C	M	A	A	A	M	N	C	N	C	C	C	C	C	M	C	C	A	C	M	A	A	N	C	A	A	N
rs9722	A/T	1	33585621	+	NA	NA	NA	NA	NA	NA	N	W	T	T	W	T	T	A	A	W	A	A	A	W	T	T	T	W	N	A	N	A	A	A	A	A	W	N	A	T	A	W	T	T	N	A	T	T	N
rs9723	T/A	1	33611225	+	NA	NA	NA	NA	NA	NA	T	T	W	T	W	T	T	A	A	W	W	W	T	T	T	T	T	T	T	T	T	T	W	W	T	W	W	A	W	T	A	T	T	T	T	T	T	T	T
rs9727	T/A	1	33611684	+	NA	NA	NA	NA	NA	NA	A	T	T	T	T	T	T	N	N	T	N	A	N	T	T	T	T	T	A	N	A	A	A	N	N	N	T	N	N	T	N	T	W	T	N	N	T	T	A
rs9728	T/A	1	33681304	+	NA	NA	NA	NA	NA	NA	A	W	T	T	N	T	W	T	N	T	W	A	A	W	T	T	T	W	A	A	A	A	W	W	A	N	T	N	N	T	T	W	W	T	N	A	T	T	A
rs9731	G/C	1	33681370	+	NA	NA	NA	NA	NA	NA	G	S	C	C	N	C	S	N	N	C	G	G	G	S	C	C	C	S	G	G	G	G	G	G	G	N	G	N	N	N	N	N	G	C	N	G	N	C	G
rs9732	C/T	1	33692338	+	NA	NA	NA	NA	NA	NA	N	T	N	N	C	N	N	C	C	C	Y	Y	T	T	N	N	N	T	N	T	N	T	T	C	N	N	Y	C	C	C	C	T	N	N	N	N	N	N	N
rs9734	T/A	1	33692404	+	NA	NA	NA	NA	NA	NA	N	T	T	T	N	T	A	N	N	T	N	A	A	W	T	T	T	W	N	N	N	A	T	T	N	T	W	N	N	N	T	T	N	T	N	A	T	N	N
rs9736	T/A	1	33724860	+	NA	NA	NA	NA	NA	NA	N	T	N	T	N	N	T	A	N	N	T	T	T	T	N	N	N	T	T	T	T	T	T	T	T	N	T	N	T	N	N	T	T	N	N	T	T	T	T
rs9738	A/T	1	33756506	+	NA	NA	NA	NA	NA	NA	N	T	W	T	W	T	T	A	W	A	A	A	N	W	A	A	T	T	N	N	N	N	A	A	N	A	W	A	A	T	A	A	T	T	N	N	T	T	N
rs9739	G/A	1	33789650	+	NA	NA	NA	NA	NA	NA	G	G	A	N	N	N	N	A	A	A	R	G	G	R	R	A	N	G	G	G	G	G	R	R	G	N	G	A	N	N	A	R	G	N	N	G	N	N	G
rs9740	A/T	1	33809234	+	NA	NA	NA	NA	NA	NA	N	T	A	N	A	N	N	A	A	A	W	W	T	W	A	A	N	T	N	T	N	T	W	W	T	W	W	A	W	N	A	W	N	N	N	T	N	N	N
rs9743	A/G	1	33976327	+	NA	NA	NA	NA	NA	NA	R	A	A	N	G	A	A	R	G	R	R	A	A	R	R	R	A	R	R	A	R	R	A	A	A	R	G	G	G	G	R	G	R	A	A	A	A	A	R
rs9747	G/A	1	34011180	+	NA	NA	NA	NA	NA	NA	G	N	N	N	G	N	G	G	G	G	G	A	A	N	G	G	N	A	N	A	N	A	A	R	A	R	R	G	A	G	G	R	N	N	N	A	N	N	N
rs9748	A/G	1	34011971	+	NA	NA	NA	NA	NA	NA	A	R	A	G	A	G	R	A	A	A	A	R	A	A	A	A	A	A	G	A	G	R	A	A	A	A	R	A	A	A	R	A	G	A	A	A	R	G	G
rs9752	G/A	1	34029020	+	NA	NA	NA	NA	NA	NA	G	R	G	A	G	A	G	G	G	G	G	R	G	G	G	G	G	G	A	G	A	R	G	G	G	G	R	G	G	G	R	G	A	G	N	G	R	A	A
rs9755	A/T	1	34088194	+	NA	NA	NA	NA	NA	NA	N	W	N	T	N	N	A	N	N	A	A	W	A	A	A	A	N	A	T	A	T	W	A	A	A	A	W	N	A	N	N	A	T	N	N	A	T	T	T
rs9759	C/G	1	34228771	+	NA	NA	NA	NA	NA	NA	C	S	N	C	N	N	N	N	N	C	G	S	G	S	C	C	N	G	C	G	C	S	G	N	N	N	S	N	N	N	N	S	C	N	N	N	N	C	C
rs9760	T/C	1	34367977	+	NA	NA	NA	NA	NA	NA	T	T	N	T	C	N	N	C	C	Y	C	Y	N	T	T	T	N	N	T	N	T	T	N	C	N	C	Y	C	C	C	C	T	T	N	N	N	T	T	T
rs9761	T/C	1	34369462	+	NA	NA	NA	NA	NA	NA	C	T	N	N	N	N	N	T	N	C	T	T	T	Y	C	C	N	T	N	T	N	T	T	T	T	N	T	N	T	N	N	Y	N	N	N	T	N	N	N
rs9764	C/G	1	34468320	+	NA	NA	NA	NA	NA	NA	N	S	G	G	G	G	G	N	N	N	C	C	C	S	N	N	G	S	N	C	N	C	C	C	C	C	S	N	C	N	N	C	G	G	N	C	G	G	N
rs9770	C/T	1	34541313	+	NA	NA	NA	NA	NA	NA	T	C	C	C	Y	C	Y	T	T	T	T	T	N	T	T	T	C	C	C	N	C	C	N	T	N	T	Y	T	T	T	C	T	C	C	N	N	C	C	C
rs9775	G/T	1	34652862	+	NA	NA	NA	NA	NA	NA	N	G	G	G	G	N	N	T	N	G	N	G	N	G	G	G	G	G	G	N	G	G	G	N	N	G	G	G	G	N	N	G	G	G	N	N	G	G	G
rs9777	A/G	1	34788198	+	NA	NA	NA	NA	NA	NA	A	A	A	A	A	G	A	A	A	A	A	A	A	A	A	A	A	A	A	A	A	A	A	A	A	A	A	A	R	G	A	A	A	A	A	A	R	A	A
rs9778	G/A	1	34833389	+	NA	NA	NA	NA	NA	NA	G	R	G	G	G	G	R	G	G	G	R	R	A	R	G	G	G	R	G	A	G	R	R	R	A	R	R	G	G	G	G	R	G	G	A	A	G	G	G
rs9779	T/A	1	34834023	+	NA	NA	NA	NA	NA	NA	T	W	A	A	A	T	T	T	T	W	T	T	T	W	A	A	A	W	A	T	A	W	W	W	T	T	W	T	N	N	T	W	A	A	N	T	A	A	A
rs9781	T/C	1	34835294	+	NA	NA	NA	NA	NA	NA	T	Y	T	T	T	N	Y	T	T	T	Y	Y	C	Y	T	T	T	Y	T	C	T	Y	Y	Y	C	Y	Y	T	T	N	T	Y	T	T	C	C	T	T	T
rs9784	C/G	1	34853882	+	NA	NA	NA	NA	NA	NA	G	S	S	C	C	G	S	G	G	C	S	S	C	C	C	C	C	C	C	C	C	S	S	S	C	C	C	C	S	G	G	C	C	C	C	C	S	C	C
rs9786	G/A	1	34853948	+	NA	NA	NA	NA	NA	NA	A	R	R	G	G	A	R	A	A	G	R	R	G	G	G	G	G	G	G	G	G	R	R	R	G	G	G	G	R	A	A	G	G	G	G	G	R	G	G
rs9788	G/A	1	34854390	+	NA	NA	NA	NA	NA	NA	A	G	G	G	G	A	G	A	N	G	G	G	G	G	G	G	G	G	G	G	G	R	G	G	G	G	G	G	R	A	N	G	G	G	G	G	R	G	G
rs9791	G/C	1	34883765	+	NA	NA	NA	NA	NA	NA	N	G	G	G	S	N	S	N	N	S	N	G	N	G	G	G	G	G	G	N	G	G	G	G	N	C	S	C	C	N	G	G	G	G	C	N	G	G	G
rs9792	A/G	1	34908849	+	NA	NA	NA	NA	NA	NA	A	R	A	A	A	A	A	A	A	R	R	R	G	R	A	A	A	R	A	G	A	R	R	R	G	R	R	A	A	A	A	R	A	A	A	G	A	A	A
rs9793	T/G	1	34908899	+	NA	NA	NA	NA	NA	NA	T	K	T	T	T	T	T	T	T	T	K	K	G	K	T	T	T	K	T	G	T	K	K	K	G	T	K	T	T	T	T	K	T	T	T	G	T	T	T
rs9794	G/A	1	34926079	+	NA	NA	NA	NA	NA	NA	G	R	G	G	G	G	G	G	N	G	A	R	R	R	G	G	G	R	G	R	G	R	R	R	R	R	R	G	A	N	G	R	G	G	G	R	G	G	G
rs9798	G/A	1	34940964	+	NA	NA	NA	NA	NA	NA	G	R	G	G	G	G	G	G	G	G	R	R	A	R	G	G	G	R	G	A	G	R	R	R	A	R	R	G	G	G	G	R	G	G	G	A	G	G	G
rs9800	C/A	1	34949249	+	NA	NA	NA	NA	NA	NA	C	M	C	C	C	C	C	C	C	C	C	M	A	M	C	C	C	A	C	A	C	M	M	C	A	A	C	C	N	C	C	M	C	N	N	A	C	C	C
rs9803	A/G	1	34949315	+	NA	NA	NA	NA	NA	NA	A	A	A	A	R	A	A	A	A	R	A	A	A	A	A	A	A	A	A	A	A	A	A	A	A	R	R	G	R	A	A	A	A	A	A	A	A	A	A
rs9809	G/C	1	35101156	+	NA	NA	NA	NA	NA	NA	N	S	G	G	G	G	S	G	N	G	C	S	C	S	G	G	G	S	G	C	G	S	C	S	C	C	S	N	N	G	N	S	G	G	C	C	G	G	G
rs9811	A/G	1	35165247	+	NA	NA	NA	NA	NA	NA	G	A	A	A	A	A	A	A	A	A	A	A	A	A	A	A	A	A	A	A	A	A	A	A	A	A	A	A	R	A	A	A	A	A	A	A	A	A	A
rs9813	C/A	1	35237326	+	NA	NA	NA	NA	NA	NA	A	C	C	N	A	A	C	C	A	N	N	C	N	N	A	N	N	N	C	N	C	M	C	C	N	N	N	N	A	A	C	A	C	N	N	N	A	N	C
rs9815	T/C	1	35321569	+	NA	NA	NA	NA	NA	NA	C	T	T	T	T	N	T	N	T	T	T	T	N	T	N	T	T	T	T	T	T	C	T	T	N	T	N	N	N	N	N	N	T	N	N	N	N	N	T
rs9817	G/A	1	35321630	+	NA	NA	NA	NA	NA	NA	A	G	G	G	G	G	G	G	G	G	G	G	G	G	G	G	G	G	G	G	N	A	G	G	G	G	G	N	A	G	N	G	G	G	G	G	G	G	G
rs9824	C/G	1	35332464	+	NA	NA	NA	NA	NA	NA	N	S	C	C	S	C	S	G	G	S	G	C	N	C	C	C	C	C	C	N	G	G	S	S	N	S	G	G	G	C	G	C	C	C	C	N	C	C	C
rs9830	A/T	1	35376506	+	NA	NA	NA	NA	NA	NA	N	N	A	N	W	A	A	T	N	T	T	T	N	N	N	N	N	N	N	N	N	W	A	A	N	T	T	T	W	A	W	N	N	N	N	N	A	N	N
rs9831	C/G	1	35384279	+	NA	NA	NA	NA	NA	NA	C	S	S	C	S	G	S	S	G	S	G	S	G	C	C	C	C	S	C	G	C	C	S	S	G	G	S	G	S	G	S	S	C	C	G	G	S	C	C
rs9833	G/A	1	35395708	+	NA	NA	NA	NA	NA	NA	G	G	G	G	R	G	G	R	G	R	A	R	N	G	G	G	G	G	G	N	G	G	G	G	N	A	R	A	R	G	R	G	G	G	N	N	G	G	G
rs9835	C/A	1	35557641	+	NA	NA	NA	NA	NA	NA	C	C	M	C	M	A	C	C	C	C	C	C	N	C	C	C	C	C	C	N	N	N	C	C	N	C	C	C	C	A	C	C	C	C	N	N	M	C	C
rs9839	T/G	1	35679204	+	NA	NA	NA	NA	NA	NA	T	K	T	T	T	T	K	T	G	T	K	K	G	T	T	T	T	K	T	G	T	K	K	K	G	K	K	T	K	T	K	K	T	T	G	G	T	T	T
rs9840	T/C	1	35687634	+	NA	NA	NA	NA	NA	NA	T	Y	T	T	T	T	Y	T	N	T	Y	Y	C	T	T	T	T	Y	T	T	N	T	Y	Y	T	Y	Y	T	T	Y	Y	Y	T	T	C	T	T	T	T
rs9842	C/T	1	35687700	+	NA	NA	NA	NA	NA	NA	C	C	C	C	C	C	C	C	T	C	C	C	N	C	C	C	C	C	C	C	T	Y	C	C	C	C	C	C	C	C	C	C	C	C	N	C	C	C	C
rs9849	G/A	1	35708935	+	NA	NA	NA	NA	NA	NA	G	R	G	G	G	G	R	G	A	G	R	R	A	G	G	G	G	R	G	A	A	A	R	R	N	R	R	G	G	G	R	R	G	G	A	N	G	G	G
rs9852	T/C	1	35709496	+	NA	NA	NA	NA	NA	NA	T	Y	T	T	T	Y	Y	T	T	T	Y	Y	C	T	T	T	T	Y	T	N	T	T	Y	Y	N	Y	Y	Y	T	T	Y	Y	T	T	C	N	T	T	T
rs9854	T/C	1	35709562	+	NA	NA	NA	NA	NA	NA	T	T	T	T	T	T	T	T	T	T	T	T	T	T	T	T	T	Y	T	C	T	Y	Y	T	C	Y	T	T	Y	T	T	T	T	T	T	C	T	T	T
rs9855	G/T	1	35719172	+	NA	NA	NA	NA	NA	NA	G	K	G	G	G	G	K	G	N	G	K	K	T	G	G	G	G	K	G	N	N	G	K	K	N	G	K	G	G	G	T	K	G	G	T	N	G	G	G
rs9856	C/T	1	35739145	+	NA	NA	NA	NA	NA	NA	C	C	C	C	C	C	C	C	T	C	C	C	N	C	C	C	C	Y	C	T	T	T	Y	C	T	Y	C	C	Y	C	N	C	C	C	N	T	C	C	C
rs9858	G/A	1	35776148	+	NA	NA	NA	NA	NA	NA	N	G	N	N	N	N	G	A	N	N	G	G	G	N	N	N	N	R	N	A	N	A	R	G	A	R	G	N	A	N	G	G	N	N	G	A	A	N	N
rs9859	T/C	1	35776214	+	NA	NA	NA	NA	NA	NA	T	Y	T	T	Y	T	Y	T	N	T	C	Y	C	T	T	T	T	Y	T	T	N	T	Y	Y	T	Y	Y	T	T	T	Y	Y	T	T	C	T	T	T	T
rs9860	C/T	1	35907009	+	NA	NA	NA	NA	NA	NA	C	C	C	C	C	C	C	C	C	C	C	C	N	C	C	C	C	Y	C	T	C	Y	Y	C	T	Y	C	C	Y	C	C	C	C	C	N	T	C	C	C
rs9865	T/G	1	36013749	+	NA	NA	NA	NA	NA	NA	N	T	N	N	T	N	T	G	T	N	T	T	T	N	N	N	N	T	N	N	T	K	T	T	N	T	T	N	T	N	T	T	N	N	T	N	G	N	N
rs9868	A/C	1	36016305	+	NA	NA	NA	NA	NA	NA	A	A	A	A	A	A	A	A	N	A	N	A	N	A	A	A	A	A	A	N	N	N	A	N	N	A	A	A	N	A	A	A	A	A	N	N	A	A	A
rs9872	C/T	1	36125228	+	NA	NA	NA	NA	NA	NA	C	C	C	C	C	C	C	C	N	C	C	N	N	C	C	C	C	T	C	T	C	C	C	N	T	C	C	C	N	C	C	C	C	C	N	T	C	C	C
rs9876	T/A	1	36241030	+	NA	NA	NA	NA	NA	NA	T	W	T	T	T	T	T	T	T	T	W	W	A	T	T	T	T	W	T	A	T	W	W	W	A	W	W	T	W	T	T	W	T	T	T	A	T	T	T
rs9878	T/G	1	36241096	+	NA	NA	NA	NA	NA	NA	T	K	T	T	T	T	T	T	T	T	K	K	G	T	T	T	T	K	T	G	T	K	K	K	G	K	K	T	K	T	T	K	T	T	T	G	T	T	T
rs9880	C/A	1	36255182	+	NA	NA	NA	NA	NA	NA	C	M	C	C	C	C	C	C	C	C	C	A	A	C	C	C	C	M	C	N	C	C	C	M	N	C	C	C	N	C	C	M	C	C	C	N	C	C	C
rs9886	A/G	1	36424183	+	NA	NA	NA	NA	NA	NA	A	R	A	A	A	A	R	R	N	A	A	R	G	A	A	A	A	R	A	A	R	G	R	R	A	A	R	A	N	G	A	R	A	A	A	A	R	A	A
rs9888	G/A	1	36424212	+	NA	NA	NA	NA	NA	NA	G	R	G	G	G	G	R	R	A	G	R	R	A	G	G	G	G	R	G	G	R	A	R	R	G	G	R	G	A	A	G	R	G	G	G	G	G	G	G
rs9889	G/C	1	36424534	+	NA	NA	NA	NA	NA	NA	G	G	G	G	G	G	G	G	G	G	G	G	G	G	G	G	G	G	G	G	G	S	G	G	G	G	G	G	S	G	G	G	G	G	G	G	G	G	G
rs9891	A/G	1	36465918	+	NA	NA	NA	NA	NA	NA	A	A	A	A	A	A	A	A	A	A	A	A	A	A	A	A	A	A	A	A	A	R	A	A	A	A	A	A	R	A	A	A	A	A	A	A	A	A	A
rs9892	G/A	1	36483079	+	NA	NA	NA	NA	NA	NA	G	G	G	G	G	G	G	G	G	G	G	G	G	G	G	G	G	G	G	G	G	R	G	G	G	G	G	G	R	G	G	G	G	G	G	G	G	G	G
rs9894	T/A	1	36484575	+	NA	NA	NA	NA	NA	NA	T	T	T	T	T	T	T	T	T	T	T	N	T	T	N	T	T	T	T	T	T	W	T	T	T	T	T	T	W	T	N	N	T	N	N	T	T	T	T
rs9899	C/T	2	147497	+	NA	NA	NA	NA	NA	NA	T	C	C	C	C	C	C	C	C	C	C	C	C	Y	T	C	T	C	Y	C	C	C	Y	Y	C	C	C	C	C	C	C	Y	C	T	C	C	C	C	C
rs9917	G/A	2	400739	+	NA	NA	NA	NA	NA	NA	A	G	G	G	G	G	G	G	G	G	G	G	G	R	A	G	A	G	R	G	G	G	A	R	G	G	G	G	G	G	G	R	G	G	G	G	G	G	G
rs9926	C/T	2	455648	+	NA	NA	NA	NA	NA	NA	T	C	C	T	C	C	C	C	C	C	C	C	C	Y	T	C	T	C	T	C	C	C	T	Y	C	Y	C	Y	C	T	C	Y	T	C	C	C	Y	C	C
rs9927	G/C	2	455714	+	NA	NA	NA	NA	NA	NA	C	G	G	C	G	G	G	G	G	G	G	G	G	S	C	G	C	G	C	G	G	G	C	S	G	S	G	S	G	C	G	S	C	G	G	G	S	G	G
rs9930	A/G	2	505706	+	NA	NA	NA	NA	NA	NA	G	A	A	G	R	A	R	G	A	R	G	R	A	R	G	A	G	A	G	A	A	A	G	R	A	R	A	G	G	G	G	G	G	A	A	A	A	A	A
rs9931	C/T	2	526375	+	NA	NA	NA	NA	NA	NA	T	C	C	T	Y	C	Y	T	C	C	T	Y	C	Y	T	C	T	C	T	C	C	C	T	Y	C	Y	Y	T	T	T	T	Y	T	C	C	C	Y	C	C
rs9932	C/T	2	552265	+	NA	NA	NA	NA	NA	NA	T	C	C	T	Y	C	Y	T	C	C	T	Y	C	Y	T	C	C	C	T	C	T	C	T	Y	T	Y	Y	Y	T	T	T	Y	T	C	T	C	Y	C	C
rs9933	A/G	2	553347	+	NA	NA	NA	NA	NA	NA	G	A	A	G	R	A	R	G	A	A	G	R	A	R	G	A	A	A	G	A	G	A	G	R	G	R	R	R	G	G	G	R	G	A	G	A	R	A	A
rs9935	A/G	2	577781	+	NA	NA	NA	NA	NA	NA	G	A	A	G	R	A	G	G	A	A	G	R	A	R	G	A	A	A	G	A	G	A	G	R	G	R	R	R	G	G	G	R	G	A	G	A	R	A	A
rs9939	G/T	2	588581	+	NA	NA	NA	NA	NA	NA	T	G	G	T	K	G	K	T	G	G	T	G	G	K	T	G	G	G	T	G	T	N	T	K	T	K	K	K	T	T	T	K	K	G	T	G	K	G	G
rs9941	C/T	2	588647	+	NA	NA	NA	NA	NA	NA	T	C	C	T	Y	C	Y	T	C	C	T	Y	C	Y	T	C	C	C	T	C	T	N	T	Y	T	Y	Y	Y	T	T	T	Y	Y	C	T	C	Y	C	C
rs9942	A/T	2	590960	+	NA	NA	NA	NA	NA	NA	T	A	A	T	W	A	W	T	A	A	T	A	A	W	T	A	A	A	T	A	T	A	T	W	T	W	A	W	T	T	T	W	W	A	T	A	W	A	A
rs9945	T/C	2	622973	+	NA	NA	NA	NA	NA	NA	C	T	T	C	Y	T	Y	C	T	T	C	Y	T	Y	C	T	T	T	C	T	C	T	C	Y	C	Y	Y	Y	C	C	C	Y	C	T	C	T	Y	T	T
rs9950	G/A	2	649223	+	NA	NA	NA	NA	NA	NA	G	R	G	G	G	G	R	G	G	R	G	G	A	R	G	A	A	R	G	A	G	G	G	R	G	R	G	R	G	G	G	R	G	A	G	A	G	G	A
rs9951	G/C	2	649289	+	NA	NA	NA	NA	NA	NA	G	S	C	G	S	C	S	G	C	S	G	S	G	S	G	G	G	G	G	G	G	C	G	G	G	S	S	G	G	G	G	G	G	G	G	G	S	C	G
rs9960	A/G	2	713521	+	NA	NA	NA	NA	NA	NA	A	R	A	G	R	A	R	G	A	A	G	R	A	R	A	A	A	R	G	A	G	G	R	R	G	R	R	R	G	G	G	A	G	A	G	A	R	A	A
rs9976	A/G	2	809433	+	NA	NA	NA	NA	NA	NA	A	R	A	G	R	A	R	G	A	A	G	R	A	R	A	A	A	R	G	A	G	A	R	R	G	R	R	R	G	G	G	A	R	A	G	A	R	A	A
rs9978	C/T	2	809598	+	NA	NA	NA	NA	NA	NA	C	Y	C	T	Y	C	Y	T	C	C	T	Y	C	Y	C	C	C	Y	T	C	T	C	Y	Y	T	Y	Y	Y	T	T	T	C	C	C	T	C	Y	C	C
rs9981	A/C	2	830381	+	NA	NA	NA	NA	NA	NA	A	M	A	C	M	A	M	C	A	A	C	M	A	M	A	A	A	M	C	A	C	A	M	M	C	M	M	M	C	C	C	A	M	A	C	A	M	A	A
rs9982	G/C	2	830447	+	NA	NA	NA	NA	NA	NA	G	S	G	C	S	G	S	C	G	G	C	S	G	S	G	G	G	S	C	G	C	G	S	S	C	S	S	S	C	C	C	S	S	G	C	G	S	G	G
rs9985	C/G	2	848043	+	NA	NA	NA	NA	NA	NA	C	C	C	N	S	C	N	N	G	S	N	C	G	C	C	C	C	S	N	C	N	C	C	C	N	C	C	S	N	N	N	C	C	C	N	C	C	C	C
rs9986	G/C	2	848814	+	NA	NA	NA	NA	NA	NA	G	S	G	C	S	G	S	C	G	G	C	S	G	S	G	G	G	S	C	G	C	G	S	S	C	S	S	S	C	C	C	S	S	G	C	G	S	G	G
rs9987	G/A	2	852657	+	NA	NA	NA	NA	NA	NA	G	G	G	A	R	G	R	A	G	G	A	R	G	R	G	G	G	G	A	G	A	G	A	A	A	R	R	G	A	A	A	G	N	G	N	G	G	G	N
rs9991	G/A	2	910695	+	NA	NA	NA	NA	NA	NA	G	R	A	G	R	A	R	G	A	R	G	R	A	R	G	G	G	R	G	G	G	G	G	R	G	R	R	R	G	G	G	G	R	A	G	A	R	A	G
rs9993	A/G	2	924192	+	NA	NA	NA	NA	NA	NA	A	R	G	A	R	G	R	A	G	R	A	R	G	R	A	A	A	R	A	A	A	G	A	R	A	G	R	R	A	A	A	A	G	G	A	G	R	G	A
rs9998	C/G	2	960863	+	NA	NA	NA	NA	NA	NA	C	S	G	C	S	G	S	C	G	S	C	S	G	S	C	C	C	S	C	C	C	G	C	S	C	S	S	S	C	C	C	C	C	G	C	G	S	C	C
rs9999	C/T	2	960929	+	NA	NA	NA	NA	NA	NA	C	Y	T	C	Y	T	Y	C	T	Y	C	Y	T	Y	C	C	C	Y	C	C	C	T	C	Y	C	Y	Y	Y	C	C	C	C	C	T	C	T	Y	C	C
rs10012	G/A	2	1020970	+	NA	NA	NA	NA	NA	NA	G	G	G	G	G	G	G	G	G	G	G	G	A	G	G	G	G	R	G	G	G	G	G	G	G	G	G	G	G	G	G	G	G	G	G	R	G	G	G
rs10014	T/C	2	1029376	+	NA	NA	NA	NA	NA	NA	T	Y	T	T	T	C	Y	T	T	T	T	Y	T	Y	T	T	T	T	T	T	T	T	T	T	T	Y	T	T	T	T	T	T	T	C	T	T	T	T	T
rs10017	C/T	2	1064243	+	NA	NA	NA	NA	NA	NA	C	C	C	C	Y	N	C	C	T	Y	C	C	C	C	C	C	C	C	C	C	C	N	C	C	C	C	Y	Y	C	C	C	C	C	N	C	Y	C	C	C
rs10019	G/A	2	1084958	+	NA	NA	NA	NA	NA	NA	G	R	G	G	G	A	R	R	G	G	G	R	G	R	G	G	G	G	G	G	G	A	G	R	G	R	G	G	G	G	G	R	G	A	G	G	G	G	G
rs10020	G/T	2	1085024	+	NA	NA	NA	NA	NA	NA	G	G	G	G	K	G	G	G	T	K	G	G	G	G	G	G	G	G	G	G	G	G	G	G	G	G	K	K	G	G	G	G	G	G	G	K	G	G	G
rs10032	T/C	2	1179127	+	NA	NA	NA	NA	NA	NA	T	Y	T	T	T	C	Y	T	N	T	T	Y	T	Y	T	T	Y	T	T	T	T	T	T	T	T	Y	T	Y	T	T	T	T	T	C	T	T	T	T	C
rs10035	C/G	2	1195249	+	NA	NA	NA	NA	NA	NA	C	C	C	C	C	C	C	C	C	C	C	C	C	C	C	C	C	C	C	C	C	G	C	C	C	S	C	C	C	C	C	C	C	C	C	S	C	C	C
rs10042	G/A	2	1254642	+	NA	NA	NA	NA	NA	NA	G	R	G	G	R	A	R	G	A	R	G	R	G	R	G	G	G	G	G	G	G	G	G	G	G	R	R	R	G	G	G	G	G	A	G	G	G	G	A
rs10047	C/A	2	1310488	+	NA	NA	NA	NA	NA	NA	C	M	C	C	M	A	M	C	A	M	C	M	A	M	C	C	C	M	C	C	M	C	M	M	A	M	C	M	C	C	C	C	C	A	A	A	C	C	A
rs10050	C/A	2	1355305	+	NA	NA	NA	NA	NA	NA	C	M	C	C	C	N	C	C	N	C	C	M	C	C	C	C	C	M	C	C	A	C	C	M	A	C	C	C	C	C	C	C	C	N	A	C	C	C	N
rs10052	G/A	2	1365614	+	NA	NA	NA	NA	NA	NA	G	R	G	G	G	G	G	G	G	G	G	R	G	G	G	G	G	R	G	G	A	G	R	R	A	G	G	G	G	G	G	G	G	G	A	G	G	G	G
rs10057	T/A	2	1415091	+	NA	NA	NA	NA	NA	NA	T	W	T	T	T	T	T	T	T	T	T	W	T	T	W	T	T	W	T	T	A	W	W	W	A	T	T	T	T	T	T	T	T	T	A	T	T	T	T
rs10067	T/G	2	1509722	+	NA	NA	NA	NA	NA	NA	T	T	T	T	T	T	T	T	T	T	T	T	G	T	T	T	T	K	K	T	T	K	K	K	T	K	T	T	T	T	T	K	T	T	T	G	T	T	T
rs10072	T/C	2	1539348	+	NA	NA	NA	NA	NA	NA	T	Y	T	T	Y	C	Y	T	C	C	T	T	C	T	T	C	T	Y	Y	T	T	Y	Y	Y	T	Y	Y	Y	T	T	T	Y	T	T	T	C	Y	T	C
rs10079	A/G	2	1564569	+	NA	NA	NA	NA	NA	NA	A	R	A	A	R	G	R	A	G	G	A	A	G	A	A	G	A	R	R	A	A	R	R	R	A	R	R	R	A	A	A	R	A	A	A	G	R	A	G
rs10082	G/A	2	1606507	+	NA	NA	NA	NA	NA	NA	G	G	G	G	G	G	G	G	G	G	G	R	A	G	G	G	G	R	G	G	G	G	R	R	G	G	G	G	G	G	G	R	G	G	G	A	G	G	G
rs10084	A/T	2	1615293	+	NA	NA	NA	NA	NA	NA	A	A	A	A	A	A	A	A	N	N	A	W	T	A	A	A	A	W	A	A	A	A	W	W	A	A	A	A	N	A	A	W	A	A	A	T	A	A	A
rs10086	A/C	2	1635024	+	NA	NA	NA	NA	NA	NA	A	A	A	A	A	A	A	A	A	A	A	A	C	A	A	A	A	A	A	A	A	A	M	M	N	A	A	N	N	N	N	A	A	A	A	C	A	N	A
rs10088	G/A	2	1660333	+	NA	NA	NA	NA	NA	NA	G	G	G	G	G	G	R	G	G	G	G	G	A	R	G	G	G	R	G	G	G	G	R	R	G	G	G	G	G	G	G	R	G	G	G	A	G	G	G
rs10089	C/T	2	1660399	+	NA	NA	NA	NA	NA	NA	C	C	C	C	C	C	Y	C	C	C	C	C	T	C	C	C	C	Y	C	C	C	C	Y	Y	C	C	C	C	C	C	C	C	C	C	C	T	C	C	C
rs10100	G/A	2	1724565	+	NA	NA	NA	NA	NA	NA	G	G	G	G	G	G	G	G	G	G	G	G	A	G	G	G	G	R	G	G	G	G	R	R	G	G	G	G	G	G	G	R	G	G	G	A	G	G	G
rs10103	A/T	2	1756672	+	NA	NA	NA	NA	NA	NA	A	W	A	T	W	T	W	W	T	T	A	A	A	A	A	T	A	W	A	A	A	A	A	A	A	W	W	W	A	T	W	W	W	A	A	A	W	A	A
rs10104	T/G	2	1764976	+	NA	NA	NA	NA	NA	NA	T	K	T	G	K	G	K	K	G	G	T	T	T	T	T	G	T	K	T	T	T	T	T	T	T	K	K	K	T	G	K	K	T	T	T	T	K	T	T
rs10107	A/G	2	1836418	+	NA	NA	NA	NA	NA	NA	A	A	A	A	A	A	A	A	A	A	A	A	G	A	A	A	A	R	A	A	A	A	R	R	A	A	A	A	A	A	A	R	A	A	A	G	A	A	A
rs10113	G/A	2	1870485	+	NA	NA	NA	NA	NA	NA	G	G	G	G	G	G	G	G	G	G	G	G	A	G	G	G	G	R	G	G	G	G	R	R	G	G	G	G	G	G	G	G	G	G	G	A	G	G	G
rs10117	C/T	2	1900096	+	NA	NA	NA	NA	NA	NA	C	Y	C	C	C	C	Y	C	C	C	C	Y	T	C	C	C	C	Y	C	C	T	Y	Y	Y	T	Y	Y	C	T	C	Y	C	C	C	T	T	C	C	C
rs10141	A/G	2	2143655	+	NA	NA	NA	NA	NA	NA	A	A	G	A	A	A	A	A	A	R	A	A	A	A	A	G	A	A	A	G	A	A	R	A	A	R	R	A	A	A	A	A	R	A	A	A	A	G	A
rs10142	C/T	2	2143721	+	NA	NA	NA	NA	NA	NA	T	Y	T	C	C	C	C	Y	C	Y	Y	Y	C	T	T	T	T	C	Y	T	C	Y	Y	Y	C	Y	Y	C	C	C	C	Y	Y	T	C	Y	C	T	C
rs10148	G/A	2	2210280	+	NA	NA	NA	NA	NA	NA	A	R	A	G	G	G	G	G	G	R	R	R	G	A	A	A	A	G	R	A	G	R	R	R	G	R	R	G	G	G	G	A	A	A	G	R	G	A	G
rs10158	C/G	2	2239099	+	NA	NA	NA	NA	NA	NA	G	S	G	C	C	C	C	C	C	S	S	S	C	G	G	G	G	C	S	G	C	S	S	S	C	S	S	C	C	C	C	S	S	G	C	S	C	G	C
rs10168	G/A	2	2275307	+	NA	NA	NA	NA	NA	NA	G	G	G	N	A	N	A	A	A	G	G	G	N	G	G	G	G	N	G	G	N	G	G	G	N	R	G	G	N	N	N	G	G	G	N	G	N	G	N
rs10171	G/C	2	2293369	+	NA	NA	NA	NA	NA	NA	C	S	C	G	G	G	G	G	G	S	S	S	G	C	C	C	C	G	S	C	G	S	S	S	G	S	S	G	G	G	G	S	S	C	G	S	G	C	G
rs10173	A/T	2	2295440	+	NA	NA	NA	NA	NA	NA	T	A	T	A	A	A	A	A	A	W	T	W	A	T	T	T	T	A	W	T	A	W	W	W	A	W	W	A	A	A	N	W	T	T	A	W	A	T	A
rs10174	A/G	2	2324170	+	NA	NA	NA	NA	NA	NA	G	R	G	A	A	A	A	A	A	R	R	R	A	G	G	G	G	A	R	G	A	R	R	R	A	R	R	A	A	A	A	R	R	G	A	R	A	G	A
rs10177	C/A	2	2360771	+	NA	NA	NA	NA	NA	NA	A	M	A	C	C	C	C	C	C	M	M	M	C	A	A	A	A	C	M	A	C	M	M	M	C	M	M	C	C	C	C	M	A	A	C	A	C	N	C
rs10187	A/G	2	2452269	+	NA	NA	NA	NA	NA	NA	G	R	G	A	A	A	A	A	A	R	R	R	A	G	G	G	G	A	R	G	A	R	R	R	A	R	R	A	A	A	A	R	R	G	A	R	A	G	A
rs10217	G/A	2	2811934	+	NA	NA	NA	NA	NA	NA	G	G	G	G	R	G	R	G	R	G	G	R	G	G	G	G	G	R	G	G	G	G	G	G	G	R	G	G	R	G	G	G	G	G	G	R	G	G	G
rs10219	C/A	2	2833638	+	NA	NA	NA	NA	NA	NA	A	C	C	C	C	C	C	C	C	C	C	C	C	M	A	A	C	C	C	C	C	C	C	C	N	C	C	C	C	C	C	M	C	C	N	C	C	C	C
rs10221	T/A	2	2845427	+	NA	NA	NA	NA	NA	NA	T	T	T	T	W	T	W	T	W	T	T	W	T	T	T	T	T	W	T	T	N	T	T	T	N	W	T	T	W	T	T	T	T	T	N	W	T	T	T
rs10224	C/G	2	2892493	+	NA	NA	NA	NA	NA	NA	C	S	C	C	S	G	S	S	G	G	G	S	C	S	C	C	G	S	G	C	C	C	S	S	C	S	S	S	G	C	S	C	S	G	S	G	C	C	G
rs10231	C/A	2	2956506	+	NA	NA	NA	NA	NA	NA	C	M	A	C	M	C	C	C	C	C	C	C	C	C	C	C	C	C	C	A	C	C	C	C	C	C	C	M	C	A	C	C	C	C	C	C	M	C	C
rs10246	A/C	2	3153616	+	NA	NA	NA	NA	NA	NA	A	A	A	A	A	A	A	A	A	A	A	A	A	A	A	A	A	A	M	A	A	A	M	M	A	A	A	A	A	A	A	A	A	A	A	M	A	A	A
rs10253	C/A	2	3166212	+	NA	NA	NA	NA	NA	NA	C	C	C	C	C	C	C	C	C	C	C	C	C	C	C	C	C	C	M	C	C	C	M	M	M	C	C	C	C	C	C	C	C	C	C	M	C	C	C
rs10255	C/A	2	3176696	+	NA	NA	NA	NA	NA	NA	C	C	C	C	C	C	C	C	C	C	C	C	C	C	C	C	C	C	M	C	C	C	M	M	C	C	C	C	C	C	C	C	C	C	C	A	C	C	C
rs10256	A/G	2	3195387	+	NA	NA	NA	NA	NA	NA	A	A	A	A	A	A	A	A	A	A	A	A	A	A	A	A	A	A	R	A	A	A	R	R	A	A	A	A	A	A	A	A	A	A	A	R	A	A	A
rs10263	T/A	2	3211578	+	NA	NA	NA	NA	NA	NA	T	T	T	T	T	T	T	T	T	T	T	T	T	T	T	T	T	T	W	T	T	T	W	W	T	T	T	T	T	T	T	T	T	T	T	W	T	T	T
rs10268	A/C	2	3324734	+	NA	NA	NA	NA	NA	NA	C	M	A	A	M	C	M	M	M	A	M	M	A	M	C	A	A	M	A	A	C	M	A	M	C	M	A	C	M	C	M	M	A	C	A	A	M	A	C
rs10329	T/C	2	3944041	+	NA	NA	NA	NA	NA	NA	T	T	T	T	T	T	T	T	N	N	T	C	T	C	T	T	C	T	T	T	T	T	T	T	T	T	N	N	N	N	N	T	T	N	T	T	T	T	N
rs10331	C/T	2	3994323	+	NA	NA	NA	NA	NA	NA	C	C	C	C	Y	C	Y	Y	T	T	Y	C	C	C	C	T	N	Y	C	C	C	Y	C	C	C	Y	Y	T	T	T	T	C	Y	N	T	C	C	C	T
rs10332	A/C	2	4010542	+	NA	NA	NA	NA	NA	NA	A	A	A	A	A	A	A	A	A	A	A	M	A	M	A	A	C	A	A	A	A	A	A	A	A	A	A	A	A	A	A	A	A	C	A	A	A	A	A
rs10333	T/C	2	4042537	+	NA	NA	NA	NA	NA	NA	T	T	T	T	T	T	T	T	T	T	T	Y	T	Y	T	T	C	T	T	T	T	T	T	T	T	T	T	Y	T	T	T	T	T	C	T	T	T	T	T
rs10335	T/A	2	4047123	+	NA	NA	NA	NA	NA	NA	T	T	T	T	T	T	A	T	T	T	W	N	T	T	T	T	N	W	T	T	T	W	N	T	T	T	W	T	T	T	T	T	T	N	A	W	T	T	T
rs10337	G/A	2	4053368	+	NA	NA	NA	NA	NA	NA	G	G	G	G	G	G	G	G	G	G	G	R	G	R	G	G	A	G	G	G	G	G	G	G	G	G	G	G	G	G	G	G	G	A	G	G	G	G	G
rs10338	C/A	2	4083513	+	NA	NA	NA	NA	NA	NA	C	C	C	C	C	C	C	C	C	C	C	M	C	M	C	C	A	C	C	C	C	C	C	C	C	C	C	C	C	C	C	C	C	A	C	C	C	C	C
rs10346	T/C	2	4261359	+	NA	NA	NA	NA	NA	NA	T	Y	Y	C	Y	T	Y	Y	T	T	T	T	C	T	T	T	T	Y	C	C	C	Y	C	C	C	Y	Y	T	T	T	Y	Y	C	T	C	C	Y	C	T
rs10354	G/C	2	4394033	+	NA	NA	NA	NA	NA	NA	C	S	S	C	S	G	G	S	G	S	S	S	G	C	C	C	C	S	C	C	G	S	C	S	G	S	S	G	G	G	G	S	S	C	G	C	C	C	G
rs10356	C/A	2	4396932	+	NA	NA	NA	NA	NA	NA	C	M	C	C	C	N	A	C	N	C	C	M	A	C	C	C	C	M	C	C	A	A	C	M	A	C	C	A	N	N	C	M	C	C	A	M	C	C	N
rs10358	C/T	2	4437277	+	NA	NA	NA	NA	NA	NA	T	Y	Y	T	Y	C	C	Y	T	Y	Y	Y	C	T	T	T	T	Y	T	T	C	C	T	Y	C	Y	Y	C	C	C	Y	Y	T	T	C	Y	T	T	C
rs10359	C/A	2	4437331	+	NA	NA	NA	NA	NA	NA	C	M	C	C	C	C	M	C	C	C	C	M	A	C	C	C	C	M	C	C	A	A	C	M	A	C	C	C	C	C	C	M	C	C	A	M	C	C	C
rs10362	A/T	2	4449032	+	NA	NA	NA	NA	NA	NA	A	W	A	A	A	A	T	A	W	A	A	W	T	A	A	A	A	W	A	A	T	T	A	W	T	A	A	A	A	A	A	W	A	A	T	W	A	A	A
rs10363	A/T	2	4449098	+	NA	NA	NA	NA	NA	NA	T	W	W	T	W	A	A	W	A	W	W	W	A	T	T	T	T	W	T	T	A	A	T	W	A	W	W	A	A	A	W	W	T	T	A	W	T	T	A
rs10366	A/C	2	4456508	+	NA	NA	NA	NA	NA	NA	A	M	A	A	A	A	M	A	A	A	A	M	C	A	A	A	A	M	A	A	C	C	A	M	C	A	A	A	A	A	A	M	A	A	C	M	A	A	A
rs10368	G/C	2	4456562	+	NA	NA	NA	NA	NA	NA	C	S	S	C	S	S	S	S	G	S	S	S	G	C	C	C	C	S	C	C	G	G	C	S	G	S	S	S	S	S	S	S	C	C	G	S	C	C	S
rs10372	G/A	2	4484357	+	NA	NA	NA	NA	NA	NA	G	R	G	G	G	G	R	G	A	G	G	R	A	G	G	G	G	R	G	G	A	A	G	R	A	G	G	G	G	G	G	R	G	G	A	R	G	G	G
rs10377	C/T	2	4586507	+	NA	NA	NA	NA	NA	NA	C	Y	Y	C	Y	C	Y	Y	C	Y	Y	C	C	C	C	C	C	C	C	C	C	C	C	C	C	Y	Y	T	T	T	Y	C	C	C	C	C	C	C	T
rs10382	A/G	2	4624622	+	NA	NA	NA	NA	NA	NA	G	R	R	G	R	G	R	R	N	R	R	R	A	G	G	G	G	R	G	G	G	R	G	G	G	R	R	A	A	A	R	G	G	G	A	R	G	G	A
rs10385	T/C	2	4626503	+	NA	NA	NA	NA	NA	NA	C	Y	Y	C	Y	C	Y	Y	N	Y	Y	Y	T	C	C	C	C	Y	C	C	C	Y	C	C	C	Y	Y	T	T	T	Y	C	Y	C	T	Y	Y	C	T
rs10393	C/T	2	4684426	+	NA	NA	NA	NA	NA	NA	C	C	Y	C	Y	C	C	Y	Y	Y	Y	C	C	C	C	C	C	Y	C	C	C	Y	C	C	C	Y	Y	T	T	T	Y	C	Y	C	C	C	C	C	T
rs10396	C/T	2	4684462	+	NA	NA	NA	NA	NA	NA	C	C	Y	C	Y	C	C	Y	Y	Y	Y	C	C	C	C	C	C	Y	C	C	C	C	C	C	C	Y	Y	T	T	T	Y	C	C	C	C	C	C	C	T
rs10397	G/A	2	4685145	+	NA	NA	NA	NA	NA	NA	G	G	R	G	R	G	G	R	R	R	R	R	G	G	G	G	G	R	G	G	G	G	G	G	G	R	R	A	A	A	R	G	R	G	G	G	G	G	A
rs10408	C/T	2	4732871	+	NA	NA	NA	NA	NA	NA	C	Y	Y	C	Y	C	Y	Y	C	T	Y	Y	T	C	C	T	C	Y	C	C	C	Y	C	C	C	Y	Y	T	T	T	T	C	Y	C	T	C	C	C	T
rs10411	G/T	2	4741377	+	NA	NA	NA	NA	NA	NA	G	K	K	G	K	G	K	K	G	T	T	K	T	G	G	T	G	K	G	G	G	K	G	G	G	K	K	T	T	T	T	G	G	G	T	G	G	G	T
rs10423	A/G	2	4864947	+	NA	NA	NA	NA	NA	NA	A	A	R	A	R	A	A	R	G	G	G	R	A	A	A	G	A	R	A	A	A	A	A	A	A	R	R	G	G	G	G	A	R	A	A	A	A	A	G
rs10426	G/T	2	4900964	+	NA	NA	NA	NA	NA	NA	G	G	K	G	K	G	G	K	T	T	T	K	G	G	G	T	G	K	G	G	G	G	G	G	G	K	K	T	T	T	T	G	K	G	G	G	G	G	T
rs10430	C/T	2	4923326	+	NA	NA	NA	NA	NA	NA	C	C	Y	C	Y	C	C	Y	T	T	T	Y	C	C	C	T	C	Y	C	C	C	C	C	C	C	Y	Y	T	T	T	T	C	Y	C	C	C	C	C	T
rs10432	C/T	2	4970736	+	NA	NA	NA	NA	NA	NA	N	C	T	C	Y	N	C	Y	Y	Y	Y	Y	N	C	N	Y	N	Y	C	N	C	C	C	C	C	Y	Y	Y	Y	Y	Y	C	Y	C	C	C	N	C	Y
rs10433	G/T	2	4974856	+	NA	NA	NA	NA	NA	NA	G	G	G	G	K	G	G	K	T	T	T	K	G	G	G	T	G	K	G	G	G	G	G	G	G	K	T	T	T	T	T	G	G	G	G	G	G	N	T
rs10453	T/C	2	5444384	+	NA	NA	NA	NA	NA	NA	T	T	T	T	T	T	Y	T	T	T	T	T	T	T	T	T	T	Y	T	T	T	T	T	T	T	Y	T	T	T	T	T	T	T	T	C	Y	T	T	T
rs10486	A/G	2	5974755	+	NA	NA	NA	NA	NA	NA	A	A	A	A	R	A	A	R	A	A	R	A	A	A	A	A	A	A	A	A	A	A	A	A	A	R	R	R	G	A	G	A	A	A	A	R	A	A	A
rs10488	T/C	2	5974821	+	NA	NA	NA	NA	NA	NA	T	T	T	T	Y	T	T	Y	T	T	Y	T	T	T	T	T	T	T	T	T	T	T	T	T	T	Y	Y	Y	C	T	C	T	T	T	T	Y	T	T	T
rs10493	T/C	2	6043191	+	NA	NA	NA	NA	NA	NA	T	T	T	T	Y	T	T	Y	T	T	Y	T	T	T	T	T	T	T	T	T	T	T	T	T	T	Y	Y	C	C	T	C	T	T	T	T	T	T	T	C
rs10499	G/A	2	6138765	+	NA	NA	NA	NA	NA	NA	G	G	G	G	R	G	G	R	G	G	R	R	G	G	G	G	G	G	G	G	G	G	G	G	G	R	R	R	A	G	A	G	G	G	G	G	G	G	G
rs10521	G/A	2	6570011	+	NA	NA	NA	NA	NA	NA	G	G	G	G	G	G	G	G	R	G	G	G	G	G	G	G	G	R	G	G	A	R	G	R	G	G	G	G	G	G	G	G	G	G	G	G	R	G	G
rs10522	T/C	2	6675571	+	NA	NA	NA	NA	NA	NA	T	T	T	T	N	N	T	T	N	T	T	T	N	T	T	T	T	N	N	T	T	N	T	N	T	T	N	T	T	T	T	T	N	T	T	T	T	T	T
rs10523	C/T	2	6675637	+	NA	NA	NA	NA	NA	NA	C	C	C	C	C	C	C	C	C	C	C	C	C	C	C	C	C	C	C	C	C	C	C	C	C	C	C	C	C	C	C	C	C	C	C	C	Y	C	C
rs10525	C/T	2	6727915	+	NA	NA	NA	NA	NA	NA	C	C	C	C	C	C	C	C	C	C	C	C	C	C	C	C	C	Y	C	C	C	C	C	C	C	C	C	C	C	C	C	C	C	C	C	C	Y	C	C
rs10550	A/C	2	6923484	+	NA	NA	NA	NA	NA	NA	A	C	M	A	A	C	M	A	A	C	A	M	C	M	A	C	C	A	A	M	C	M	A	M	A	M	M	M	A	C	A	A	C	C	A	M	A	C	C
rs10565	A/G	2	7209301	+	NA	NA	NA	NA	NA	NA	G	R	A	A	A	A	R	R	A	R	R	G	A	G	G	G	A	R	G	G	A	A	A	A	A	R	R	R	A	A	A	G	G	G	A	R	R	G	G
rs10567	T/C	2	7209940	+	NA	NA	NA	NA	NA	NA	C	Y	Y	T	T	T	Y	Y	T	Y	T	Y	T	C	C	C	T	Y	C	C	T	T	T	T	T	Y	Y	T	T	T	T	C	C	C	T	T	Y	C	C
rs10568	G/C	2	7210006	+	NA	NA	NA	NA	NA	NA	C	S	G	G	G	G	S	S	G	S	S	C	G	C	C	C	G	S	C	C	G	G	G	G	G	S	S	S	G	G	G	C	C	C	G	S	S	C	C
rs10574	G/A	2	7401306	+	NA	NA	NA	NA	NA	NA	G	G	G	G	R	G	G	G	G	G	G	R	G	R	G	G	A	R	G	G	G	R	R	R	G	R	R	G	R	G	R	R	G	G	G	R	G	G	G
rs10584	C/A	2	7595601	+	NA	NA	NA	NA	NA	NA	C	C	C	C	C	C	C	C	C	C	C	C	C	C	C	C	C	M	C	C	C	C	M	M	C	C	C	C	C	C	C	M	C	C	C	C	C	C	C
rs10608	T/C	2	7920291	+	NA	NA	NA	NA	NA	NA	T	Y	C	T	C	C	T	Y	T	C	Y	T	T	Y	T	C	C	T	T	Y	T	T	T	T	T	Y	Y	C	C	C	Y	T	C	C	T	T	Y	C	C
rs10613	T/C	2	8010990	+	NA	NA	NA	NA	NA	NA	T	Y	C	T	C	C	Y	Y	T	C	Y	T	T	Y	T	C	C	Y	T	C	T	Y	Y	T	C	Y	Y	C	C	C	Y	T	C	C	C	T	Y	C	C
rs10614	A/G	2	8011044	+	NA	NA	NA	NA	NA	NA	A	R	G	A	G	G	R	R	A	G	R	R	A	R	A	G	G	R	A	G	A	R	R	A	G	R	R	G	G	G	R	A	G	G	G	A	R	G	R
rs10615	T/A	2	8011173	+	NA	NA	NA	NA	NA	NA	T	W	A	T	A	A	W	W	T	A	W	T	T	W	T	A	A	W	T	A	T	W	W	T	A	W	W	A	A	A	W	T	A	A	A	T	W	A	A
rs10626	C/T	2	8394182	+	NA	NA	NA	NA	NA	NA	C	C	C	C	C	C	Y	C	C	C	C	C	C	Y	C	C	C	Y	T	C	C	C	C	Y	C	C	C	C	C	C	C	C	C	C	C	C	C	C	C
rs10627	G/T	2	8397539	+	NA	NA	NA	NA	NA	NA	G	G	G	G	G	G	K	G	G	G	G	G	G	K	G	G	G	K	T	G	G	G	G	K	G	G	G	G	G	G	G	G	G	G	G	G	G	G	G
rs10629	A/T	2	8442630	+	NA	NA	NA	NA	NA	NA	A	A	A	A	A	A	W	A	A	A	W	W	A	W	A	A	A	W	T	T	A	A	A	W	A	W	A	A	A	A	A	A	A	A	A	A	A	A	A
rs10634	G/C	2	8508683	+	NA	NA	NA	NA	NA	NA	G	G	G	G	G	G	S	G	G	G	S	G	G	S	G	G	G	S	C	S	G	G	G	S	G	S	G	G	G	G	G	G	G	G	G	G	G	N	G
rs10636	G/T	2	8550995	+	NA	NA	NA	NA	NA	NA	G	G	G	G	G	G	K	G	G	G	G	K	G	G	G	G	G	K	T	G	G	G	G	G	G	G	G	G	G	G	G	G	G	G	G	G	G	G	G
rs10637	T/C	2	8554888	+	NA	NA	NA	NA	NA	NA	T	T	T	T	T	T	Y	T	T	T	T	T	T	Y	T	T	T	Y	C	T	T	T	T	Y	T	T	T	T	T	T	T	T	T	T	T	T	T	T	T
rs10638	T/C	2	8569629	+	NA	NA	NA	NA	NA	NA	T	Y	T	T	T	T	Y	T	T	T	T	Y	T	Y	T	T	T	Y	C	T	T	T	Y	Y	T	T	Y	T	T	T	T	T	T	T	T	T	T	T	T
rs10640	C/T	2	8578294	+	NA	NA	NA	NA	NA	NA	C	Y	C	C	C	C	Y	C	C	C	C	Y	C	Y	C	C	C	Y	T	C	C	C	Y	Y	C	C	Y	C	C	C	C	C	C	C	C	C	C	C	C
rs10663	T/C	2	8992242	+	NA	NA	NA	NA	NA	NA	T	T	T	T	T	T	T	T	T	T	T	T	T	T	T	T	T	T	T	T	Y	C	Y	Y	C	T	T	T	T	T	Y	T	T	T	T	C	Y	T	T
rs10670	C/T	2	9162931	+	NA	NA	NA	NA	NA	NA	C	Y	C	Y	Y	C	Y	C	Y	Y	C	C	C	C	C	C	Y	C	C	C	N	T	C	C	N	Y	C	Y	Y	Y	C	C	C	C	C	N	C	C	C
rs10682	A/C	2	9511380	+	NA	NA	NA	NA	NA	NA	N	A	N	N	N	N	M	A	N	N	N	A	A	C	N	N	N	M	C	N	A	A	A	M	A	N	A	N	N	N	N	A	N	N	A	A	A	N	N
rs10687	G/A	2	9617376	+	NA	NA	NA	NA	NA	NA	G	G	G	G	G	G	R	G	G	G	G	G	G	R	G	G	G	R	A	G	G	G	G	R	G	G	G	G	G	G	G	G	G	G	G	G	G	G	G
rs10689	T/C	2	9623602	+	NA	NA	NA	NA	NA	NA	T	T	T	T	T	T	Y	T	T	T	T	T	T	Y	T	T	T	Y	C	T	T	T	T	Y	T	T	T	T	T	T	T	T	T	T	T	T	T	T	T
rs10692	G/A	2	9739782	+	NA	NA	NA	NA	NA	NA	G	G	G	G	G	G	R	G	G	G	G	G	G	R	G	G	G	R	A	G	G	G	G	R	G	G	G	G	G	G	G	G	G	G	G	G	G	G	G
rs10696	C/G	2	9966489	+	NA	NA	NA	NA	NA	NA	C	C	C	C	C	C	S	C	C	C	C	S	G	C	C	C	C	S	C	C	C	S	G	G	G	S	S	C	C	C	S	G	N	C	G	C	S	C	C
rs10699	C/T	2	10107093	+	NA	NA	NA	NA	NA	NA	C	C	C	C	C	C	Y	C	C	C	Y	Y	T	C	C	C	C	Y	N	T	C	Y	T	Y	T	Y	Y	C	C	C	Y	T	C	C	T	Y	Y	C	C
rs10701	A/T	2	10107159	+	NA	NA	NA	NA	NA	NA	A	A	A	A	A	A	W	A	A	A	W	W	T	A	A	A	A	W	A	T	A	W	T	W	T	W	W	A	A	A	W	W	A	A	T	W	W	A	A
rs10704	C/T	2	10320769	+	NA	NA	NA	NA	NA	NA	N	C	N	N	N	N	C	N	N	N	N	C	N	T	N	N	N	N	C	N	C	Y	T	Y	C	T	C	N	C	N	C	T	N	N	C	T	T	N	N
rs10705	T/G	2	10320835	+	NA	NA	NA	NA	NA	NA	T	K	T	T	T	T	K	T	T	T	T	K	T	T	T	T	T	T	T	T	T	K	T	T	G	T	K	T	T	T	K	T	T	T	G	T	T	T	T
rs10706	A/C	2	10322608	+	NA	NA	NA	NA	NA	NA	M	A	A	A	A	A	A	A	A	A	A	A	A	A	A	A	A	A	M	A	A	M	C	M	A	M	A	A	A	A	A	C	A	A	A	M	M	A	A
rs10709	G/T	2	10364693	+	NA	NA	NA	NA	NA	NA	T	G	N	N	N	N	G	N	N	N	N	G	N	N	N	N	N	N	K	N	N	K	G	K	G	G	G	N	N	N	G	G	N	N	G	G	G	N	N
rs10710	G/T	2	10383147	+	NA	NA	NA	NA	NA	NA	T	G	G	G	G	G	G	G	G	G	G	G	G	K	G	T	G	G	T	G	G	K	T	K	G	K	G	G	G	G	G	K	G	G	G	K	K	G	G
rs10712	T/A	2	10383213	+	NA	NA	NA	NA	NA	NA	T	W	T	T	T	T	W	T	T	T	T	W	T	T	T	T	T	T	T	T	T	W	T	T	A	T	W	T	T	T	W	T	T	T	A	T	T	T	T
rs10714	C/A	2	10385229	+	NA	NA	NA	NA	NA	NA	A	C	C	C	C	C	C	C	C	C	C	C	C	M	C	A	C	C	A	C	C	C	C	M	C	C	C	C	C	C	C	C	C	C	C	C	C	C	C
rs10715	A/T	2	10409031	+	NA	NA	NA	NA	NA	NA	A	W	A	A	A	A	W	A	A	A	A	W	A	A	A	A	A	A	A	A	A	W	T	W	T	W	W	A	A	A	W	W	A	A	T	W	W	A	A
rs10716	T/C	2	10409097	+	NA	NA	NA	NA	NA	NA	T	Y	T	T	T	T	Y	T	T	T	T	Y	T	T	T	T	T	T	T	T	T	Y	C	Y	C	T	Y	T	T	T	Y	Y	T	T	C	Y	Y	T	T
rs10717	C/T	2	10439228	+	NA	NA	NA	NA	NA	NA	T	Y	C	C	C	C	Y	C	C	C	C	Y	C	Y	C	T	C	C	T	C	C	Y	T	Y	T	Y	Y	C	C	C	Y	T	C	C	T	Y	Y	C	C
rs10718	T/A	2	10450831	+	NA	NA	NA	NA	NA	NA	A	W	T	T	T	T	W	T	T	T	W	T	T	W	T	A	T	T	A	T	T	W	T	W	A	T	T	T	T	T	A	T	T	T	A	T	T	T	T
rs10722	T/C	2	10459923	+	NA	NA	NA	NA	NA	NA	T	T	T	T	T	T	T	T	T	T	T	Y	T	Y	T	T	T	T	T	T	T	Y	C	Y	T	Y	Y	T	T	T	T	Y	T	T	T	Y	Y	T	T
rs10726	C/A	2	10535055	+	NA	NA	NA	NA	NA	NA	C	C	C	C	C	C	M	C	C	C	C	M	C	C	C	C	C	C	C	C	C	M	A	M	A	M	M	C	C	C	C	M	C	C	C	M	M	C	C
rs10734	C/T	2	10677977	+	NA	NA	NA	NA	NA	NA	C	C	C	C	C	C	C	C	C	C	Y	Y	T	C	C	C	C	Y	T	T	C	C	C	Y	C	Y	C	C	C	C	C	C	C	C	C	C	C	C	C
rs10736	C/T	2	10798504	+	NA	NA	NA	NA	NA	NA	C	Y	N	N	Y	N	Y	C	C	C	C	Y	T	Y	T	C	N	T	T	N	C	Y	Y	Y	T	Y	Y	C	C	N	C	Y	N	N	C	T	T	N	N
rs10737	T/C	2	10855038	+	NA	NA	NA	NA	NA	NA	T	Y	Y	C	T	C	T	Y	T	Y	T	T	T	T	T	T	C	Y	T	N	T	T	T	T	T	Y	Y	T	T	C	T	T	C	C	T	Y	Y	C	C
rs10740	A/T	2	10855719	+	NA	NA	NA	NA	NA	NA	T	W	T	T	A	T	W	W	A	W	A	W	A	W	A	T	T	W	A	A	T	W	A	A	A	W	W	W	A	T	A	A	T	T	A	W	W	T	T
rs10741	G/C	2	10855785	+	NA	NA	NA	NA	NA	NA	G	S	G	G	C	G	S	S	C	S	S	S	C	S	C	G	G	S	C	G	G	S	S	S	G	S	S	S	C	G	C	C	G	G	C	G	G	G	G
rs10743	T/C	2	10886346	+	NA	NA	NA	NA	NA	NA	C	Y	T	T	Y	T	Y	Y	T	T	T	Y	C	C	C	C	T	Y	C	T	C	Y	T	Y	N	T	T	T	T	T	T	Y	T	T	T	T	T	T	T
rs10745	G/C	2	10899155	+	NA	NA	NA	NA	NA	NA	C	S	G	G	S	G	G	G	G	G	S	C	C	C	C	C	G	S	C	C	G	G	G	S	N	G	N	G	G	G	G	G	G	G	G	N	N	G	G
rs10746	T/C	2	10903336	+	NA	NA	NA	NA	NA	NA	C	Y	T	T	Y	T	Y	T	T	T	T	C	C	C	C	C	T	Y	C	N	T	T	T	Y	N	T	T	T	T	T	T	Y	T	T	T	T	T	T	T
rs10747	A/T	2	10951223	+	NA	NA	NA	NA	NA	NA	T	W	A	A	W	A	W	A	A	A	W	W	T	T	T	T	A	W	T	T	N	A	A	W	A	A	A	A	A	A	A	W	A	A	A	A	A	A	A
rs10748	G/C	2	10968062	+	NA	NA	NA	NA	NA	NA	G	G	G	G	G	G	G	G	G	G	G	S	G	G	G	G	G	G	G	G	G	S	S	S	C	S	S	G	G	G	G	G	G	G	G	S	G	G	G
rs10750	C/T	2	11005234	+	NA	NA	NA	NA	NA	NA	C	C	C	C	C	C	C	C	C	C	C	Y	C	C	C	C	C	C	C	C	C	Y	Y	Y	T	Y	Y	C	C	C	C	C	C	C	C	Y	Y	C	C
rs10751	C/T	2	11006024	+	NA	NA	NA	NA	NA	NA	Y	C	C	C	C	C	C	C	C	C	Y	Y	C	C	C	C	C	C	Y	T	C	Y	Y	Y	T	Y	C	C	C	C	C	C	C	C	C	Y	Y	C	C
rs10754	A/G	2	11036210	+	NA	NA	NA	NA	NA	NA	G	R	A	A	R	A	R	A	A	A	A	R	G	G	G	G	A	G	G	N	A	A	A	R	A	A	A	A	A	N	A	R	A	A	A	N	A	N	N
rs10759	G/A	2	11145142	+	NA	NA	NA	NA	NA	NA	G	G	G	G	G	G	G	R	G	G	G	G	G	G	G	G	G	G	G	G	A	R	G	G	G	G	G	G	G	G	G	G	G	G	G	G	G	G	G
rs10760	G/A	2	11147243	+	NA	NA	NA	NA	NA	NA	G	G	G	G	G	G	G	G	G	G	R	R	G	G	G	G	G	G	G	A	G	R	R	R	A	R	R	G	G	G	G	G	G	G	G	R	R	G	G
rs10762	G/A	2	11204688	+	NA	NA	NA	NA	NA	NA	G	R	R	R	G	R	A	R	A	R	N	N	A	G	R	G	A	R	G	N	G	R	A	R	N	G	R	R	G	N	A	R	G	G	A	N	R	G	N
rs10765	A/T	2	11227447	+	NA	NA	NA	NA	NA	NA	A	A	A	A	A	A	A	A	A	A	A	W	A	A	A	A	A	A	A	T	A	W	W	W	T	W	W	A	A	A	A	A	A	A	A	W	W	A	A
rs10773	A/G	2	11419341	+	NA	NA	NA	NA	NA	NA	A	A	A	A	A	A	A	A	A	A	A	A	A	A	A	A	A	A	A	A	A	R	R	A	N	A	R	A	A	A	A	A	A	A	A	A	R	N	A
rs10776	T/A	2	11539458	+	NA	NA	NA	NA	NA	NA	T	T	T	T	T	T	T	T	T	T	T	W	T	T	T	T	T	T	T	T	T	W	T	W	A	W	W	T	T	T	T	T	T	T	T	T	W	T	T
rs10783	A/G	2	11610636	+	NA	NA	NA	NA	NA	NA	A	A	A	A	A	A	A	A	A	A	A	R	A	A	A	A	A	A	A	A	A	R	A	R	G	R	R	A	A	A	A	A	A	A	A	A	R	A	A
rs10790	A/T	2	11662740	+	NA	NA	NA	NA	NA	NA	A	A	A	A	A	A	A	A	A	A	A	W	A	A	A	A	A	A	A	A	A	W	A	W	T	W	W	A	A	A	A	A	A	A	A	A	W	A	A
rs10793	G/C	2	11721204	+	NA	NA	NA	NA	NA	NA	G	G	G	G	G	G	G	G	G	G	G	S	G	G	G	G	G	G	G	G	G	S	G	S	C	S	S	G	G	G	G	G	G	G	G	G	G	G	G
rs10794	G/C	2	11721270	+	NA	NA	NA	NA	NA	NA	G	G	G	G	G	G	G	G	G	G	G	S	G	G	G	G	G	G	G	G	G	S	G	S	C	S	S	G	G	G	G	G	G	G	G	G	S	G	G
rs10798	T/C	2	11845701	+	NA	NA	NA	NA	NA	NA	T	T	T	T	T	T	T	T	T	T	T	Y	T	T	T	N	T	T	T	T	T	T	T	T	T	T	T	T	T	T	T	T	T	T	T	T	T	T	T
rs10802	A/T	2	11858660	+	NA	NA	NA	NA	NA	NA	A	A	A	N	A	N	A	A	A	A	A	W	A	A	A	A	N	A	A	A	A	A	A	A	A	A	W	A	A	N	A	A	N	N	A	A	A	N	A
rs10805	A/T	2	11873117	+	NA	NA	NA	NA	NA	NA	A	A	A	N	A	N	A	A	A	A	A	W	A	A	A	A	N	A	A	A	A	A	A	A	A	W	W	A	A	N	A	A	A	N	A	A	A	N	A
rs10810	C/A	2	12050157	+	NA	NA	NA	NA	NA	NA	C	C	C	N	C	N	C	C	C	C	C	C	C	C	C	C	C	C	C	C	C	C	C	C	C	C	C	C	C	N	C	C	C	N	N	C	C	N	C
rs10811	C/T	2	12097846	+	NA	NA	NA	NA	NA	NA	C	C	C	C	C	C	C	C	C	C	C	C	C	C	C	C	C	C	C	C	C	C	C	C	C	C	C	C	C	C	C	C	C	C	C	C	C	C	C
rs10813	A/G	2	12286376	+	NA	NA	NA	NA	NA	NA	A	R	A	A	R	A	G	A	G	R	A	A	N	R	G	G	G	R	A	G	G	A	G	A	N	R	R	A	A	G	N	G	A	A	N	A	A	A	G
rs10821	A/T	2	12771115	+	NA	NA	NA	NA	NA	NA	T	A	T	A	A	T	A	W	A	W	A	W	A	A	A	A	A	A	T	T	A	T	A	W	A	W	A	A	A	N	A	A	A	T	A	W	T	A	A
rs10822	C/T	2	12805498	+	NA	NA	NA	NA	NA	NA	N	N	N	N	T	T	T	T	T	T	T	C	C	C	T	T	T	C	N	N	N	C	T	C	N	T	N	N	T	N	C	C	N	N	C	N	N	T	C
rs10825	C/T	2	12879596	+	NA	NA	NA	NA	NA	NA	N	Y	N	C	C	N	Y	C	C	C	C	C	N	C	C	C	C	C	N	N	C	N	C	N	N	C	C	C	C	N	N	C	C	N	T	N	N	C	N
rs10828	C/G	2	12994659	+	NA	NA	NA	NA	NA	NA	N	S	N	G	G	N	G	G	G	G	G	S	C	S	G	G	G	S	N	N	G	S	G	C	C	S	S	S	G	G	C	S	S	N	N	N	N	G	C
rs10830	T/A	2	13104237	+	NA	NA	NA	NA	NA	NA	N	T	N	T	T	N	T	T	T	T	T	T	T	T	T	T	T	T	N	N	T	A	T	T	T	T	T	T	T	T	T	T	T	N	T	T	N	N	T
rs10831	T/C	2	13170043	+	NA	NA	NA	NA	NA	NA	N	N	T	N	N	T	Y	C	C	T	T	T	T	N	N	N	N	T	T	T	T	T	T	T	N	T	N	N	T	T	T	T	T	N	T	T	T	N	N
rs10833	G/T	2	13283496	+	NA	NA	NA	NA	NA	NA	G	G	G	G	G	G	G	G	G	G	G	G	G	G	G	G	G	G	G	T	G	G	G	G	G	K	G	G	G	G	G	G	G	G	G	G	G	G	G
rs10837	C/A	2	13405260	+	NA	NA	NA	NA	NA	NA	C	M	C	C	C	C	C	C	N	C	C	M	A	M	M	C	C	M	C	N	C	M	M	M	A	M	C	C	C	N	N	A	C	C	C	C	C	C	A
rs10841	A/G	2	13469427	+	NA	NA	NA	NA	NA	NA	A	R	A	A	A	A	R	A	A	A	A	R	G	A	A	A	A	R	A	A	A	R	R	G	G	A	A	A	A	N	G	R	A	A	G	A	N	A	G
rs10846	A/T	2	13751372	+	NA	NA	NA	NA	NA	NA	A	A	A	A	A	A	A	A	N	A	A	W	N	A	A	A	A	A	A	N	A	A	A	A	N	W	W	A	A	N	T	W	A	A	N	A	A	A	N
rs10847	C/T	2	13769886	+	NA	NA	NA	NA	NA	NA	C	T	C	C	Y	C	N	C	N	N	C	C	N	C	C	C	C	Y	C	T	C	T	C	T	T	C	Y	C	C	N	T	T	C	C	N	N	C	C	T
rs10848	A/C	2	13771802	+	NA	NA	NA	NA	NA	NA	A	N	A	A	A	A	N	A	N	N	A	M	N	A	A	A	A	M	A	N	N	A	M	N	N	A	A	A	N	N	N	N	A	N	N	C	N	N	C
rs10851	T/C	2	14045813	+	NA	NA	NA	NA	NA	NA	T	Y	T	T	T	T	Y	T	N	T	Y	Y	C	Y	T	T	T	Y	T	N	T	Y	T	Y	C	Y	Y	Y	T	N	C	Y	Y	T	C	Y	T	T	C
rs10852	G/T	2	14057082	+	NA	NA	NA	NA	NA	NA	G	T	G	N	N	G	G	N	N	G	N	G	N	G	G	G	G	G	N	T	K	T	T	T	N	T	G	N	N	N	N	G	T	N	T	G	G	N	N
rs10853	A/G	2	14140505	+	NA	NA	NA	NA	NA	NA	A	A	A	A	A	A	A	A	N	A	A	A	N	A	A	A	A	A	A	N	A	A	A	A	N	A	A	A	A	N	N	N	R	A	N	A	N	A	N
rs10854	C/T	2	14204374	+	NA	NA	NA	NA	NA	NA	C	C	C	C	Y	C	Y	C	T	C	C	C	N	C	C	C	C	C	C	C	T	C	T	C	N	C	C	C	C	T	N	C	C	C	N	C	C	C	N
rs10855	C/T	2	14227047	+	NA	NA	NA	NA	NA	NA	C	Y	C	C	C	C	Y	C	N	C	C	Y	T	Y	C	C	C	Y	C	T	N	C	T	Y	T	Y	Y	Y	C	N	T	Y	Y	C	T	Y	C	C	T
rs10860	A/C	2	14232316	+	NA	NA	NA	NA	NA	NA	C	M	C	C	M	C	M	C	A	C	C	M	A	M	C	C	C	M	C	C	A	M	A	M	A	M	M	M	C	N	A	M	M	C	A	M	C	C	A
rs10863	C/T	2	14420838	+	NA	NA	NA	NA	NA	NA	C	Y	C	C	C	C	N	C	N	C	C	C	T	C	N	N	N	Y	C	C	N	C	N	C	N	C	C	C	C	N	N	N	C	C	T	Y	C	C	N
rs10864	T/A	2	14425526	+	NA	NA	NA	NA	NA	NA	T	W	T	T	W	T	W	T	A	W	W	T	T	W	A	A	A	W	T	T	A	T	W	T	T	T	W	T	T	A	T	W	T	T	T	T	T	T	T
rs10865	G/A	2	14431166	+	NA	NA	NA	NA	NA	NA	A	R	A	A	R	A	G	A	G	R	R	R	G	R	G	G	G	R	A	G	G	R	G	R	G	R	R	R	A	G	G	G	R	A	G	R	A	A	G
rs10866	T/A	2	14431193	+	NA	NA	NA	NA	NA	NA	N	W	N	N	A	N	W	N	A	A	A	T	T	W	A	A	A	W	N	T	A	T	W	T	T	W	W	T	N	A	T	W	T	N	T	T	N	N	T
rs10873	G/C	2	14753610	+	NA	NA	NA	NA	NA	NA	N	S	N	N	C	N	S	N	C	C	C	G	G	S	C	C	C	S	N	G	C	G	S	S	G	G	S	G	N	C	G	S	N	N	G	G	N	N	G
rs10876	C/T	2	14768836	+	NA	NA	NA	NA	NA	NA	C	Y	C	C	Y	C	T	C	T	Y	Y	C	N	T	T	T	T	Y	C	T	T	C	T	C	N	Y	Y	C	C	T	N	T	C	C	N	C	C	C	N
rs10885	C/T	2	14877201	+	NA	NA	NA	NA	NA	NA	C	Y	C	T	Y	C	C	Y	Y	C	Y	Y	C	C	C	C	C	C	C	C	C	C	C	C	C	Y	Y	Y	T	T	C	C	Y	C	C	Y	C	T	C
rs10886	G/T	2	14967050	+	NA	NA	NA	NA	NA	NA	G	K	G	T	K	G	G	K	K	G	K	K	G	G	G	G	G	G	G	G	G	G	G	G	G	K	K	K	T	G	G	G	K	G	G	G	G	T	G
rs10887	C/T	2	14967116	+	NA	NA	NA	NA	NA	NA	C	Y	C	T	Y	C	C	Y	Y	C	Y	Y	C	C	C	C	C	C	C	C	C	C	C	C	C	Y	Y	T	T	C	C	C	Y	C	C	C	C	T	C
rs10892	G/C	2	15009168	+	NA	NA	NA	NA	NA	NA	G	S	G	C	S	G	G	S	S	G	S	S	G	G	G	G	G	G	G	G	G	G	G	G	G	S	S	C	C	G	G	G	C	G	G	G	G	C	G
rs10901	A/G	2	15328259	+	NA	NA	NA	NA	NA	NA	A	R	A	G	R	A	A	R	R	A	G	A	A	A	A	A	A	A	A	A	A	A	A	A	A	R	R	R	G	A	A	A	R	A	A	A	A	G	A
rs10905	C/T	2	15386574	+	NA	NA	NA	NA	NA	NA	C	Y	C	T	Y	C	C	Y	Y	C	T	Y	C	C	C	C	C	C	C	C	C	C	C	C	C	Y	Y	Y	T	C	C	C	Y	C	C	C	C	T	C
rs10907	G/A	2	15486313	+	NA	NA	NA	NA	NA	NA	G	G	G	G	G	G	G	G	G	G	G	G	G	G	G	G	G	G	G	G	G	G	G	G	G	G	G	G	G	G	G	G	G	G	G	G	G	G	G
rs10909	C/T	2	15934657	+	NA	NA	NA	NA	NA	NA	N	C	N	N	T	N	Y	N	N	Y	Y	C	C	Y	N	N	N	C	T	C	Y	C	Y	C	C	Y	Y	Y	T	N	C	C	T	N	C	C	T	N	C
rs10916	C/T	2	16105946	+	NA	NA	NA	NA	NA	NA	C	Y	C	T	C	C	C	C	C	C	C	C	C	C	C	C	C	C	C	C	C	C	Y	C	C	Y	C	C	C	C	C	C	Y	C	C	C	C	T	C
rs10922	A/G	2	16195552	+	NA	NA	NA	NA	NA	NA	A	R	A	N	A	A	R	A	A	A	G	R	G	R	A	A	A	R	A	G	G	R	G	R	G	R	R	R	R	A	G	R	G	A	G	R	R	N	G
rs10928	C/T	2	16358222	+	NA	NA	NA	NA	NA	NA	C	C	C	C	Y	C	Y	Y	T	C	C	C	C	C	C	C	T	C	T	C	C	Y	C	Y	C	Y	Y	Y	Y	C	C	C	C	C	C	C	C	C	C
rs10930	G/A	2	16463273	+	NA	NA	NA	NA	NA	NA	G	R	G	N	G	G	A	G	G	G	A	R	A	R	G	G	G	R	G	A	A	R	A	R	A	R	R	R	R	G	A	R	A	G	A	R	R	N	A
rs10932	T/A	2	16606113	+	NA	NA	NA	NA	NA	NA	A	W	A	A	W	A	T	W	T	A	T	W	T	W	A	A	T	W	A	T	T	W	N	W	T	W	T	T	T	A	T	A	N	N	T	A	W	A	T
rs10933	G/A	2	16764428	+	NA	NA	NA	NA	NA	NA	G	G	G	N	G	G	A	G	N	G	A	G	N	G	G	G	N	G	G	N	N	G	A	G	N	N	N	N	N	G	N	G	N	G	N	G	G	N	N
rs10934	C/A	2	16781789	+	NA	NA	NA	NA	NA	NA	C	C	C	C	C	C	C	C	A	C	C	C	C	C	C	C	C	C	C	C	C	C	C	C	C	C	C	M	C	C	C	C	C	C	C	C	C	C	C
rs10938	G/A	2	17122824	+	NA	NA	NA	NA	NA	NA	G	G	G	G	G	G	A	R	G	G	R	R	G	G	G	G	A	G	G	A	A	R	G	G	G	R	R	G	R	G	G	G	G	G	G	G	G	G	G
rs10939	A/G	2	17147114	+	NA	NA	NA	NA	NA	NA	G	R	A	A	R	A	A	A	A	A	R	R	G	G	G	A	A	R	A	A	A	R	G	R	G	R	R	R	R	A	R	G	A	A	G	R	R	A	G
rs10941	A/G	2	17163687	+	NA	NA	NA	NA	NA	NA	A	A	A	A	A	A	G	R	A	A	R	R	A	A	A	A	G	A	A	G	R	R	A	A	A	R	R	A	R	A	A	A	A	A	A	A	A	A	A
rs10942	T/A	2	17182982	+	NA	NA	NA	NA	NA	NA	A	W	T	T	W	T	T	T	T	T	T	W	A	A	A	T	T	W	T	T	T	T	A	W	A	W	W	T	W	T	A	A	T	T	A	T	W	T	A
rs10945	C/T	2	17235520	+	NA	NA	NA	NA	NA	NA	T	Y	T	T	T	T	C	Y	T	T	C	Y	C	Y	T	T	C	Y	T	C	C	Y	C	C	C	Y	Y	T	Y	T	C	Y	T	T	C	Y	Y	T	C
rs10951	C/G	2	17330969	+	NA	NA	NA	NA	NA	NA	N	S	G	G	S	G	C	S	G	G	C	C	C	C	N	G	C	S	G	C	C	S	C	S	C	S	C	S	C	G	C	C	G	G	C	G	S	G	C
rs10953	G/C	2	17331081	+	NA	NA	NA	NA	NA	NA	C	S	G	G	G	G	G	G	G	G	G	S	G	S	C	G	G	G	G	G	G	G	G	G	G	G	G	G	G	G	G	S	G	G	G	G	S	G	G
rs10955	A/G	2	17375419	+	NA	NA	NA	NA	NA	NA	G	R	A	A	A	A	G	A	G	A	N	G	N	G	G	A	N	A	A	N	N	A	N	A	N	A	N	G	N	A	N	G	A	A	N	A	R	A	N
rs10961	G/C	2	17523279	+	NA	NA	NA	NA	NA	NA	C	S	C	C	S	C	G	S	G	C	G	S	G	S	C	C	G	S	C	G	G	S	G	S	G	S	G	G	G	C	G	S	S	C	G	S	S	C	G
rs10970	T/A	2	17969878	+	NA	NA	NA	NA	NA	NA	N	T	T	N	N	T	T	N	A	N	T	A	T	W	A	N	A	T	N	N	N	N	T	T	T	N	A	A	N	N	T	W	N	N	T	N	N	N	T
rs10971	A/C	2	18054591	+	NA	NA	NA	NA	NA	NA	A	A	A	A	A	A	A	A	C	A	A	A	A	A	A	A	C	A	A	A	A	A	A	A	A	C	C	M	M	A	A	A	A	A	A	A	A	A	A
rs10972	A/G	2	18054657	+	NA	NA	NA	NA	NA	NA	A	A	A	A	R	A	R	A	A	A	G	R	A	A	A	A	A	A	A	G	G	R	A	A	A	R	R	A	R	A	R	R	A	A	A	A	R	A	A
rs10973	G/C	2	18113107	+	NA	NA	NA	NA	NA	NA	G	S	G	G	S	G	S	G	G	G	C	S	C	S	G	G	G	S	G	C	C	S	C	S	C	S	S	S	S	G	C	S	S	G	C	S	S	G	C
rs10974	C/T	2	18134926	+	NA	NA	NA	NA	NA	NA	C	Y	C	C	Y	C	Y	C	C	C	T	Y	T	Y	C	C	T	Y	C	T	T	Y	T	Y	T	Y	T	Y	T	C	T	Y	Y	C	T	Y	Y	C	T
rs10983	G/A	2	18137046	+	NA	NA	NA	NA	NA	NA	G	R	G	G	R	G	R	G	G	G	A	R	A	R	G	G	N	R	G	A	A	R	A	R	A	R	A	R	A	G	A	R	G	G	A	R	R	G	A
rs10988	C/A	2	18189285	+	NA	NA	NA	NA	NA	NA	C	C	C	C	M	C	M	M	C	C	M	M	C	C	C	C	A	C	C	A	A	M	C	C	C	M	A	C	A	C	M	M	C	C	C	C	M	C	C
rs10989	G/A	2	18240050	+	NA	NA	NA	NA	NA	NA	G	G	G	G	R	G	R	R	G	G	R	R	G	G	G	G	A	G	G	A	A	R	G	G	G	R	A	G	A	G	R	R	G	G	G	G	R	G	G
rs10991	C/A	2	18243066	+	NA	NA	NA	NA	NA	NA	C	C	C	C	M	C	M	M	C	C	A	M	C	C	C	C	A	C	C	A	A	M	C	C	C	M	A	C	A	C	C	C	C	C	C	C	M	C	C
rs10996	T/C	2	18362731	+	NA	NA	NA	NA	NA	NA	T	T	T	T	Y	T	Y	Y	T	T	C	Y	T	T	T	T	C	T	T	C	T	C	T	T	T	T	C	T	C	T	Y	Y	T	T	T	T	Y	T	T
rs11000	T/C	2	18421603	+	NA	NA	NA	NA	NA	NA	N	T	T	T	T	N	T	T	T	T	T	T	T	T	C	N	N	T	T	N	N	T	T	T	N	T	T	T	T	T	T	Y	N	N	N	C	Y	N	T
rs11004	T/A	2	18687879	+	NA	NA	NA	NA	NA	NA	T	W	T	T	T	T	W	T	T	T	T	T	A	W	T	T	T	W	T	T	A	W	A	A	A	W	T	W	T	T	A	W	W	T	A	W	T	T	A
rs11005	C/T	2	18687945	+	NA	NA	NA	NA	NA	NA	C	Y	C	C	C	C	T	C	C	C	N	C	T	C	C	C	N	Y	C	N	T	N	T	Y	T	Y	N	Y	N	C	T	Y	C	C	T	C	C	C	T
rs11006	T/C	2	18707816	+	NA	NA	NA	NA	NA	NA	T	N	T	T	T	T	C	T	T	T	N	Y	C	T	T	T	N	Y	T	N	N	N	C	C	N	T	N	T	N	T	N	T	T	N	N	N	T	T	N
rs11008	G/A	2	18811207	+	NA	NA	NA	NA	NA	NA	G	G	G	G	G	G	G	G	G	G	A	R	G	G	G	G	G	G	G	G	G	R	G	G	R	G	R	G	R	G	G	G	G	G	G	G	G	G	G
rs11020	T/A	2	19666440	+	NA	NA	NA	NA	NA	NA	A	T	T	T	T	T	T	T	T	T	T	T	T	T	T	T	T	T	A	T	T	W	T	W	T	T	T	T	T	T	T	T	T	T	T	T	W	T	T
rs11022	G/A	2	19673363	+	NA	NA	NA	NA	NA	NA	G	R	G	A	A	G	R	R	R	A	R	R	G	R	R	A	A	R	N	G	G	G	N	G	N	A	R	R	A	A	N	A	A	N	N	G	N	A	G
rs11023	C/T	2	19673389	+	NA	NA	NA	NA	NA	NA	C	Y	C	T	T	C	Y	Y	T	T	Y	Y	C	Y	Y	T	T	Y	N	C	C	C	N	C	N	T	Y	Y	T	T	N	T	T	T	N	C	N	T	C
rs11027	T/A	2	19816798	+	NA	NA	NA	NA	NA	NA	T	A	N	A	A	T	T	T	A	A	A	T	T	W	W	W	W	W	T	T	A	T	W	T	T	W	W	A	A	A	T	N	W	N	T	N	N	A	T
rs11029	G/A	2	19826462	+	NA	NA	NA	NA	NA	NA	G	R	G	G	G	G	R	G	G	G	G	R	A	R	G	G	G	R	G	G	G	R	R	R	A	R	R	R	G	G	A	R	R	G	A	R	G	G	A
rs11031	C/G	2	19863346	+	NA	NA	NA	NA	NA	NA	N	S	N	N	C	N	S	C	C	N	C	G	S	S	N	N	N	S	N	N	C	C	S	S	S	S	G	S	C	C	S	S	N	N	S	S	N	N	G
rs11032	T/C	2	19942280	+	NA	NA	NA	NA	NA	NA	N	Y	N	C	C	N	T	N	C	C	C	Y	T	Y	C	C	N	Y	N	N	C	T	Y	T	T	Y	Y	Y	C	C	T	T	Y	N	T	T	N	C	T
rs11034	G/A	2	20068572	+	NA	NA	NA	NA	NA	NA	N	G	N	N	A	N	G	A	A	N	N	N	G	A	A	A	A	R	N	G	A	N	R	G	N	N	A	A	A	N	G	N	A	N	G	N	N	N	G
rs11035	T/A	2	20157693	+	NA	NA	NA	NA	NA	NA	N	W	T	A	A	T	A	A	A	A	A	T	N	W	W	A	A	W	T	N	W	T	W	T	N	A	N	W	A	N	N	T	A	N	T	T	T	A	T
rs11037	T/G	2	20242287	+	NA	NA	NA	NA	NA	NA	N	T	G	G	G	N	N	N	N	G	G	T	T	K	G	N	G	T	N	N	N	N	N	T	T	G	K	G	G	N	T	K	N	N	T	T	G	G	T
rs11038	T/A	2	20403556	+	NA	NA	NA	NA	NA	NA	A	T	A	T	T	A	T	W	T	T	T	T	T	T	T	T	T	T	A	N	T	T	T	T	T	T	T	T	T	T	T	T	T	A	T	W	A	T	T
rs11039	T/A	2	20403622	+	NA	NA	NA	NA	NA	NA	A	T	A	T	T	A	T	W	T	T	T	W	T	T	T	T	T	T	A	N	T	W	T	W	T	T	T	T	T	T	T	T	T	N	T	W	A	T	T
rs11045	C/T	2	20657292	+	NA	NA	NA	NA	NA	NA	C	C	N	C	C	N	C	C	C	N	C	C	N	C	C	N	N	C	N	C	C	C	C	C	N	C	C	C	C	C	C	C	N	N	N	N	N	N	N
rs11046	C/T	2	20660330	+	NA	NA	NA	NA	NA	NA	C	C	C	C	C	N	N	N	T	C	C	C	N	C	C	C	N	C	C	N	C	C	N	C	N	Y	N	N	N	C	N	C	N	C	C	N	N	C	C
rs11049	G/A	2	20747471	+	NA	NA	NA	NA	NA	NA	G	G	G	G	G	G	G	G	G	G	R	G	G	G	G	G	G	G	G	G	G	G	R	G	G	G	G	G	G	G	G	G	G	G	G	R	G	G	G
rs11052	C/T	2	20761033	+	NA	NA	NA	NA	NA	NA	C	C	C	C	C	C	C	C	T	C	C	C	C	C	C	C	C	C	C	C	C	C	C	C	C	C	C	T	C	C	T	C	C	N	C	C	C	C	C
rs11054	T/G	2	20796153	+	NA	NA	NA	NA	NA	NA	T	T	T	T	K	T	T	G	G	T	K	K	G	K	T	T	T	K	T	T	T	K	G	K	G	K	T	G	K	T	G	K	K	T	G	K	T	T	G
rs11057	A/C	2	20821434	+	NA	NA	NA	NA	NA	NA	A	A	A	A	A	A	A	C	A	A	A	A	C	M	A	A	A	M	A	A	A	M	C	M	C	M	A	M	M	A	A	M	M	A	C	A	A	A	C
rs11059	G/A	2	20821919	+	NA	NA	NA	NA	NA	NA	G	G	G	G	R	G	G	N	A	G	G	G	N	G	G	G	G	G	G	G	G	G	A	G	N	R	G	A	G	G	A	G	G	G	N	R	G	G	N
rs11062	C/T	2	21058370	+	NA	NA	NA	NA	NA	NA	C	C	C	C	C	C	T	C	C	Y	Y	Y	T	Y	C	C	C	Y	C	T	T	T	Y	Y	T	Y	Y	Y	T	C	C	C	Y	C	T	C	Y	C	T
rs11063	A/T	2	21058436	+	NA	NA	NA	NA	NA	NA	T	T	T	T	T	T	A	T	T	W	A	W	A	W	T	T	T	W	T	A	A	A	A	W	A	W	W	W	A	T	T	W	T	T	A	T	W	T	A
rs11064	A/G	2	21084790	+	NA	NA	NA	NA	NA	NA	A	A	A	A	A	A	A	A	A	A	A	R	G	R	A	A	A	R	A	A	A	R	R	R	G	R	R	R	R	A	A	R	R	A	G	A	A	A	G
rs11065	T/A	2	21131647	+	NA	NA	NA	NA	NA	NA	N	T	T	T	T	T	A	T	T	T	T	W	A	W	T	T	T	W	N	A	N	A	A	A	A	W	W	T	W	T	N	W	T	T	N	A	T	T	N
rs11068	T/A	2	21254476	+	NA	NA	NA	NA	NA	NA	N	N	N	N	T	N	T	W	A	T	T	T	T	T	N	N	N	T	N	T	N	T	T	T	T	W	T	W	T	N	A	N	T	N	T	T	N	N	T
rs11071	G/A	2	21263120	+	NA	NA	NA	NA	NA	NA	G	G	G	G	G	G	A	R	G	R	R	G	G	G	G	G	G	G	G	A	G	R	G	G	R	R	G	G	G	G	G	G	G	G	G	G	R	G	G
rs11072	A/T	2	21286442	+	NA	NA	NA	NA	NA	NA	A	A	A	A	W	A	A	A	A	A	W	A	A	A	A	A	A	A	A	A	T	A	W	A	A	A	W	A	W	A	A	A	A	A	A	W	A	A	A
rs11074	T/C	2	21286571	+	NA	NA	NA	NA	NA	NA	T	T	T	T	T	T	T	T	N	T	T	Y	C	Y	T	T	T	Y	T	T	N	Y	C	Y	C	Y	Y	C	C	T	N	Y	Y	T	C	T	T	T	C
rs11076	C/A	2	21287319	+	NA	NA	NA	NA	NA	NA	A	A	A	A	M	A	C	C	C	M	C	M	C	M	A	A	A	M	A	C	A	C	M	M	C	M	M	C	M	A	C	M	M	A	C	A	M	A	C
rs11082	A/G	2	21361777	+	NA	NA	NA	NA	NA	NA	A	A	A	A	R	A	A	R	G	A	A	A	A	A	A	A	A	A	A	A	A	A	A	A	A	R	A	R	A	A	R	A	A	A	A	A	A	A	A
rs11083	T/C	2	21362883	+	NA	NA	NA	NA	NA	NA	T	T	T	T	T	T	C	Y	T	T	C	Y	T	T	T	T	T	T	T	C	T	Y	T	T	T	Y	T	T	T	T	T	Y	T	T	T	T	Y	T	T
rs11087	G/A	2	21397122	+	NA	NA	NA	NA	NA	NA	G	G	G	G	R	G	R	R	A	G	R	G	A	R	G	G	G	R	G	G	A	R	A	R	A	R	G	A	G	G	A	R	R	G	A	R	G	G	A
rs11088	G/A	2	21397188	+	NA	NA	NA	NA	NA	NA	G	G	G	G	R	G	R	R	A	G	G	G	A	R	G	G	G	R	G	G	A	R	A	R	A	R	G	A	G	G	A	G	R	G	A	R	G	G	A
rs11090	G/A	2	21441905	+	NA	NA	NA	NA	NA	NA	G	G	G	G	G	G	N	N	N	G	N	R	N	G	G	G	G	G	G	N	N	A	N	G	N	G	R	N	R	G	N	G	G	G	N	G	G	G	N
rs11092	A/G	2	21532803	+	NA	NA	NA	NA	NA	NA	A	A	A	A	A	A	R	A	A	A	R	A	G	R	A	A	A	R	A	A	G	A	G	R	G	R	A	R	A	A	G	R	R	A	G	R	A	A	G
rs11093	T/C	2	21532853	+	NA	NA	NA	NA	NA	NA	T	T	T	T	T	T	Y	T	T	T	T	T	C	Y	T	T	T	Y	T	T	C	Y	C	Y	C	Y	T	Y	T	T	C	Y	Y	T	C	Y	T	Y	C
rs11094	G/A	2	21540200	+	NA	NA	NA	NA	NA	NA	R	G	G	G	G	G	A	A	N	G	N	G	N	G	G	G	G	G	G	N	N	A	N	N	N	G	G	G	N	N	N	G	G	G	N	G	G	G	N
rs11098	G/A	2	22039655	+	NA	NA	NA	NA	NA	NA	G	G	G	G	G	G	R	R	G	G	G	G	G	G	G	G	G	G	G	A	G	R	G	G	G	R	G	G	G	G	G	G	G	G	G	G	R	G	G
rs11134	T/C	2	22603032	+	NA	NA	NA	NA	NA	NA	T	T	T	T	T	T	T	T	T	T	T	T	T	T	T	T	T	T	C	T	T	T	T	T	T	T	T	Y	T	T	T	T	C	T	T	T	T	T	C
rs11139	C/G	2	22641036	+	NA	NA	NA	NA	NA	NA	G	S	C	C	C	C	S	S	C	C	C	C	C	S	G	C	C	S	C	G	C	G	S	S	G	C	S	S	C	C	C	S	C	C	C	S	S	C	C
rs11140	T/C	2	22641076	+	NA	NA	NA	NA	NA	NA	C	Y	T	T	T	T	Y	Y	T	T	T	T	T	Y	C	T	T	Y	N	C	T	C	Y	Y	C	T	Y	Y	T	T	T	Y	N	T	T	Y	Y	T	N
rs11142	C/T	2	22656435	+	NA	NA	NA	NA	NA	NA	T	Y	C	C	C	T	Y	Y	C	C	C	C	C	Y	T	C	C	Y	T	T	C	T	Y	Y	T	C	Y	Y	C	C	C	Y	T	C	C	Y	Y	C	T
rs11143	G/T	2	22656501	+	NA	NA	NA	NA	NA	NA	T	K	G	G	G	T	K	K	G	G	G	G	G	K	T	G	G	K	T	T	G	T	K	K	T	G	K	K	G	G	G	K	T	G	G	K	K	G	T
rs11144	C/A	2	22659937	+	NA	NA	NA	NA	NA	NA	A	M	C	C	C	A	M	M	C	C	C	C	C	M	A	C	C	M	A	A	C	A	M	M	A	C	M	M	M	C	C	M	A	C	C	M	M	C	A
rs11146	C/T	2	22663179	+	NA	NA	NA	NA	NA	NA	T	Y	N	C	C	T	Y	Y	C	N	C	C	C	Y	T	N	C	Y	T	T	C	T	Y	Y	T	C	Y	Y	C	C	C	Y	T	C	C	T	Y	N	T
rs11164	T/G	2	22869987	+	NA	NA	NA	NA	NA	NA	T	T	T	T	T	T	T	T	T	T	T	T	T	T	T	T	T	K	T	G	T	K	K	T	T	T	T	T	T	T	T	T	T	T	T	K	T	T	T
rs11165	C/A	2	22879747	+	NA	NA	NA	NA	NA	NA	C	C	C	C	C	C	C	C	C	C	C	C	C	C	C	C	C	M	C	A	C	M	M	C	C	C	C	C	C	C	C	C	C	C	C	M	C	C	C
rs11167	G/A	2	22910892	+	NA	NA	NA	NA	NA	NA	G	G	G	G	G	G	G	G	G	G	G	G	G	G	G	G	G	R	G	A	G	R	R	G	G	G	G	G	G	G	G	G	G	G	G	R	G	G	G
rs11168	G/C	2	22936191	+	NA	NA	NA	NA	NA	NA	G	G	G	G	G	G	S	G	G	G	G	C	C	S	G	G	G	S	G	G	C	G	S	S	G	G	G	G	C	G	C	S	G	G	C	G	G	G	G
rs11170	C/A	2	22936257	+	NA	NA	NA	NA	NA	NA	C	M	C	C	C	C	M	C	C	C	C	M	A	M	C	C	C	M	C	C	A	C	M	M	C	C	C	C	M	C	A	M	C	C	A	C	C	C	C
rs11173	C/A	2	22952238	+	NA	NA	NA	NA	NA	NA	C	M	C	C	C	C	M	C	C	C	C	M	A	M	C	C	C	M	C	C	A	C	M	M	C	C	C	C	M	C	A	M	C	C	A	C	C	C	C
rs11180	T/C	2	23032900	+	NA	NA	NA	NA	NA	NA	T	Y	T	T	T	T	Y	T	T	T	T	T	T	T	T	T	C	T	T	C	Y	T	T	T	T	T	Y	T	T	T	T	T	T	T	T	T	T	T	T
rs11181	G/A	2	23040162	+	NA	NA	NA	NA	NA	NA	G	R	G	G	G	G	R	G	G	G	G	G	G	G	G	G	A	G	G	A	G	G	G	G	G	G	R	G	G	G	G	G	G	G	G	G	G	G	G
rs11193	C/T	2	23230112	+	NA	NA	NA	NA	NA	NA	C	Y	C	C	C	T	Y	C	C	C	C	C	C	Y	C	C	T	C	C	T	C	C	C	C	C	C	Y	C	C	C	C	C	C	C	C	C	Y	C	C
rs11195	C/T	2	23239978	+	NA	NA	NA	NA	NA	NA	C	Y	C	C	C	T	Y	C	C	C	C	C	C	Y	C	C	T	C	C	T	C	C	C	C	C	C	Y	C	C	C	C	C	C	C	C	C	Y	C	C
rs11198	C/T	2	23289426	+	NA	NA	NA	NA	NA	NA	C	Y	C	C	C	T	Y	C	C	C	C	C	C	Y	C	C	T	C	C	T	C	C	C	C	C	C	Y	C	C	C	C	C	C	C	C	C	Y	C	C
rs11202	T/G	2	23351363	+	NA	NA	NA	NA	NA	NA	T	K	T	T	T	G	K	T	T	G	T	G	G	K	T	T	G	K	T	G	G	K	K	K	T	T	K	T	T	T	G	K	T	T	G	T	K	T	T
rs11205	C/T	2	23359396	+	NA	NA	NA	NA	NA	NA	C	T	C	C	C	T	Y	C	C	T	C	C	C	Y	C	C	T	C	C	T	C	C	C	C	C	C	Y	C	C	C	C	C	C	C	C	C	C	C	C
rs11206	C/T	2	23368129	+	NA	NA	NA	NA	NA	NA	C	Y	C	C	C	T	Y	C	C	T	C	C	C	Y	C	C	T	C	C	T	C	C	C	C	C	C	Y	C	C	C	C	C	C	C	C	C	Y	C	C
rs11209	A/G	2	23384931	+	NA	NA	NA	NA	NA	NA	A	R	A	A	A	G	R	A	A	G	A	A	A	A	A	A	G	A	A	G	A	A	A	A	A	A	R	A	A	A	A	A	A	A	A	A	A	A	A
rs11211	A/G	2	23434157	+	NA	NA	NA	NA	NA	NA	A	A	A	A	A	G	A	A	A	G	A	A	A	R	A	A	G	A	A	G	A	A	A	A	A	A	R	A	A	A	A	A	A	A	A	A	R	A	A
rs11214	A/C	2	23434700	+	NA	NA	NA	NA	NA	NA	A	A	A	A	A	C	A	A	A	C	A	A	A	A	A	A	C	A	A	C	A	A	A	A	A	A	M	A	A	A	A	A	A	A	N	A	A	N	A
rs11215	C/T	2	23448393	+	NA	NA	NA	NA	NA	NA	C	C	C	C	C	T	C	C	C	T	C	C	C	Y	C	C	T	C	C	T	C	C	C	C	C	C	Y	C	C	C	C	C	C	C	C	C	C	C	C
rs11224	A/C	2	23629382	+	NA	NA	NA	NA	NA	NA	A	M	C	A	A	C	M	A	A	A	A	A	A	M	A	M	C	M	A	A	A	A	A	A	A	M	M	A	A	C	A	A	M	A	A	M	M	C	A
rs11232	C/G	2	23703063	+	NA	NA	NA	NA	NA	NA	C	S	G	C	C	G	S	C	C	C	C	C	C	S	C	S	G	S	S	C	G	C	C	C	C	C	C	S	C	G	C	C	S	C	C	S	S	G	C
rs11238	C/T	2	23895882	+	NA	NA	NA	NA	NA	NA	T	Y	T	C	Y	T	Y	C	T	Y	C	C	C	Y	T	T	T	Y	Y	C	C	C	C	C	C	Y	Y	Y	C	T	C	Y	Y	T	C	Y	T	T	T
rs11241	A/C	2	23989517	+	NA	NA	NA	NA	NA	NA	A	A	A	C	M	A	M	C	A	M	C	C	C	M	A	A	A	M	A	C	A	C	A	A	A	M	M	A	M	A	A	A	M	A	A	M	A	A	A
rs11265	A/G	2	24397823	+	NA	NA	NA	NA	NA	NA	N	N	N	N	G	N	R	R	N	N	N	A	G	G	N	N	N	R	N	A	G	R	A	R	G	R	N	R	G	N	A	G	N	N	A	A	N	N	A
rs11269	C/G	2	24453958	+	NA	NA	NA	NA	NA	NA	C	S	C	G	C	C	S	C	S	S	C	C	C	C	C	C	C	C	C	S	G	S	C	S	C	G	C	S	G	G	C	C	C	C	C	C	C	C	C
rs11273	G/A	2	24491901	+	NA	NA	NA	NA	NA	NA	G	G	G	G	G	G	G	G	G	G	G	R	A	G	G	G	G	R	G	A	A	A	A	A	A	R	R	G	G	G	A	R	G	G	A	A	G	G	G
rs11279	C/T	2	24508655	+	NA	NA	NA	NA	NA	NA	C	Y	C	C	C	C	C	C	C	C	C	Y	T	C	C	C	C	Y	C	T	T	T	T	T	T	Y	Y	C	C	C	T	Y	C	C	T	T	C	C	C
rs11296	T/A	2	24615186	+	NA	NA	NA	NA	NA	NA	T	T	T	T	T	T	T	T	T	T	T	A	A	T	T	T	T	W	W	A	A	A	A	A	A	W	W	T	T	T	A	W	W	T	A	A	T	T	T
rs11297	C/G	2	24615252	+	NA	NA	NA	NA	NA	NA	C	S	C	C	C	C	C	C	C	C	C	S	G	C	S	C	C	S	S	G	G	G	G	G	G	S	S	C	C	C	G	S	S	C	G	G	C	C	C
rs11298	G/T	2	24615467	+	NA	NA	NA	NA	NA	NA	G	G	G	G	G	G	G	G	G	G	G	T	T	G	G	G	G	K	K	T	T	T	T	T	T	G	K	G	G	G	T	K	K	G	T	T	G	G	G
rs11300	T/A	2	24615533	+	NA	NA	NA	NA	NA	NA	T	W	T	T	T	T	T	T	T	T	T	W	A	T	T	T	T	W	T	A	A	A	A	A	A	W	W	T	T	T	A	W	T	T	A	A	T	T	T
rs11303	T/C	2	24633753	+	NA	NA	NA	NA	NA	NA	T	T	T	T	T	T	T	T	T	T	T	Y	C	T	T	T	T	Y	T	C	C	C	C	C	C	Y	Y	T	T	T	C	T	T	T	C	C	T	T	T
rs11304	T/G	2	24634171	+	NA	NA	NA	NA	NA	NA	T	K	T	T	T	T	T	T	T	T	T	K	G	T	T	T	T	K	K	G	G	G	G	G	G	K	K	T	T	T	G	K	K	T	G	G	T	T	T
rs11307	T/C	2	24638073	+	NA	NA	NA	NA	NA	NA	T	T	T	T	T	T	T	T	T	T	T	Y	T	T	T	T	T	T	Y	T	T	T	T	T	T	T	T	T	T	T	T	Y	Y	T	T	T	T	T	T
rs11313	G/A	2	24645289	+	NA	NA	NA	NA	NA	NA	G	G	G	G	G	N	G	G	G	G	G	R	A	G	N	G	G	R	G	A	A	A	A	A	A	R	R	G	G	G	A	N	G	N	A	A	G	G	G
rs11319	G/A	2	24691383	+	NA	NA	NA	NA	NA	NA	A	R	A	A	A	G	A	A	A	R	A	G	G	R	G	A	A	R	R	G	G	G	G	G	G	R	R	A	A	A	G	G	R	G	G	G	R	A	A
rs11322	T/C	2	24691449	+	NA	NA	NA	NA	NA	NA	T	Y	T	T	T	Y	T	T	T	Y	T	Y	C	Y	Y	T	T	Y	Y	C	C	C	C	C	C	Y	Y	T	T	T	C	Y	Y	Y	C	C	Y	T	T
rs11324	C/T	2	24708383	+	NA	NA	NA	NA	NA	NA	C	Y	Y	C	C	C	C	C	C	C	C	Y	T	C	C	C	C	Y	C	T	T	T	T	T	T	Y	C	C	C	C	T	C	C	C	T	T	C	C	C
rs11325	G/C	2	24710575	+	NA	NA	NA	NA	NA	NA	G	S	G	G	G	G	G	G	G	G	G	S	C	G	G	G	G	S	G	C	C	C	C	C	C	S	S	G	G	G	C	S	G	G	C	C	G	G	G
rs11327	C/A	2	24720355	+	NA	NA	NA	NA	NA	NA	C	M	C	C	C	N	C	C	C	C	C	M	A	C	N	C	C	M	C	A	A	A	A	A	A	M	M	C	C	C	A	A	C	N	A	A	C	C	C
rs11328	A/G	2	24720421	+	NA	NA	NA	NA	NA	NA	G	R	G	G	G	A	G	G	G	R	G	R	A	R	A	G	G	R	R	A	A	A	R	A	A	R	R	G	G	G	A	A	R	A	A	A	R	G	G
rs11330	C/A	2	24761183	+	NA	NA	NA	NA	NA	NA	N	M	N	N	N	A	N	N	N	A	N	M	C	A	A	N	N	C	A	C	C	C	C	C	C	C	C	N	N	N	C	M	A	A	C	C	A	N	N
rs11333	G/A	2	24778384	+	NA	NA	NA	NA	NA	NA	G	R	G	G	G	A	G	G	G	R	G	R	G	R	A	G	G	G	R	G	G	G	G	G	G	G	G	G	G	G	G	R	R	A	G	G	R	G	G
rs11334	G/A	2	24801917	+	NA	NA	NA	NA	NA	NA	G	R	G	G	G	A	G	G	G	R	G	R	G	R	A	G	G	G	R	G	G	G	G	G	G	G	G	G	G	G	G	R	R	A	G	G	R	G	G
rs11337	T/A	2	24834774	+	NA	NA	NA	NA	NA	NA	T	T	T	T	T	T	T	T	T	T	T	T	N	T	T	T	T	T	T	N	N	T	N	N	N	T	T	T	T	T	N	T	T	T	N	N	T	T	T
rs11342	A/G	2	24872312	+	NA	NA	NA	NA	NA	NA	A	R	A	A	A	A	A	A	A	A	A	R	G	A	A	A	A	R	A	G	G	G	G	R	G	R	R	A	A	A	G	A	A	A	G	G	A	A	A
rs11358	C/T	2	25099795	+	NA	NA	NA	NA	NA	NA	T	Y	T	T	T	C	Y	Y	T	Y	T	T	N	Y	C	T	C	Y	C	C	N	C	C	C	N	Y	Y	T	T	T	Y	C	Y	C	N	C	Y	T	T
rs11360	T/C	2	25099861	+	NA	NA	NA	NA	NA	NA	C	Y	C	C	C	T	Y	Y	C	Y	C	C	C	Y	T	C	T	Y	Y	T	C	T	Y	Y	C	Y	Y	C	C	C	Y	T	Y	T	C	T	Y	C	C
rs11361	C/T	2	25100565	+	NA	NA	NA	NA	NA	NA	C	C	C	C	C	N	C	C	C	C	C	Y	T	C	N	C	N	Y	N	N	T	N	T	T	T	C	C	C	C	C	C	N	N	N	T	N	C	C	C
rs11364	C/T	2	25120935	+	NA	NA	NA	NA	NA	NA	C	C	C	C	C	N	C	C	C	C	C	Y	T	C	N	C	N	Y	N	N	T	N	T	T	T	C	C	C	C	C	C	N	C	N	T	N	C	C	C
rs11366	T/C	2	25132175	+	NA	NA	NA	NA	NA	NA	Y	Y	Y	C	C	T	Y	Y	C	Y	C	Y	N	Y	T	C	T	Y	T	T	N	N	T	T	N	C	C	C	C	C	C	T	Y	T	N	T	C	C	C
rs11368	C/T	2	25133231	+	NA	NA	NA	NA	NA	NA	T	Y	T	T	T	C	Y	Y	T	Y	T	T	T	Y	C	T	C	Y	C	C	T	N	T	Y	T	T	Y	T	T	T	T	C	Y	C	T	C	T	T	T
rs11369	G/A	2	25171788	+	NA	NA	NA	NA	NA	NA	G	R	R	A	A	G	R	R	A	R	A	R	N	R	G	A	G	R	G	G	N	G	G	G	N	R	R	A	A	A	A	G	R	G	N	G	A	A	A
rs11370	A/C	2	25175240	+	NA	NA	NA	NA	NA	NA	A	M	M	C	C	A	M	M	C	M	C	M	C	M	A	C	A	M	A	A	C	C	M	M	C	M	M	C	C	C	M	A	M	A	C	A	M	C	C
rs11376	A/T	2	25288200	+	NA	NA	NA	NA	NA	NA	A	W	W	T	T	A	W	W	T	W	T	W	N	W	A	T	A	W	A	A	N	N	A	A	N	W	W	T	T	T	T	A	W	A	N	A	W	T	T
rs11384	T/C	2	25299859	+	NA	NA	NA	NA	NA	NA	T	T	T	N	N	T	T	T	N	T	N	T	N	T	T	N	T	T	T	T	N	C	T	T	N	T	T	N	N	N	T	T	T	T	N	T	T	N	N
rs11387	A/T	2	25341513	+	NA	NA	NA	NA	NA	NA	A	A	A	N	N	A	A	A	N	A	T	W	T	A	A	N	A	W	A	A	T	T	W	W	T	A	A	N	N	N	A	A	A	A	T	A	A	N	N
rs11393	G/A	3	81478	+	NA	NA	NA	NA	NA	NA	G	G	G	G	G	G	G	R	G	G	G	R	A	R	G	G	G	R	G	G	G	R	R	G	G	G	R	R	R	A	G	R	G	G	A	G	R	G	G
rs11408	A/G	3	188031	+	NA	NA	NA	NA	NA	NA	A	R	A	A	A	A	A	R	A	A	A	R	G	R	A	A	A	R	A	A	A	R	R	A	A	A	A	R	A	G	A	R	A	A	A	A	R	A	A
rs11410	A/G	3	190324	+	NA	NA	NA	NA	NA	NA	A	R	A	A	A	A	A	R	A	A	A	R	G	R	A	A	A	R	A	A	A	R	R	A	A	A	A	R	A	G	A	R	A	A	A	A	R	A	A
rs11414	G/A	3	239370	+	NA	NA	NA	NA	NA	NA	G	R	G	G	G	G	G	R	G	G	G	R	N	G	G	G	N	R	G	G	G	G	R	G	G	G	G	G	G	N	R	R	R	G	G	G	R	G	G
rs11415	G/A	3	247243	+	NA	NA	NA	NA	NA	NA	G	G	G	G	G	G	G	G	G	G	G	G	N	G	G	G	A	G	G	G	G	G	G	G	G	G	R	G	G	A	G	G	G	G	G	G	G	G	G
rs11428	C/A	3	467850	+	NA	NA	NA	NA	NA	NA	C	C	C	A	M	C	C	M	C	M	A	M	C	C	C	C	C	C	C	C	C	C	C	C	C	C	C	M	C	C	C	C	C	C	C	C	C	C	C
rs11434	A/C	3	513975	+	NA	NA	NA	NA	NA	NA	A	A	A	A	M	A	M	A	C	A	A	A	A	A	A	M	A	M	A	A	A	A	A	A	A	M	A	A	C	A	A	A	A	A	A	A	A	A	A
rs11435	T/C	3	524187	+	NA	NA	NA	NA	NA	NA	T	T	T	T	T	T	T	T	T	T	T	T	T	T	T	T	T	T	T	T	T	T	T	T	T	T	T	T	T	T	T	T	T	T	T	T	T	T	T
rs11437	T/A	3	528474	+	NA	NA	NA	NA	NA	NA	N	W	A	A	A	N	T	A	A	A	A	W	T	N	N	N	N	W	T	T	W	T	T	T	N	W	A	A	W	A	T	T	N	N	T	A	W	N	N
rs11440	C/G	3	603983	+	NA	NA	NA	NA	NA	NA	N	C	N	C	S	N	N	N	G	G	N	C	C	C	N	N	N	C	N	G	G	C	G	N	N	G	C	C	N	N	N	S	N	N	C	N	N	N	C
rs11444	A/T	3	698457	+	NA	NA	NA	NA	NA	NA	A	A	A	A	W	T	A	A	T	W	A	A	A	A	A	W	A	W	A	A	A	A	A	A	A	W	A	A	T	A	A	A	A	A	A	A	A	A	A
rs11445	T/C	3	708800	+	NA	NA	NA	NA	NA	NA	T	Y	T	T	T	T	Y	T	T	T	T	Y	C	Y	T	T	T	Y	T	T	T	Y	T	T	T	T	Y	Y	T	T	Y	Y	T	T	C	T	T	T	C
rs11452	G/A	3	755445	+	NA	NA	NA	NA	NA	NA	N	N	N	N	A	N	G	N	A	N	N	G	G	G	N	A	A	R	N	N	N	G	G	N	N	A	R	G	A	N	G	G	G	N	G	N	N	N	G
rs11456	T/A	3	779020	+	NA	NA	NA	NA	NA	NA	T	T	T	T	W	T	T	T	A	T	T	T	T	T	T	W	A	W	T	T	T	T	T	T	T	A	W	T	A	T	T	T	N	T	T	T	T	T	T
rs11457	A/G	3	779889	+	NA	NA	NA	NA	NA	NA	A	A	A	A	R	A	A	A	G	A	A	A	A	A	A	R	G	R	A	A	A	A	A	A	A	R	R	A	G	A	A	A	A	A	A	A	R	A	A
rs11464	A/T	3	840853	+	NA	NA	NA	NA	NA	NA	A	A	A	A	T	A	A	A	T	A	T	W	A	A	A	W	T	W	A	W	T	W	W	A	A	W	W	A	T	A	A	A	A	A	A	A	A	A	A
rs11468	C/A	3	874175	+	NA	NA	NA	NA	NA	NA	C	C	C	C	A	C	C	C	A	C	A	M	C	C	C	M	A	C	C	M	A	M	A	C	C	N	M	C	A	N	C	C	N	C	C	C	N	C	C
rs11469	A/T	3	880008	+	NA	NA	NA	NA	NA	NA	A	A	A	A	T	A	A	A	T	A	T	W	A	A	A	W	T	W	A	W	T	W	W	A	A	N	A	A	T	A	A	A	A	A	A	A	A	A	A
rs11470	T/G	3	880336	+	NA	NA	NA	NA	NA	NA	T	T	T	T	G	T	T	T	G	T	G	K	T	T	T	K	G	K	T	K	G	K	K	T	T	K	K	T	G	T	T	T	T	T	T	T	T	T	T
rs11471	G/A	3	889804	+	NA	NA	NA	NA	NA	NA	G	G	G	G	A	G	G	G	A	G	A	R	G	G	G	R	A	R	G	R	A	G	R	G	G	A	G	R	A	G	G	G	G	G	G	G	G	G	G
rs11473	C/T	3	918927	+	NA	NA	NA	NA	NA	NA	C	C	C	C	T	C	C	C	T	C	T	Y	C	C	C	Y	T	Y	C	Y	T	Y	Y	C	C	Y	Y	C	T	C	C	C	C	C	C	C	C	C	C
rs11475	C/T	3	919191	+	NA	NA	NA	NA	NA	NA	C	C	C	C	T	C	C	C	T	C	T	Y	C	C	C	Y	T	Y	C	Y	T	Y	Y	C	C	Y	Y	C	T	C	C	C	C	C	C	C	C	C	C
rs11480	G/A	3	996213	+	NA	NA	NA	NA	NA	NA	G	G	G	G	R	G	G	G	A	G	A	R	G	G	G	R	R	R	G	G	G	G	G	G	G	R	R	G	A	G	G	G	G	G	G	G	G	G	G
rs11494	C/T	3	1221117	+	NA	NA	NA	NA	NA	NA	C	C	C	T	T	C	C	C	T	C	T	Y	C	Y	C	C	T	C	C	C	C	C	C	C	C	Y	Y	Y	T	C	C	C	C	C	C	C	C	C	C
rs11496	G/A	3	1241190	+	NA	NA	NA	NA	NA	NA	G	G	G	A	A	G	G	G	A	G	A	R	G	R	G	G	A	G	G	G	G	G	G	G	G	R	R	R	A	G	G	G	G	G	G	G	G	G	G
rs11497	T/C	3	1289650	+	NA	NA	NA	NA	NA	NA	T	T	T	N	C	T	T	T	N	T	C	Y	T	Y	T	T	C	T	T	T	T	T	T	T	T	Y	Y	Y	C	T	T	T	T	T	T	T	T	T	T
rs11502	G/A	3	1317361	+	NA	NA	NA	NA	NA	NA	G	G	G	G	R	G	G	R	G	R	A	R	G	R	G	R	A	R	G	G	G	G	G	G	G	A	R	R	A	A	G	G	G	G	G	G	G	G	G
rs11503	T/C	3	1317427	+	NA	NA	NA	NA	NA	NA	T	T	T	T	Y	T	T	Y	T	Y	C	Y	T	Y	T	Y	C	Y	T	T	T	T	T	T	T	C	Y	Y	C	C	T	T	T	T	T	T	T	T	T
rs11504	C/G	3	1320680	+	NA	NA	NA	NA	NA	NA	C	C	C	C	S	C	C	S	C	S	G	C	N	S	C	S	G	G	C	C	C	C	C	C	S	G	S	G	G	G	C	C	C	C	N	C	C	C	N
rs11505	T/C	3	1330779	+	NA	NA	NA	NA	NA	NA	T	T	T	C	C	T	Y	Y	C	Y	C	Y	C	Y	T	Y	C	Y	T	T	T	Y	T	T	T	C	Y	C	C	C	T	Y	T	T	C	T	T	T	C
rs11513	T/G	3	1422697	+	NA	NA	NA	NA	NA	NA	T	T	T	G	G	T	T	K	G	K	G	K	T	K	T	K	G	K	T	T	T	T	T	T	T	G	K	K	G	G	T	T	T	T	T	T	T	T	T
rs11518	A/G	3	1460613	+	NA	NA	NA	NA	NA	NA	A	A	A	G	G	A	A	R	G	R	G	R	A	R	A	R	G	R	A	A	A	A	A	A	A	G	R	R	G	G	A	A	A	A	A	A	A	A	A
rs11520	G/T	3	1461228	+	NA	NA	NA	NA	NA	NA	G	G	G	G	G	G	K	G	G	G	G	K	T	K	G	G	G	K	G	G	G	K	G	G	G	G	G	K	G	G	G	T	G	G	T	G	G	G	T
rs11524	T/C	3	1462706	+	NA	NA	NA	NA	NA	NA	T	T	T	N	N	T	Y	T	N	T	N	Y	C	Y	T	T	N	Y	T	T	T	Y	T	T	T	N	Y	C	N	N	T	Y	T	T	C	T	T	T	C
rs11528	A/C	3	1505995	+	NA	NA	NA	NA	NA	NA	A	A	A	C	C	A	A	M	C	M	C	M	A	M	A	M	C	M	A	A	A	A	A	A	A	C	M	M	C	C	A	A	A	A	A	A	A	A	A
rs11529	G/T	3	1525510	+	NA	NA	NA	NA	NA	NA	G	K	G	G	G	G	K	K	G	G	G	K	T	K	K	G	G	K	G	K	T	K	K	K	G	G	K	K	G	G	T	K	K	G	T	G	G	G	T
rs11534	A/G	3	1626181	+	NA	NA	NA	NA	NA	NA	A	R	G	A	A	G	R	A	A	R	A	A	A	R	A	R	A	A	G	R	A	R	R	R	G	A	R	A	A	A	A	A	R	G	A	G	G	G	A
rs11539	A/T	3	1731163	+	NA	NA	NA	NA	NA	NA	A	W	T	A	A	T	W	A	A	W	A	A	A	W	A	W	A	A	W	W	A	W	W	W	T	A	W	A	A	A	A	A	W	T	A	T	T	T	A
rs11542	G/C	3	1747797	+	NA	NA	NA	NA	NA	NA	G	S	C	G	G	C	S	G	G	S	G	G	G	S	G	S	G	G	C	S	G	S	S	S	C	G	S	G	G	G	G	G	S	C	G	C	C	C	G
rs11543	G/A	3	1747863	+	NA	NA	NA	NA	NA	NA	G	R	A	G	G	A	R	G	G	R	G	G	G	R	G	R	G	G	G	R	G	G	R	R	G	G	R	G	G	G	G	G	R	A	G	A	R	A	G
rs11544	T/C	3	1826155	+	NA	NA	NA	NA	NA	NA	C	Y	T	T	T	T	Y	Y	T	T	T	C	C	Y	C	T	T	Y	T	Y	C	Y	Y	Y	T	T	Y	Y	T	T	Y	C	Y	T	C	T	T	T	C
rs11547	T/A	3	1976463	+	NA	NA	NA	NA	NA	NA	A	T	T	A	A	T	W	W	A	T	A	W	T	W	A	T	T	W	T	W	A	W	W	W	T	A	W	W	A	A	W	W	T	T	T	T	T	T	T
rs11552	A/G	3	2056227	+	NA	NA	NA	NA	NA	NA	R	R	G	A	A	G	R	A	A	G	A	A	A	R	A	R	G	A	G	R	A	R	R	R	G	A	R	A	A	A	R	A	R	G	A	G	G	G	A
rs11556	A/C	3	2175014	+	NA	NA	NA	NA	NA	NA	A	A	A	A	A	A	A	A	A	A	A	M	A	A	A	A	A	M	A	M	A	M	M	M	A	A	M	A	A	A	A	A	A	A	A	A	A	A	A
rs11557	G/A	3	2179614	+	NA	NA	NA	NA	NA	NA	G	G	G	G	G	G	G	G	G	G	G	R	G	G	G	G	G	R	G	R	G	R	R	R	G	G	R	G	G	G	G	G	G	G	G	G	G	G	G
rs11559	C/T	3	2187060	+	NA	NA	NA	NA	NA	NA	C	C	C	C	C	C	C	C	C	C	C	Y	C	C	C	C	C	Y	C	Y	C	Y	Y	Y	C	C	Y	C	C	C	C	C	C	C	C	C	C	C	C
rs11564	G/A	3	2252279	+	NA	NA	NA	NA	NA	NA	R	G	G	G	G	G	R	G	G	G	G	G	G	G	A	G	G	R	G	R	G	G	R	R	G	G	R	G	R	G	G	R	G	G	G	G	G	G	G
rs11566	C/T	3	2289623	+	NA	NA	NA	NA	NA	NA	C	C	C	C	C	C	C	C	C	C	C	C	C	C	C	C	C	C	C	Y	C	Y	Y	Y	C	C	Y	C	Y	C	C	C	C	C	C	C	C	C	C
rs11571	T/A	3	2334609	+	NA	NA	NA	NA	NA	NA	T	W	T	N	N	T	T	A	A	W	A	A	A	W	T	T	T	W	T	T	A	W	T	T	T	A	W	A	W	A	A	W	W	T	A	T	T	T	A
rs11572	G/A	3	2337375	+	NA	NA	NA	NA	NA	NA	G	R	G	G	G	G	G	A	A	R	A	A	A	R	G	G	G	R	G	G	A	R	G	G	G	A	R	A	R	A	A	R	R	G	A	G	G	G	A
rs11573	T/C	3	2337441	+	NA	NA	NA	NA	NA	NA	T	Y	T	T	T	T	T	C	C	Y	C	C	C	Y	T	T	T	Y	T	T	C	Y	T	T	T	C	Y	C	Y	C	C	Y	Y	T	C	T	T	T	C
rs11576	A/G	3	2355641	+	NA	NA	NA	NA	NA	NA	A	R	A	A	A	A	A	G	G	R	A	R	G	G	A	A	A	R	A	A	G	R	A	A	A	A	R	A	A	G	G	R	R	A	G	A	A	A	G
rs11583	C/T	3	2396968	+	NA	NA	NA	NA	NA	NA	Y	Y	C	C	C	C	C	T	T	Y	C	T	T	Y	T	Y	C	T	C	C	T	Y	C	C	C	C	Y	Y	C	T	T	T	Y	C	T	C	C	C	T
rs11584	A/G	3	2397034	+	NA	NA	NA	NA	NA	NA	R	R	A	A	A	A	A	G	G	R	A	R	G	R	G	R	A	G	A	A	G	R	A	A	A	R	R	R	A	G	G	G	R	A	G	A	A	A	G
rs11586	T/G	3	2441115	+	NA	NA	NA	NA	NA	NA	T	K	G	T	T	G	K	T	T	K	T	K	T	K	T	K	G	K	G	G	T	K	G	G	G	T	G	T	T	T	T	T	K	G	T	G	G	G	T
rs11599	A/C	3	2555885	+	NA	NA	NA	NA	NA	NA	A	A	A	A	A	A	A	A	A	A	A	A	C	M	A	A	A	M	A	A	A	A	A	A	A	A	A	A	A	A	A	A	A	A	A	A	A	A	A
rs11623	G/T	3	2801081	+	NA	NA	NA	NA	NA	NA	G	G	G	G	G	G	G	G	G	G	G	G	G	G	G	G	G	G	G	G	G	K	G	G	G	G	G	K	G	G	K	G	G	G	G	G	G	G	T
rs11626	G/C	3	2803467	+	NA	NA	NA	NA	NA	NA	G	S	G	C	C	G	S	C	C	S	C	C	C	S	G	G	G	S	G	G	G	S	S	G	G	S	S	S	C	G	S	S	G	G	C	G	G	G	G
rs11630	C/T	3	2821358	+	NA	NA	NA	NA	NA	NA	C	C	C	C	C	C	C	C	C	C	C	C	C	C	C	C	C	C	C	C	C	Y	C	C	C	C	C	Y	C	C	Y	C	C	C	C	C	C	C	T
rs11632	G/A	3	2874402	+	NA	NA	NA	NA	NA	NA	G	R	G	A	A	G	R	A	A	R	A	A	A	R	G	G	G	R	G	G	G	R	R	R	G	R	R	R	A	G	R	R	G	G	G	G	G	G	G
rs11634	C/T	3	2888330	+	NA	NA	NA	NA	NA	NA	C	C	C	T	T	C	C	T	T	Y	T	T	N	C	C	C	C	C	C	C	C	C	C	Y	C	Y	Y	Y	T	Y	Y	C	C	C	C	C	C	C	C
rs11641	T/A	3	3042092	+	NA	NA	NA	NA	NA	NA	T	W	T	A	A	T	T	A	A	W	A	A	A	W	T	T	T	W	T	T	T	T	T	W	T	A	W	W	W	T	W	W	T	T	T	T	T	N	T
rs11653	C/T	3	3128484	+	NA	NA	NA	NA	NA	NA	C	Y	C	T	T	C	C	T	T	Y	T	T	T	Y	C	C	C	Y	C	C	C	Y	Y	Y	C	Y	Y	Y	T	C	Y	C	C	C	C	C	C	C	C
rs11666	T/G	3	3442005	+	NA	NA	NA	NA	NA	NA	T	T	T	G	G	T	K	G	G	T	G	K	T	T	T	T	T	T	T	T	T	T	K	T	T	K	T	K	G	T	K	T	T	T	T	T	T	T	T
rs11671	T/A	3	3548366	+	NA	NA	NA	NA	NA	NA	T	W	A	W	T	A	W	T	T	W	T	W	T	W	T	W	A	W	A	A	T	W	A	A	A	T	W	T	T	T	T	T	W	A	T	A	A	A	T
rs11672	A/G	3	3558615	+	NA	NA	NA	NA	NA	NA	A	R	G	A	A	G	R	A	A	R	A	R	A	R	A	R	G	R	G	G	A	R	G	G	G	A	R	A	A	A	A	A	R	G	A	G	G	G	A
rs11675	A/G	3	3603572	+	NA	NA	NA	NA	NA	NA	A	R	G	A	A	G	R	A	A	R	A	R	A	R	A	R	G	R	G	R	A	A	R	R	A	A	R	A	A	A	A	A	R	G	A	G	G	G	A
rs11680	G/A	3	3674904	+	NA	NA	NA	NA	NA	NA	G	G	G	G	G	G	G	G	G	G	G	R	G	G	G	G	G	R	G	G	G	G	G	G	G	G	R	G	G	G	G	G	G	G	G	G	G	G	G
rs11683	G/A	3	3681130	+	NA	NA	NA	NA	NA	NA	G	G	G	G	G	G	G	G	G	G	G	R	G	G	G	G	G	R	G	G	G	G	G	G	G	G	R	G	G	G	G	G	G	G	G	G	G	G	G
rs11685	T/A	3	3682619	+	NA	NA	NA	NA	NA	NA	T	T	T	T	T	T	T	W	A	W	T	T	T	W	T	T	T	T	T	T	T	T	T	T	T	W	T	W	T	A	T	T	T	T	T	T	T	T	T
rs11686	C/T	3	3700289	+	NA	NA	NA	NA	NA	NA	C	C	C	T	T	C	Y	C	C	C	T	Y	C	C	C	C	C	C	C	C	C	C	C	C	C	Y	Y	C	T	C	C	C	C	C	C	C	C	C	C
rs11690	C/A	3	3730305	+	NA	NA	NA	NA	NA	NA	C	C	C	C	C	C	C	M	A	M	C	C	C	C	C	C	C	C	C	C	C	C	C	C	C	C	C	M	C	A	C	C	C	C	C	C	C	C	C
rs11695	A/T	3	3796175	+	NA	NA	NA	NA	NA	NA	A	A	A	A	A	A	A	W	T	W	A	A	A	A	A	A	A	A	A	A	A	A	A	A	A	A	A	W	A	T	A	A	A	A	A	A	A	A	A
rs11700	G/T	3	3834625	+	NA	NA	NA	NA	NA	NA	G	G	G	G	G	G	G	K	T	K	G	G	G	G	G	G	G	G	G	G	G	G	G	G	G	K	G	K	G	T	G	G	G	G	G	G	G	G	G
rs11707	C/T	3	4008772	+	NA	NA	NA	NA	NA	NA	C	C	C	C	C	C	C	T	T	Y	C	C	C	C	C	C	C	C	T	C	T	Y	C	Y	T	C	C	Y	C	T	Y	C	C	C	C	C	Y	C	C
rs11708	C/T	3	4075787	+	NA	NA	NA	NA	NA	NA	C	C	C	C	C	C	C	C	C	C	C	Y	C	C	C	C	C	Y	C	C	C	C	C	C	C	C	Y	C	C	C	C	C	C	C	C	C	C	C	C
rs11711	A/T	3	4083759	+	NA	NA	NA	NA	NA	NA	A	A	A	A	A	A	A	T	T	W	A	A	A	A	A	A	A	A	T	A	T	W	W	W	T	W	A	W	A	T	W	A	A	A	A	A	W	A	A
rs11712	T/C	3	4085558	+	NA	NA	NA	NA	NA	NA	T	T	T	T	T	T	T	T	T	T	T	Y	T	T	T	T	T	Y	T	Y	T	T	T	T	T	T	Y	T	T	T	T	T	T	T	T	T	T	T	T
rs11716	C/A	3	4097400	+	NA	NA	NA	NA	NA	NA	C	C	C	C	C	C	C	A	A	M	C	C	C	C	C	C	C	C	A	C	A	M	M	M	A	M	C	M	C	A	M	C	C	C	C	C	M	C	C
rs11718	A/C	3	4141328	+	NA	NA	NA	NA	NA	NA	A	A	A	A	A	A	A	C	C	M	A	A	A	A	A	A	A	A	C	A	C	M	M	M	C	A	A	M	A	C	M	A	A	A	A	A	M	A	A
rs11719	C/G	3	4164220	+	NA	NA	NA	NA	NA	NA	C	C	C	C	C	C	C	C	G	S	C	C	C	C	C	C	C	C	C	C	C	C	C	C	C	S	C	S	C	G	S	C	C	C	C	C	C	C	C
rs11721	A/C	3	4207869	+	NA	NA	NA	NA	NA	NA	A	A	A	C	C	A	A	C	C	M	C	M	A	A	A	A	A	A	A	A	M	A	A	A	A	C	M	M	C	C	M	A	A	M	A	A	A	A	A
rs11722	A/G	3	4220473	+	NA	NA	NA	NA	NA	NA	A	A	A	G	G	A	A	G	G	R	G	R	A	A	A	A	A	A	A	A	A	A	A	A	A	G	R	R	G	G	R	A	A	A	A	A	A	A	A
rs11723	G/C	3	4220539	+	NA	NA	NA	NA	NA	NA	G	G	G	C	C	G	G	C	C	S	C	G	G	G	G	G	G	G	G	G	G	G	G	G	G	C	S	S	C	C	S	G	G	G	G	G	G	G	G
rs11729	T/A	3	4328608	+	NA	NA	NA	NA	NA	NA	T	T	T	A	W	T	T	A	A	W	A	W	T	T	T	W	T	W	W	T	T	T	T	T	T	A	W	W	A	A	W	T	T	T	T	T	T	T	T
rs11732	A/G	3	4383201	+	NA	NA	NA	NA	NA	NA	A	A	A	G	R	A	A	G	G	R	G	R	A	A	A	R	A	R	R	A	A	R	A	A	A	G	R	R	G	G	G	A	A	A	A	A	A	A	A
rs11735	G/A	3	4404741	+	NA	NA	NA	NA	NA	NA	G	G	G	A	R	G	G	A	A	R	A	R	G	G	G	R	G	R	R	G	G	R	G	G	G	A	R	A	A	A	R	G	G	G	G	G	G	G	G
rs11736	T/C	3	4428854	+	NA	NA	NA	NA	NA	NA	T	T	T	C	Y	T	T	C	C	Y	C	Y	T	Y	T	Y	T	Y	Y	T	C	Y	T	T	T	C	Y	Y	C	C	C	T	T	T	T	T	T	T	T
rs11739	A/C	3	4451171	+	NA	NA	NA	NA	NA	NA	A	A	A	C	M	A	A	C	C	M	C	M	A	M	A	M	A	M	M	A	C	M	A	A	A	C	M	M	C	C	M	A	A	A	A	A	A	A	A
rs11740	A/C	3	4458591	+	NA	NA	NA	NA	NA	NA	A	A	A	C	M	A	A	C	C	M	C	M	A	M	A	M	A	M	M	A	C	M	A	A	A	C	M	M	C	C	M	A	A	A	A	A	A	A	A
rs11744	G/T	3	4480426	+	NA	NA	NA	NA	NA	NA	G	G	G	T	K	G	G	T	T	K	T	K	G	K	G	K	G	K	K	G	T	G	G	G	G	T	G	K	T	T	T	G	G	G	G	G	G	G	G
rs11756	C/T	3	4729019	+	NA	NA	NA	NA	NA	NA	T	T	T	C	Y	T	Y	Y	C	Y	C	Y	C	Y	T	Y	T	Y	C	Y	T	Y	Y	Y	C	C	Y	C	C	C	T	Y	T	T	C	T	Y	T	C
rs11757	G/A	3	4734496	+	NA	NA	NA	NA	NA	NA	A	A	A	G	R	A	R	R	G	R	G	R	G	G	A	R	A	R	G	R	A	R	R	R	G	G	R	G	G	G	A	R	R	A	G	A	A	A	G
rs11760	G/A	3	4798427	+	NA	NA	NA	NA	NA	NA	A	R	A	G	R	A	R	G	G	R	G	R	G	R	A	R	A	R	G	R	G	G	R	G	G	G	R	G	G	G	G	G	R	A	G	R	R	A	G
rs11767	A/G	3	4932429	+	NA	NA	NA	NA	NA	NA	G	R	G	A	R	G	R	A	A	R	A	R	A	R	G	R	G	R	R	R	A	R	R	R	G	A	R	A	R	A	A	R	R	G	A	R	G	G	A
rs11772	G/A	3	5006538	+	NA	NA	NA	NA	NA	NA	A	R	A	G	R	A	R	G	G	R	G	R	G	R	A	R	A	R	R	R	G	R	R	R	A	G	R	G	G	G	G	R	R	A	G	R	A	A	G
rs11774	G/C	3	5006595	+	NA	NA	NA	NA	NA	NA	C	S	C	G	S	C	S	G	G	S	G	S	G	S	C	S	C	S	S	S	G	S	S	S	C	G	S	G	G	G	G	S	S	C	G	S	C	C	G
rs11775	T/C	3	5006843	+	NA	NA	NA	NA	NA	NA	C	Y	C	T	Y	C	Y	T	T	Y	T	Y	T	Y	C	Y	C	Y	Y	Y	T	Y	Y	Y	C	T	Y	T	T	T	T	Y	Y	C	T	Y	C	C	T
rs11776	C/T	3	5007108	+	NA	NA	NA	NA	NA	NA	T	Y	T	C	Y	T	Y	C	C	Y	C	Y	C	Y	T	Y	T	Y	Y	Y	C	Y	Y	Y	T	C	Y	C	C	C	C	Y	Y	T	C	Y	T	T	C
rs11778	C/T	3	5061670	+	NA	NA	NA	NA	NA	NA	T	C	C	T	Y	C	Y	Y	T	Y	T	Y	C	Y	T	Y	C	Y	Y	T	T	Y	Y	Y	C	T	C	N	T	T	Y	Y	C	C	C	Y	C	C	C
rs11780	A/T	3	5065694	+	NA	NA	NA	NA	NA	NA	T	A	A	T	W	A	W	W	T	W	T	A	A	W	T	W	A	W	W	T	T	W	W	W	A	T	W	W	T	T	W	W	A	A	A	W	A	A	A
rs11784	T/C	3	5076723	+	NA	NA	NA	NA	NA	NA	C	T	T	C	Y	T	Y	Y	C	Y	C	Y	T	Y	C	Y	T	Y	Y	Y	Y	Y	Y	Y	T	C	Y	Y	C	C	Y	Y	T	T	T	Y	T	T	T
rs11801	T/G	3	5255575	+	NA	NA	NA	NA	NA	NA	T	K	G	T	K	G	K	K	T	K	T	K	T	K	T	K	G	T	K	K	G	K	K	K	G	K	K	K	T	G	T	T	K	G	T	K	G	G	T
rs11805	G/A	3	5308237	+	NA	NA	NA	NA	NA	NA	G	R	A	G	R	A	A	R	G	R	G	R	G	R	G	R	A	G	R	R	A	R	R	A	A	R	R	R	R	A	G	G	R	A	G	A	A	A	G
rs11809	C/T	3	5308278	+	NA	NA	NA	NA	NA	NA	C	Y	T	C	Y	T	Y	Y	C	Y	C	Y	Y	Y	C	Y	T	C	Y	Y	T	Y	Y	Y	T	C	Y	Y	C	T	C	C	Y	T	C	Y	T	T	C
rs11813	G/A	3	5327858	+	NA	NA	NA	NA	NA	NA	G	R	A	G	R	A	R	R	G	R	G	R	G	R	G	R	A	G	R	R	A	R	R	R	A	R	R	R	G	A	G	G	R	A	G	R	A	A	G
rs11816	T/G	3	5403286	+	NA	NA	NA	NA	NA	NA	T	K	G	T	K	G	K	K	T	K	T	K	T	K	T	K	G	T	K	K	G	K	K	K	G	K	K	K	T	G	T	T	K	G	T	K	G	G	T
rs11821	A/C	3	5488654	+	NA	NA	NA	NA	NA	NA	A	A	C	A	M	C	A	A	A	M	A	A	A	M	A	M	A	A	A	M	C	A	M	A	A	M	M	M	A	M	A	A	M	C	A	M	M	C	A
rs11822	C/G	3	5492891	+	NA	NA	NA	NA	NA	NA	C	C	G	C	S	G	C	C	C	S	C	C	C	S	C	S	C	C	C	S	G	C	S	C	C	S	S	S	C	S	C	C	S	G	C	S	S	G	C
rs11823	A/C	3	5497722	+	NA	NA	NA	NA	NA	NA	A	A	C	A	M	C	A	A	A	M	A	A	A	M	A	M	A	A	A	M	C	A	M	A	A	M	M	M	A	M	A	A	M	C	A	M	M	C	A
rs11824	T/G	3	5497782	+	NA	NA	NA	NA	NA	NA	T	T	G	T	K	G	T	T	T	K	T	T	T	K	K	K	T	T	T	K	G	T	K	T	T	T	K	K	T	K	T	T	K	G	T	K	K	G	T
rs11825	T/G	3	5499222	+	NA	NA	NA	NA	NA	NA	T	T	G	T	K	G	T	T	T	K	T	T	T	K	T	K	T	T	T	K	G	T	K	T	T	K	K	K	T	K	T	T	K	G	T	K	K	G	T
rs11826	A/T	3	5543839	+	NA	NA	NA	NA	NA	NA	A	A	T	A	W	T	A	A	A	W	A	A	A	W	A	W	A	A	A	W	T	A	W	A	A	W	W	W	A	W	A	A	W	T	A	W	W	T	A
rs11830	A/G	3	5563217	+	NA	NA	NA	NA	NA	NA	A	R	G	A	R	G	A	A	A	R	A	A	A	R	A	R	G	A	A	R	G	A	R	A	A	R	R	R	A	R	A	A	R	G	A	R	R	G	A
rs11834	C/G	3	5678170	+	NA	NA	NA	NA	NA	NA	C	C	C	G	S	C	S	S	G	C	G	S	C	S	C	S	C	S	S	S	G	S	S	S	C	S	S	S	G	C	G	C	C	C	C	S	S	C	C
rs11835	C/G	3	5714497	+	NA	NA	NA	NA	NA	NA	C	C	C	G	S	C	S	S	G	C	G	S	C	S	C	S	C	S	S	S	G	S	S	S	C	S	S	S	G	S	G	C	C	C	C	S	S	C	C
rs11840	G/C	3	5748024	+	NA	NA	NA	NA	NA	NA	G	G	G	C	S	G	S	S	C	G	C	S	G	S	G	S	G	S	S	S	C	S	S	S	G	S	G	S	C	S	C	G	G	G	G	C	G	G	G
rs11842	C/T	3	5754301	+	NA	NA	NA	NA	NA	NA	C	C	C	T	Y	C	Y	Y	T	C	T	Y	C	Y	C	Y	C	Y	Y	T	T	Y	Y	Y	C	Y	Y	C	T	Y	T	C	C	C	C	Y	Y	C	C
rs11844	T/C	3	5754958	+	NA	NA	NA	NA	NA	NA	T	T	T	C	Y	T	Y	Y	C	T	C	Y	T	Y	T	Y	T	Y	Y	Y	C	Y	Y	Y	T	Y	Y	Y	C	Y	C	T	T	T	T	Y	Y	T	T
rs11848	C/T	3	5764961	+	NA	NA	NA	NA	NA	NA	C	C	C	T	Y	C	Y	Y	T	C	T	C	C	Y	C	Y	C	Y	Y	Y	T	Y	Y	Y	C	T	Y	Y	T	Y	T	C	C	C	C	Y	Y	C	C
rs11852	C/T	3	5792112	+	NA	NA	NA	NA	NA	NA	C	C	C	T	Y	C	Y	Y	T	C	T	Y	C	Y	C	Y	C	Y	Y	Y	T	Y	Y	Y	C	Y	Y	Y	T	Y	T	C	C	T	C	Y	Y	C	C
rs11853	C/G	3	5819208	+	NA	NA	NA	NA	NA	NA	C	C	C	G	S	C	S	S	G	C	G	S	C	S	C	S	C	S	S	S	G	S	S	S	C	G	S	S	G	S	G	C	C	G	C	S	S	C	C
rs11860	T/C	3	5923887	+	NA	NA	NA	NA	NA	NA	T	T	T	C	Y	T	Y	Y	C	T	C	Y	T	Y	T	Y	T	Y	Y	Y	C	C	Y	Y	C	Y	Y	Y	C	Y	C	T	T	C	T	T	Y	T	T
rs11866	T/A	3	5990450	+	NA	NA	NA	NA	NA	NA	T	T	T	A	W	T	W	W	A	T	A	W	T	W	T	T	T	T	W	W	A	A	W	W	A	W	W	W	A	W	A	T	T	T	T	T	W	T	T
rs11868	A/C	3	5990516	+	NA	NA	NA	NA	NA	NA	A	A	A	C	M	A	M	M	C	A	C	M	A	M	A	A	A	A	M	C	C	C	M	M	C	M	M	M	C	M	C	A	A	A	A	A	M	A	A
rs11872	G/T	3	6012971	+	NA	NA	NA	NA	NA	NA	G	G	G	T	K	G	K	K	T	G	T	K	G	K	G	G	G	G	K	K	T	T	K	K	T	K	K	K	T	K	T	G	G	G	G	G	G	G	G
rs11875	C/T	3	6062247	+	NA	NA	NA	NA	NA	NA	C	C	C	T	Y	C	Y	Y	T	C	T	C	C	C	C	C	C	C	Y	Y	T	T	Y	Y	T	Y	Y	Y	T	Y	T	C	C	C	C	C	Y	C	C
rs11878	G/A	3	6076571	+	NA	NA	NA	NA	NA	NA	G	G	G	A	R	G	R	R	A	G	A	G	G	G	G	G	G	G	R	R	A	A	R	R	A	A	R	R	A	R	A	G	G	G	G	G	G	G	G
rs11882	A/G	3	6102323	+	NA	NA	NA	NA	NA	NA	A	A	A	G	R	A	R	R	G	A	G	R	A	A	A	A	A	A	R	R	G	G	R	R	G	R	R	R	G	R	G	A	A	A	A	A	R	A	A
rs11887	A/G	3	6153449	+	NA	NA	NA	NA	NA	NA	A	R	G	A	R	G	A	A	A	G	A	A	A	R	A	G	G	R	A	R	A	A	A	R	A	R	R	R	A	R	A	A	A	G	A	G	G	G	A
rs11892	A/G	3	6195233	+	NA	NA	NA	NA	NA	NA	G	R	A	G	R	A	R	R	R	A	A	R	A	R	G	R	A	R	R	R	G	G	R	R	G	A	A	A	A	A	G	R	A	A	G	A	R	A	A
rs11896	C/A	3	6228640	+	NA	NA	NA	NA	NA	NA	C	C	C	A	M	C	M	A	A	C	N	M	C	C	C	C	C	C	A	M	A	M	M	M	A	C	C	C	A	C	C	C	C	C	A	C	C	C	C
rs11900	T/C	3	6308990	+	NA	NA	NA	NA	NA	NA	T	T	T	N	T	T	Y	Y	C	T	C	Y	T	T	T	T	T	T	T	T	T	T	T	T	T	Y	Y	Y	C	Y	T	T	T	T	T	T	T	T	T
rs11902	T/G	3	6309925	+	NA	NA	NA	NA	NA	NA	T	T	T	T	T	T	K	K	K	T	G	K	T	T	T	T	T	T	T	T	T	T	T	T	T	K	K	K	G	K	T	T	T	T	T	T	T	T	T
rs11943	C/T	3	6759301	+	NA	NA	NA	NA	NA	NA	C	C	C	C	C	C	C	C	C	C	T	C	C	C	C	C	C	C	N	C	C	C	C	C	N	C	C	Y	T	T	C	C	C	C	C	C	N	C	C
rs11944	A/T	3	6850613	+	NA	NA	NA	NA	NA	NA	A	W	W	T	W	A	W	T	T	A	T	W	A	A	A	A	A	A	A	A	A	W	W	A	A	W	W	W	W	W	T	A	A	A	A	W	A	A	A
rs11948	C/A	3	6869116	+	NA	NA	NA	NA	NA	NA	A	M	A	A	A	A	M	A	A	A	A	M	C	M	A	A	A	M	C	A	C	C	M	M	C	A	M	M	A	A	A	M	M	A	C	A	M	A	C
rs11951	T/A	3	6909013	+	NA	NA	NA	NA	NA	NA	N	W	A	A	A	T	T	A	A	N	A	T	T	T	N	N	N	T	T	N	T	T	T	T	T	A	W	N	A	A	N	N	N	N	T	A	N	N	T
rs11953	C/T	3	6921986	+	NA	NA	NA	NA	NA	NA	C	Y	Y	T	Y	C	Y	T	T	C	T	Y	C	C	C	C	C	C	C	C	C	C	Y	C	C	Y	Y	Y	T	T	T	C	C	C	C	Y	C	C	C
rs11954	C/T	3	6922052	+	NA	NA	NA	NA	NA	NA	C	Y	Y	T	Y	C	Y	T	T	C	T	Y	C	C	C	C	C	C	C	C	C	C	Y	C	C	T	Y	Y	T	T	T	C	C	C	C	Y	C	C	C
rs11955	T/C	3	6945907	+	NA	NA	NA	NA	NA	NA	T	Y	Y	C	Y	T	Y	Y	C	T	C	Y	T	T	T	T	T	T	T	T	T	T	Y	T	T	C	Y	Y	C	C	C	T	T	T	T	Y	T	T	T
rs11957	G/A	3	6956060	+	NA	NA	NA	NA	NA	NA	G	R	R	A	R	G	R	R	A	G	A	R	G	G	G	G	G	G	G	G	G	G	R	G	G	A	R	R	A	A	A	G	G	G	G	G	R	G	G
rs11961	T/C	3	6982733	+	NA	NA	NA	NA	NA	NA	T	Y	Y	C	Y	T	Y	Y	C	T	C	Y	T	T	T	T	T	T	T	T	T	T	Y	T	T	Y	Y	Y	C	C	C	T	T	T	T	Y	T	T	T
rs11966	C/A	3	7024527	+	NA	NA	NA	NA	NA	NA	C	C	M	A	M	C	M	M	A	C	A	C	C	C	C	C	C	C	C	C	C	C	C	C	N	A	A	C	A	A	A	C	N	C	N	M	C	C	C
rs11970	T/C	3	7068795	+	NA	NA	NA	NA	NA	NA	C	T	Y	T	Y	T	T	Y	T	C	T	T	T	Y	C	C	C	Y	T	C	T	T	T	Y	T	Y	Y	Y	T	T	T	Y	Y	C	T	Y	Y	C	T
rs11973	T/A	3	7097287	+	NA	NA	NA	NA	NA	NA	A	T	A	N	A	T	T	A	N	A	N	T	T	W	A	A	A	W	T	A	T	T	T	W	T	A	W	W	N	N	T	W	W	A	T	A	A	A	T
rs11976	T/A	3	7113193	+	NA	NA	NA	NA	NA	NA	T	W	W	A	W	T	W	W	A	T	A	T	T	T	T	T	T	T	T	T	T	T	W	T	T	A	W	W	A	A	W	T	T	T	T	W	T	T	T
rs11977	G/A	3	7115443	+	NA	NA	NA	NA	NA	NA	G	R	R	A	R	G	R	R	A	G	A	G	G	G	G	G	G	G	G	G	G	G	G	G	G	R	R	R	A	A	A	G	G	G	G	R	G	G	G
rs11978	T/C	3	7115509	+	NA	NA	NA	NA	NA	NA	T	Y	Y	C	T	T	Y	Y	C	T	C	Y	T	T	T	T	T	T	T	T	T	T	Y	T	T	C	Y	Y	C	C	C	T	T	T	T	Y	T	T	T
rs11979	A/G	3	7124417	+	NA	NA	NA	NA	NA	NA	A	R	R	R	R	A	A	R	G	A	G	R	A	A	A	A	A	A	A	A	A	A	R	A	A	R	R	R	G	G	A	A	A	A	A	R	A	A	A
rs11981	C/T	3	7149884	+	NA	NA	NA	NA	NA	NA	C	Y	C	C	C	C	Y	C	C	C	C	Y	T	Y	C	C	C	Y	T	C	T	T	Y	Y	T	C	Y	C	C	C	N	Y	Y	C	T	C	Y	C	T
rs11984	G/C	3	7184341	+	NA	NA	NA	NA	NA	NA	N	C	C	C	N	N	G	N	C	N	C	G	G	G	N	N	N	G	G	N	G	G	G	G	G	C	S	C	N	C	N	G	G	N	G	C	N	N	G
rs11987	C/A	3	7210073	+	NA	NA	NA	NA	NA	NA	C	C	M	C	C	C	C	C	C	C	C	A	A	M	C	C	C	M	A	C	A	A	M	M	A	C	M	M	C	C	M	M	M	C	A	C	C	C	A
rs11993	A/G	3	7262532	+	NA	NA	NA	NA	NA	NA	G	R	R	A	R	G	R	R	A	G	A	A	A	R	G	G	G	R	A	G	A	A	R	R	A	A	R	R	A	A	A	R	R	G	A	R	R	G	A
rs11995	G/T	3	7270100	+	NA	NA	NA	NA	NA	NA	G	K	K	T	K	G	K	K	T	G	T	N	N	G	G	G	G	G	N	G	N	T	G	G	N	T	K	K	T	T	T	G	G	G	N	K	G	G	N
rs12003	G/C	3	7368075	+	NA	NA	NA	NA	NA	NA	G	G	G	G	G	G	S	G	G	G	G	G	G	G	G	G	G	G	G	G	G	S	S	S	C	G	G	G	G	G	G	G	G	G	G	G	G	G	G
rs12004	G/C	3	7372623	+	NA	NA	NA	NA	NA	NA	C	S	S	G	S	C	G	S	G	C	G	G	G	S	C	C	C	S	G	C	G	G	S	C	G	G	C	G	G	G	G	G	G	N	N	G	N	C	N
rs12006	A/T	3	7385417	+	NA	NA	NA	NA	NA	NA	T	W	W	A	W	T	W	W	A	T	A	A	A	W	T	T	T	W	A	T	A	A	W	T	A	A	W	W	A	A	A	W	A	T	A	A	W	T	A
rs12008	C/G	3	7392823	+	NA	NA	NA	NA	NA	NA	G	S	S	C	S	G	S	S	C	G	C	C	C	S	G	G	G	S	G	G	C	C	S	S	C	C	S	S	C	C	C	S	S	G	C	S	S	G	C
rs12012	A/C	3	7466372	+	NA	NA	NA	NA	NA	NA	C	M	M	A	M	C	M	M	A	C	A	A	A	M	C	C	C	M	A	C	A	A	M	M	A	A	M	M	A	A	A	M	M	C	A	M	M	C	A
rs12015	T/C	3	7473809	+	NA	NA	NA	NA	NA	NA	C	Y	Y	T	Y	C	Y	Y	Y	C	T	T	T	Y	C	C	C	Y	T	C	T	Y	Y	C	C	T	T	Y	T	T	T	Y	Y	C	T	Y	C	C	T
rs12016	T/A	3	7479869	+	NA	NA	NA	NA	NA	NA	T	T	T	T	T	T	W	T	T	T	T	T	T	T	T	T	T	T	T	T	N	W	W	W	A	T	T	T	T	T	W	T	T	T	T	T	W	T	T
rs12018	T/A	3	7479898	+	NA	NA	NA	NA	NA	NA	A	W	W	T	W	A	W	W	W	A	T	T	T	W	A	A	A	W	T	A	N	T	W	W	T	T	W	W	T	T	T	W	W	A	T	W	W	A	T
rs12019	A/G	3	7485782	+	NA	NA	NA	NA	NA	NA	G	R	R	A	R	G	R	R	R	G	A	A	A	R	G	G	G	R	A	G	N	R	G	G	G	A	R	R	A	A	R	R	R	G	A	R	G	G	A
rs12023	G/T	3	7536770	+	NA	NA	NA	NA	NA	NA	N	G	G	G	G	N	G	G	G	N	G	G	G	G	N	N	N	G	T	N	T	G	G	N	N	G	G	G	G	G	G	G	G	N	G	G	N	N	G
rs12024	A/G	3	7552369	+	NA	NA	NA	NA	NA	NA	G	R	R	A	R	G	A	R	R	G	A	A	A	R	G	G	G	R	A	G	A	R	R	G	G	A	R	R	A	A	A	R	R	G	A	A	R	G	A
rs12026	A/C	3	7561748	+	NA	NA	NA	NA	NA	NA	C	M	M	A	M	C	M	M	M	C	A	A	A	M	C	C	C	M	A	C	A	M	M	C	C	A	M	M	A	A	A	M	M	C	A	M	M	C	A
rs12028	C/T	3	7561814	+	NA	NA	NA	NA	NA	NA	T	Y	Y	C	Y	T	Y	Y	Y	T	C	C	C	Y	T	T	T	Y	T	T	Y	Y	Y	T	T	C	Y	Y	C	C	C	Y	Y	T	C	Y	Y	N	C
rs12031	A/G	3	7574025	+	NA	NA	NA	NA	NA	NA	G	R	R	A	R	G	R	R	R	G	A	A	A	R	G	G	G	R	A	G	A	R	R	G	G	A	R	R	A	A	A	R	R	G	A	R	R	G	A
rs12032	T/C	3	7574056	+	NA	NA	NA	NA	NA	NA	C	Y	Y	T	Y	C	Y	Y	Y	C	T	T	T	Y	C	C	C	Y	T	C	T	Y	Y	C	C	T	Y	Y	T	T	T	Y	T	C	T	Y	C	C	T
rs12034	C/T	3	7582031	+	NA	NA	NA	NA	NA	NA	T	Y	Y	C	Y	T	Y	Y	Y	T	C	C	C	Y	T	T	T	Y	T	T	C	Y	Y	T	T	C	Y	Y	C	C	Y	Y	Y	T	C	Y	T	T	C
rs12037	T/A	3	7595474	+	NA	NA	NA	NA	NA	NA	A	W	W	T	W	A	W	W	W	A	T	T	T	W	A	A	A	W	T	A	T	W	W	A	A	T	W	W	T	T	T	W	W	A	T	W	W	A	T
rs12040	A/G	3	7621365	+	NA	NA	NA	NA	NA	NA	N	R	G	A	A	N	A	G	G	N	G	R	A	A	N	N	N	A	A	N	A	A	A	N	N	G	R	R	G	G	A	A	A	N	A	G	N	N	A
rs12048	C/G	3	7678467	+	NA	NA	NA	NA	NA	NA	C	S	S	C	C	C	C	S	S	C	G	S	C	C	C	C	C	C	C	C	C	C	C	C	C	G	S	S	G	G	C	C	C	C	C	S	C	C	C
rs12052	G/C	3	7708639	+	NA	NA	NA	NA	NA	NA	G	G	G	C	S	G	S	G	G	G	N	G	C	S	G	G	G	S	G	G	G	S	S	G	G	G	S	G	N	N	C	G	G	G	G	G	G	G	G
rs12054	T/C	3	7715720	+	NA	NA	NA	NA	NA	NA	T	Y	Y	T	T	T	T	Y	Y	T	C	Y	T	T	T	T	T	T	T	T	T	T	T	T	T	Y	Y	Y	C	C	T	T	T	T	T	Y	T	T	T
rs12055	C/T	3	7744225	+	NA	NA	NA	NA	NA	NA	C	Y	C	C	C	C	C	C	C	C	C	T	C	C	C	C	C	C	C	C	T	C	C	C	N	C	C	C	C	C	N	Y	T	N	T	C	C	N	T
rs12060	C/T	3	7808386	+	NA	NA	NA	NA	NA	NA	C	Y	Y	C	C	C	C	Y	Y	C	N	C	C	C	C	C	C	C	C	C	C	C	C	C	C	Y	Y	Y	T	T	C	C	C	C	C	Y	C	C	C
rs12061	C/T	3	7817285	+	NA	NA	NA	NA	NA	NA	C	Y	Y	C	C	C	Y	Y	Y	C	T	Y	C	C	C	C	C	C	C	C	C	C	C	C	C	T	Y	Y	T	T	C	C	Y	C	C	Y	C	C	T
rs12063	T/G	3	7829963	+	NA	NA	NA	NA	NA	NA	T	K	T	G	K	T	K	K	K	T	T	K	G	K	T	T	T	K	T	T	G	K	K	T	T	T	K	T	T	T	G	K	T	T	G	T	T	T	T
rs12068	A/C	3	7846277	+	NA	NA	NA	NA	NA	NA	A	M	A	N	A	A	M	C	A	A	N	C	C	M	A	A	A	M	A	A	C	M	M	A	A	A	M	M	N	N	C	M	M	A	C	A	M	A	C
rs12070	G/C	3	7855331	+	NA	NA	NA	NA	NA	NA	G	G	G	G	G	G	G	S	G	G	G	S	C	S	G	G	G	S	G	G	C	G	S	G	G	G	S	G	G	G	C	C	C	G	C	G	G	G	C
rs12072	A/G	3	7890467	+	NA	NA	NA	NA	NA	NA	A	A	R	G	R	A	A	R	R	A	G	R	A	A	A	A	A	A	A	A	A	A	A	A	A	R	R	R	G	G	A	A	A	A	A	R	A	A	A
rs12076	T/C	3	7898500	+	NA	NA	NA	NA	NA	NA	T	Y	C	C	Y	T	T	Y	Y	T	C	Y	T	T	T	T	T	T	T	T	T	T	T	T	T	Y	Y	Y	C	C	T	T	T	T	T	Y	T	T	T
rs12077	A/G	3	7898721	+	NA	NA	NA	NA	NA	NA	A	R	G	G	R	A	A	R	R	A	G	R	A	A	A	A	A	A	A	A	A	A	A	A	A	R	R	R	G	G	A	A	A	A	A	R	A	A	A
rs12079	G/C	3	7917095	+	NA	NA	NA	NA	NA	NA	G	S	C	C	S	G	S	S	C	G	C	S	G	G	G	G	G	G	G	G	G	S	G	G	G	S	S	S	C	C	G	G	G	G	G	S	G	G	G
rs12081	A/G	3	7937179	+	NA	NA	NA	NA	NA	NA	A	R	A	A	A	A	R	R	R	A	A	R	G	R	A	A	A	R	A	A	G	R	R	A	A	A	R	R	A	A	G	R	R	A	G	A	R	A	G
rs12086	G/A	3	7994609	+	NA	NA	NA	NA	NA	NA	A	R	G	G	R	A	R	G	R	A	G	G	G	R	A	A	A	R	A	A	G	R	R	A	A	R	R	R	G	G	G	R	R	A	G	R	R	A	G
rs12094	A/G	3	8099766	+	NA	NA	NA	NA	NA	NA	G	R	A	A	R	G	R	A	A	G	A	A	A	R	G	G	G	R	G	G	A	R	R	G	G	A	R	R	A	A	A	R	R	G	A	R	G	G	A
rs12095	T/C	3	8099832	+	NA	NA	NA	NA	NA	NA	C	Y	T	T	Y	C	Y	T	Y	C	T	T	T	Y	C	C	C	Y	C	C	T	Y	Y	C	C	Y	Y	Y	T	T	T	Y	Y	C	T	Y	Y	C	T
rs12097	C/A	3	8135419	+	NA	NA	NA	NA	NA	NA	C	M	A	A	M	C	M	M	M	C	A	A	A	M	C	C	C	C	C	C	N	M	C	C	C	M	M	M	A	A	N	C	C	C	N	M	C	N	C
rs12099	G/T	3	8144769	+	NA	NA	NA	NA	NA	NA	G	K	G	G	G	G	K	G	G	G	G	K	G	G	G	G	G	K	G	G	T	K	K	G	G	G	K	G	G	G	T	K	G	G	T	G	K	G	G
rs12102	A/C	3	8184435	+	NA	NA	NA	NA	NA	NA	A	M	C	C	M	A	A	M	M	A	C	C	A	A	A	A	C	A	A	A	N	A	A	A	A	C	M	M	C	C	A	A	A	A	A	M	A	A	N
rs12104	T/C	3	8186695	+	NA	NA	NA	NA	NA	NA	T	Y	C	C	Y	T	T	Y	Y	T	C	Y	T	Y	T	T	C	T	T	T	T	T	T	T	T	Y	Y	Y	C	C	T	T	T	T	T	Y	T	T	T
rs12105	C/T	3	8192464	+	NA	NA	NA	NA	NA	NA	C	Y	T	T	Y	C	C	Y	Y	C	T	C	C	C	C	C	C	C	C	C	C	C	C	C	C	Y	Y	C	T	T	C	C	C	C	C	Y	N	C	C
rs12107	T/G	3	8211468	+	NA	NA	NA	NA	NA	NA	T	K	G	G	K	T	T	K	G	T	G	T	T	T	T	T	T	T	T	T	T	T	T	T	T	G	G	K	G	G	T	T	T	T	T	K	T	T	T
rs12108	G/C	3	8225921	+	NA	NA	NA	NA	NA	NA	G	S	C	C	S	G	G	S	S	G	C	S	G	G	G	G	G	G	G	G	G	G	G	G	G	S	S	S	C	C	G	G	G	G	G	S	G	G	G
rs12110	C/T	3	8234909	+	NA	NA	NA	NA	NA	NA	C	Y	T	T	Y	C	C	Y	Y	C	T	Y	C	C	C	C	C	C	C	C	C	C	C	C	C	Y	Y	Y	T	T	C	C	C	C	C	Y	C	C	C
rs12115	T/G	3	8276727	+	NA	NA	NA	NA	NA	NA	T	T	T	T	T	T	T	T	K	T	T	T	T	T	T	T	T	T	T	T	T	T	T	T	T	T	T	T	T	T	T	T	T	T	T	T	T	T	T
rs12119	C/G	3	8363520	+	NA	NA	NA	NA	NA	NA	C	C	C	C	S	S	C	C	C	C	C	C	C	S	C	S	S	S	S	S	C	C	S	S	C	S	S	S	C	C	C	C	S	C	C	S	S	S	C
rs12130	A/C	3	8510867	+	NA	NA	NA	NA	NA	NA	A	A	A	A	M	C	A	M	A	A	A	M	A	M	A	C	A	M	A	C	A	M	M	M	C	M	M	M	A	A	A	A	M	A	A	M	M	C	A
rs12132	C/T	3	8510924	+	NA	NA	NA	NA	NA	NA	C	C	C	C	Y	T	C	Y	C	C	C	C	C	T	C	T	C	Y	C	T	C	Y	Y	T	T	N	Y	Y	N	C	C	C	C	C	C	Y	T	T	C
rs12133	A/T	3	8522346	+	NA	NA	NA	NA	NA	NA	A	W	A	A	A	A	W	A	A	A	A	W	T	W	A	A	A	W	A	A	T	W	W	W	A	A	W	W	A	A	T	W	W	A	T	A	W	A	T
rs12138	C/A	3	8574982	+	NA	NA	NA	NA	NA	NA	C	C	C	C	C	C	M	C	C	C	C	M	A	M	C	C	C	M	C	C	A	M	M	M	C	C	M	M	C	C	A	M	M	C	A	C	M	C	A
rs12139	C/A	3	8575066	+	NA	NA	NA	NA	NA	NA	C	C	C	C	M	A	C	M	C	C	C	C	C	M	C	A	C	M	C	A	C	M	M	M	A	M	M	M	C	C	C	C	M	C	C	M	M	A	C
rs12141	C/G	3	8575132	+	NA	NA	NA	NA	NA	NA	C	C	C	C	S	G	C	S	C	C	C	C	C	S	C	G	C	S	C	G	C	S	S	S	G	S	S	S	C	C	C	C	S	C	C	S	S	G	C
rs12142	T/C	3	8576808	+	NA	NA	NA	NA	NA	NA	T	T	T	T	Y	C	T	Y	T	T	T	T	T	Y	T	C	T	Y	T	C	T	Y	T	Y	C	N	T	Y	T	T	T	T	Y	T	T	Y	T	C	T
rs12143	T/C	3	8576874	+	NA	NA	NA	NA	NA	NA	T	T	T	T	Y	C	T	Y	T	T	T	T	T	Y	T	C	T	Y	T	C	T	Y	Y	Y	C	Y	Y	Y	T	T	T	T	Y	T	T	Y	Y	C	T
rs12150	C/G	3	8648050	+	NA	NA	NA	NA	NA	NA	C	S	G	G	G	G	C	G	G	C	G	S	C	S	C	G	C	S	G	G	C	S	S	S	G	G	S	G	G	G	C	C	S	C	C	G	S	G	C
rs12162	A/G	3	8759994	+	NA	NA	NA	NA	NA	NA	A	A	A	A	A	A	A	A	A	G	A	A	A	A	G	A	A	R	A	A	A	A	A	A	A	A	A	A	A	A	A	R	A	G	A	A	A	A	A
rs12166	C/T	3	8781932	+	NA	NA	NA	NA	NA	NA	C	C	C	C	C	C	C	C	C	T	C	C	C	C	T	C	C	Y	C	C	C	C	C	C	C	C	C	C	C	C	C	Y	C	T	C	C	C	C	C
rs12174	G/A	3	8850054	+	NA	NA	NA	NA	NA	NA	G	R	G	G	G	G	R	G	G	G	G	G	G	G	G	G	G	G	G	G	G	G	R	R	G	G	G	G	G	G	A	G	G	G	A	R	G	G	G
rs12177	C/G	3	8869457	+	NA	NA	NA	NA	NA	NA	C	S	G	C	S	G	C	C	C	G	C	C	C	S	G	G	G	S	C	G	C	C	S	S	C	C	C	C	C	C	C	S	C	G	C	G	C	G	C
rs12185	A/G	3	8930030	+	NA	NA	NA	NA	NA	NA	G	R	G	A	R	G	A	R	A	G	A	A	A	R	G	G	G	R	G	G	A	R	R	R	G	A	R	R	A	A	A	R	G	G	N	R	A	G	G
rs12188	C/T	3	8969245	+	NA	NA	NA	NA	NA	NA	T	Y	T	C	Y	T	Y	Y	C	Y	C	C	C	Y	T	T	T	Y	T	T	C	Y	Y	Y	T	Y	Y	Y	C	C	C	Y	T	T	C	Y	Y	T	T
rs12189	T/C	3	8994539	+	NA	NA	NA	NA	NA	NA	T	Y	T	C	Y	T	Y	Y	C	T	C	C	C	Y	T	T	T	Y	T	T	N	Y	Y	Y	T	Y	Y	Y	C	C	C	Y	T	T	C	Y	Y	T	T
rs12193	A/T	3	9020133	+	NA	NA	NA	NA	NA	NA	T	W	T	A	W	T	W	A	A	T	A	A	A	W	T	T	T	W	T	T	A	W	W	W	T	A	W	W	A	A	A	W	T	T	A	W	A	T	T
rs12200	T/C	3	9033164	+	NA	NA	NA	NA	NA	NA	T	Y	T	C	Y	T	Y	Y	C	T	C	C	C	Y	T	T	T	Y	T	T	T	Y	Y	Y	T	Y	Y	T	C	C	C	Y	T	T	C	Y	Y	T	T
rs12206	G/A	3	9045025	+	NA	NA	NA	NA	NA	NA	G	R	G	A	R	G	R	R	A	G	A	A	A	R	G	G	G	R	G	G	G	R	R	R	G	R	R	R	A	A	A	R	G	G	A	R	R	G	G
rs12209	A/G	3	9075918	+	NA	NA	NA	NA	NA	NA	A	R	A	G	R	A	R	R	G	A	G	G	G	R	A	A	A	R	A	A	A	A	R	R	A	R	R	R	G	G	G	R	A	A	G	R	R	A	A
rs12215	T/G	3	9110049	+	NA	NA	NA	NA	NA	NA	T	T	T	G	K	T	K	K	G	T	G	G	G	K	T	T	T	K	T	T	T	K	K	T	T	K	K	K	G	G	T	K	T	T	T	K	K	T	T
rs12218	C/T	3	9112756	+	NA	NA	NA	NA	NA	NA	C	C	C	T	Y	C	Y	Y	T	C	T	T	T	Y	C	C	C	Y	C	C	C	Y	Y	C	C	Y	Y	Y	T	T	C	Y	C	C	C	Y	Y	C	C
rs12219	A/C	3	9112786	+	NA	NA	NA	NA	NA	NA	A	A	A	C	M	A	M	M	C	A	C	C	C	M	A	A	A	M	A	A	A	M	M	A	A	C	M	M	C	C	A	M	A	A	A	M	C	A	A
rs12221	C/G	3	9121112	+	NA	NA	NA	NA	NA	NA	C	C	C	G	S	C	S	S	G	C	G	G	G	S	C	C	C	S	C	C	C	S	S	C	C	S	S	S	G	G	C	S	C	C	C	S	S	C	C
rs12222	G/C	3	9121178	+	NA	NA	NA	NA	NA	NA	G	G	G	G	G	G	G	G	G	G	C	S	G	G	G	G	G	G	G	G	G	G	G	G	G	G	S	S	S	G	G	G	G	G	G	G	S	G	G
rs12223	T/C	3	9131616	+	NA	NA	NA	NA	NA	NA	T	T	T	C	Y	T	Y	Y	C	T	C	C	C	Y	T	T	T	Y	T	T	T	Y	Y	T	T	Y	Y	Y	C	C	T	C	T	T	T	Y	Y	T	T
rs12228	G/A	3	9217933	+	NA	NA	NA	NA	NA	NA	G	G	G	A	R	G	R	G	A	G	G	R	A	R	G	G	G	R	G	G	A	R	R	G	G	G	G	G	R	A	R	R	G	G	G	R	G	G	G
rs12235	G/C	3	9302053	+	NA	NA	NA	NA	NA	NA	G	S	G	C	S	G	S	G	C	G	G	S	C	S	G	G	G	S	G	G	C	S	S	S	G	G	G	G	S	C	C	S	G	G	C	S	G	G	G
rs12236	G/A	3	9302087	+	NA	NA	NA	NA	NA	NA	G	R	G	A	R	G	R	G	A	G	G	A	A	R	G	G	G	R	G	G	A	R	R	R	G	G	G	G	R	A	A	R	G	G	A	R	G	G	G
rs12241	T/C	3	9344227	+	NA	NA	NA	NA	NA	NA	T	T	T	T	T	T	T	T	T	T	T	T	T	T	T	T	T	Y	T	T	C	Y	T	T	T	T	T	T	T	T	T	T	T	T	T	T	T	T	T
rs12267	C/T	3	9642768	+	NA	NA	NA	NA	NA	NA	C	C	C	C	C	C	Y	C	C	C	C	T	T	Y	C	C	C	Y	C	T	C	C	Y	C	C	C	C	C	C	C	C	Y	C	C	C	Y	C	C	C
rs12268	G/A	3	9647893	+	NA	NA	NA	NA	NA	NA	G	G	G	G	G	G	R	G	G	G	G	R	A	R	G	G	G	R	G	A	G	G	R	G	G	G	G	G	G	G	G	R	G	G	G	R	G	G	G
rs12272	A/G	3	9740268	+	NA	NA	NA	NA	NA	NA	A	R	N	N	N	A	G	A	N	A	N	G	G	R	A	A	N	R	A	G	G	R	R	A	A	N	A	A	N	N	G	R	A	A	G	G	R	A	A
rs12275	C/T	3	9791635	+	NA	NA	NA	NA	NA	NA	T	Y	T	T	T	N	Y	T	T	N	T	Y	C	Y	N	N	T	C	N	C	C	C	Y	C	N	T	T	T	T	T	C	C	N	N	C	Y	Y	N	N
rs12281	A/T	3	9887635	+	NA	NA	NA	NA	NA	NA	A	A	T	T	T	A	A	A	A	A	T	A	A	W	A	A	A	A	A	T	T	A	T	W	A	N	A	T	T	N	N	A	A	A	T	W	A	A	A
rs12284	A/G	3	9891040	+	NA	NA	NA	NA	NA	NA	A	R	G	G	G	A	R	A	A	A	G	R	A	R	A	A	A	A	A	G	G	R	G	R	A	G	R	R	G	G	G	A	A	A	G	R	R	A	A
rs12319	C/T	3	10441644	+	NA	NA	NA	NA	NA	NA	T	Y	C	C	C	C	Y	Y	C	C	Y	Y	C	C	T	C	C	C	Y	T	T	T	T	T	C	Y	Y	C	Y	C	T	T	Y	C	T	C	C	C	C
rs12322	C/A	3	10588872	+	NA	NA	NA	NA	NA	NA	A	M	A	A	C	A	A	M	M	A	C	C	C	M	A	A	A	M	M	A	C	C	C	M	A	M	M	C	C	A	C	M	C	A	C	A	C	C	N
rs12327	A/C	3	10644676	+	NA	NA	NA	NA	NA	NA	A	M	A	A	A	A	A	A	A	A	M	M	A	A	A	A	A	A	M	A	C	C	C	C	A	A	M	A	A	A	C	M	M	A	C	A	A	A	A
rs12330	A/G	3	10799721	+	NA	NA	NA	NA	NA	NA	A	R	A	A	A	A	A	A	A	A	R	R	A	A	A	A	A	A	A	A	G	R	R	G	A	A	R	A	A	A	A	R	R	A	A	A	A	A	A
rs12333	G/A	3	10820631	+	NA	NA	NA	NA	NA	NA	G	R	G	G	G	G	G	G	G	G	R	G	G	G	G	G	G	G	G	G	A	R	R	A	G	G	R	G	G	G	G	R	R	G	G	G	G	G	G
rs12337	C/T	3	10867586	+	NA	NA	NA	NA	NA	NA	C	Y	C	C	C	C	Y	C	Y	C	Y	Y	C	C	C	C	C	C	C	C	T	Y	Y	T	C	Y	Y	C	C	C	C	Y	C	C	C	C	C	C	C
rs12339	A/C	3	10885340	+	NA	NA	NA	NA	NA	NA	A	M	A	A	A	A	M	A	A	A	M	M	A	A	A	A	A	A	A	A	C	M	M	C	A	M	M	A	A	A	A	M	A	A	A	A	A	A	A
rs12342	C/T	3	10950859	+	NA	NA	NA	NA	NA	NA	C	Y	C	C	C	C	Y	C	C	C	Y	Y	C	C	C	C	C	C	C	C	T	Y	Y	T	C	Y	Y	C	C	C	C	Y	C	C	C	C	C	C	C
rs12345	C/T	3	11159169	+	NA	NA	NA	NA	NA	NA	N	T	C	T	T	N	Y	N	C	C	T	C	C	C	C	C	C	C	C	C	T	Y	Y	T	C	N	C	C	N	C	C	C	C	N	C	N	C	N	N
rs12346	T/C	3	11159235	+	NA	NA	NA	NA	NA	NA	T	Y	T	C	C	T	Y	C	T	T	C	Y	T	Y	T	T	T	T	T	T	C	C	Y	C	T	Y	T	Y	Y	T	T	T	T	T	T	T	T	N	T
rs12348	G/C	3	11166439	+	NA	NA	NA	NA	NA	NA	G	S	G	G	G	G	S	G	G	G	S	S	G	G	G	G	G	G	G	G	C	S	S	C	G	G	S	G	G	G	G	G	G	G	G	G	G	G	G
rs12349	A/C	3	11187745	+	NA	NA	NA	NA	NA	NA	A	M	A	A	A	A	M	A	A	A	M	M	A	A	A	A	A	M	A	A	C	M	M	C	A	A	M	A	A	A	A	A	A	A	A	A	A	A	A
rs12351	T/C	3	11201686	+	NA	NA	NA	NA	NA	NA	T	Y	T	C	C	T	Y	C	C	T	C	Y	T	Y	T	T	T	T	T	T	C	Y	Y	C	T	Y	Y	Y	Y	T	T	T	Y	T	T	T	Y	C	C
rs12354	G/A	3	11269052	+	NA	NA	NA	NA	NA	NA	G	R	G	A	A	G	G	A	R	G	R	G	G	R	G	G	G	G	G	G	G	G	G	G	G	R	R	R	R	R	G	G	R	G	G	G	R	A	A
rs12355	G/A	3	11269118	+	NA	NA	NA	NA	NA	NA	G	R	G	G	G	G	R	G	G	G	R	A	A	R	G	G	A	R	G	A	A	A	R	A	G	R	R	G	R	G	R	R	R	G	A	G	G	G	G
rs12356	T/G	3	11275974	+	NA	NA	NA	NA	NA	NA	T	K	T	G	G	T	T	G	K	T	K	K	T	K	T	T	T	T	T	T	T	T	T	T	T	K	K	K	K	T	T	T	K	K	T	T	K	G	G
rs12357	G/A	3	11276040	+	NA	NA	NA	NA	NA	NA	G	R	G	A	A	G	G	A	R	G	R	G	G	R	G	G	G	R	G	G	G	G	G	G	G	R	R	R	R	G	G	G	R	G	G	G	R	A	A
rs12359	T/C	3	11348786	+	NA	NA	NA	NA	NA	NA	T	Y	T	T	T	T	Y	T	Y	T	Y	Y	T	T	T	T	T	Y	C	C	C	Y	C	C	C	Y	Y	Y	Y	T	Y	T	T	T	T	T	T	T	T
rs12363	C/T	3	11383519	+	NA	NA	NA	NA	NA	NA	C	C	C	T	T	C	C	T	Y	C	Y	C	C	C	C	C	C	C	C	C	C	C	C	C	C	Y	Y	T	T	C	C	C	C	C	C	N	C	C	C
rs12366	C/T	3	11452145	+	NA	NA	NA	NA	NA	NA	T	Y	T	C	C	T	Y	C	C	T	C	Y	T	T	T	T	T	Y	C	C	C	Y	C	C	C	C	Y	C	C	T	Y	T	C	T	T	T	Y	C	C
rs12377	A/T	3	11552242	+	NA	NA	NA	NA	NA	NA	A	A	A	T	T	W	A	T	T	A	T	N	N	A	A	A	A	A	N	N	N	N	N	N	N	T	W	W	T	A	N	A	N	A	N	A	A	N	N
rs12383	G/A	3	11593283	+	NA	NA	NA	NA	NA	NA	G	G	G	A	R	G	G	A	R	G	R	G	G	G	G	G	G	G	G	G	G	G	G	G	G	G	R	A	A	G	G	G	G	G	G	G	G	G	G
rs12384	C/A	3	11596031	+	NA	NA	NA	NA	NA	NA	C	C	C	A	A	C	C	A	A	C	M	M	N	C	C	C	C	C	C	N	C	C	C	C	N	M	M	A	M	C	N	C	C	C	C	C	C	N	N
rs12385	C/T	3	11620702	+	NA	NA	NA	NA	NA	NA	T	Y	T	C	C	T	Y	C	C	Y	C	C	C	Y	T	T	T	Y	C	C	C	C	C	C	C	C	Y	Y	C	T	C	Y	C	T	C	T	Y	C	C
rs12387	A/G	3	11622376	+	NA	NA	NA	NA	NA	NA	N	A	N	G	R	N	A	G	R	N	R	R	A	A	N	N	N	A	A	A	A	A	A	A	A	R	R	R	R	N	A	A	A	N	A	N	A	A	A
rs12389	T/A	3	11624594	+	NA	NA	NA	NA	NA	NA	N	T	N	A	W	N	T	A	W	N	W	T	T	T	N	N	N	T	T	T	T	T	T	T	T	T	T	A	A	N	T	T	T	N	T	N	T	T	T
rs12392	G/A	3	11705529	+	NA	NA	NA	NA	NA	NA	A	R	A	A	R	A	R	A	R	A	R	G	G	R	A	A	R	R	G	G	G	G	G	G	G	R	R	R	R	A	G	R	G	A	G	A	R	G	G
rs12393	T/C	3	11716403	+	NA	NA	NA	NA	NA	NA	C	Y	C	C	Y	C	Y	C	Y	C	Y	Y	T	Y	C	C	C	Y	T	T	T	T	T	T	T	Y	Y	Y	Y	C	T	Y	T	C	T	C	Y	T	T
rs12420	C/T	3	11918075	+	NA	NA	NA	NA	NA	NA	C	C	C	T	Y	C	C	T	Y	C	Y	C	C	C	C	C	C	Y	C	C	C	C	C	C	C	Y	Y	Y	C	C	C	C	C	C	C	C	C	C	C
rs12429	A/T	3	12105992	+	NA	NA	NA	NA	NA	NA	T	W	T	A	A	T	W	A	A	T	A	A	A	W	T	T	T	W	W	T	A	W	A	W	T	W	W	A	A	T	T	T	A	T	A	W	W	A	A
rs12436	T/C	3	12195579	+	NA	NA	NA	NA	NA	NA	T	N	T	T	T	T	C	T	T	T	T	N	N	N	N	N	T	N	T	C	N	C	N	Y	C	Y	T	N	N	N	C	N	T	N	N	N	T	T	T
rs12438	C/A	3	12195645	+	NA	NA	NA	NA	NA	NA	N	C	A	C	C	A	C	C	C	A	C	C	C	M	A	A	A	M	M	C	C	C	C	C	C	C	M	C	C	N	C	A	C	A	C	M	M	C	C
rs12451	C/T	3	12534759	+	NA	NA	NA	NA	NA	NA	C	Y	C	C	C	C	Y	C	C	C	Y	Y	C	C	C	C	C	C	Y	T	T	Y	T	T	C	Y	Y	C	Y	C	C	C	Y	C	T	Y	C	C	C
rs12455	C/A	3	12569092	+	NA	NA	NA	NA	NA	NA	A	M	A	C	C	A	M	C	A	A	C	C	C	M	A	A	A	M	M	C	C	C	C	C	C	M	M	C	M	A	C	M	M	A	C	M	M	A	C
rs12459	G/T	3	12724816	+	NA	NA	NA	NA	NA	NA	G	G	G	G	G	T	G	G	G	T	G	G	G	K	G	G	T	G	G	G	N	G	G	G	N	G	G	G	G	G	G	G	G	G	G	G	G	N	G
rs12461	C/T	3	12737891	+	NA	NA	NA	NA	NA	NA	C	C	C	C	C	T	C	C	C	T	C	C	C	Y	C	C	T	C	C	C	C	C	C	C	C	C	Y	C	C	C	C	C	C	C	C	C	Y	C	C
rs12464	C/A	3	12765153	+	NA	NA	NA	NA	NA	NA	A	M	C	C	C	C	M	A	A	C	C	C	C	M	A	C	C	M	A	C	C	M	M	M	A	A	M	M	M	A	C	M	A	C	C	M	M	C	A
rs12465	C/A	3	12765195	+	NA	NA	NA	NA	NA	NA	C	M	A	A	A	A	C	C	C	A	A	A	N	M	C	A	A	M	C	N	N	C	M	M	C	C	M	M	M	C	N	C	C	A	N	M	M	A	C
rs12470	T/G	3	12835924	+	NA	NA	NA	NA	NA	NA	T	K	G	T	T	G	K	T	T	G	T	G	G	K	T	T	T	K	T	G	G	K	K	K	T	T	T	T	T	T	G	K	T	T	G	K	K	T	T
rs12475	C/A	3	12840782	+	NA	NA	NA	NA	NA	NA	C	M	C	A	A	C	C	C	C	C	A	M	C	M	C	A	C	M	C	C	C	C	C	M	C	C	M	M	M	C	C	C	C	A	C	C	M	A	C
rs12476	G/A	3	12860043	+	NA	NA	NA	NA	NA	NA	G	G	A	G	G	A	G	G	G	A	G	R	A	R	G	G	G	R	G	A	A	R	R	R	G	G	G	G	G	G	N	R	G	G	A	A	G	G	G
rs314	A/G	4	94378	+	NA	NA	NA	NA	NA	NA	A	R	G	A	R	A	A	G	G	G	R	A	A	R	G	G	A	R	R	A	A	A	G	A	A	A	R	R	A	A	A	G	R	G	R	N	R	A	G
rs322	A/C	4	276155	+	NA	NA	NA	NA	NA	NA	A	M	C	A	M	A	A	C	C	M	A	A	A	A	A	A	A	M	A	A	A	A	A	A	A	A	A	A	A	A	A	A	A	A	A	A	M	A	A
rs324	C/T	4	276341	+	NA	NA	NA	NA	NA	NA	C	Y	T	C	Y	C	C	T	T	Y	C	C	C	C	C	C	C	Y	C	C	C	C	C	C	C	C	C	C	C	C	C	C	Y	C	C	C	Y	C	C
rs330	A/G	4	508027	+	NA	NA	NA	NA	NA	NA	A	R	A	G	R	A	R	G	G	R	R	R	G	A	A	A	A	R	R	A	G	G	A	A	G	A	A	R	A	R	G	R	A	A	G	A	R	A	A
rs331	G/A	4	629584	+	NA	NA	NA	NA	NA	NA	G	R	G	A	G	G	G	A	A	G	G	G	G	G	G	G	G	G	G	G	G	G	G	G	G	N	G	R	N	N	G	G	G	G	G	G	G	G	G
rs332	A/C	4	632148	+	NA	NA	NA	NA	NA	NA	A	M	A	C	A	A	A	C	C	M	A	A	A	A	A	A	A	M	A	A	A	A	A	A	A	N	A	M	N	C	A	A	A	A	A	A	A	A	A
rs334	G/C	4	633196	+	NA	NA	NA	NA	NA	NA	G	S	G	C	S	G	G	C	C	S	S	G	G	G	G	G	G	S	G	G	G	G	S	S	G	C	G	S	C	C	G	G	G	G	G	G	G	G	G
rs335	A/G	4	633262	+	NA	NA	NA	NA	NA	NA	A	R	A	G	A	A	A	G	G	R	A	A	A	A	A	A	A	R	A	A	A	A	A	A	A	N	A	R	N	G	A	A	A	A	A	A	A	A	A
rs338	A/G	4	653664	+	NA	NA	NA	NA	NA	NA	A	G	A	G	R	A	A	G	G	R	A	A	N	R	A	A	A	R	A	A	A	A	R	R	A	G	A	R	G	G	A	A	A	A	A	A	A	A	A
rs339	G/A	4	675799	+	NA	NA	NA	NA	NA	NA	G	R	G	A	G	G	G	A	A	R	G	G	G	G	G	G	G	R	G	G	G	G	G	G	G	N	G	A	N	A	G	G	G	G	G	G	G	G	G
rs343	A/T	4	703483	+	NA	NA	NA	NA	NA	NA	A	A	A	A	W	A	A	A	A	A	W	A	A	A	A	A	A	A	A	A	A	A	W	W	A	T	A	A	T	W	A	A	A	A	A	A	A	A	A
rs346	C/A	4	728453	+	NA	NA	NA	NA	NA	NA	C	M	C	A	C	C	C	A	A	M	C	C	C	C	C	C	C	M	C	C	C	C	C	C	C	N	C	M	N	A	C	C	C	C	C	C	C	C	C
rs348	T/A	4	818862	+	NA	NA	NA	NA	NA	NA	T	W	T	A	T	T	T	A	A	W	T	T	T	T	T	T	T	W	T	T	T	T	T	T	W	T	T	W	T	W	T	T	T	T	T	T	T	T	T
rs349	A/T	4	887640	+	NA	NA	NA	NA	NA	NA	T	T	T	T	W	T	W	A	T	W	W	A	A	T	T	A	T	W	W	W	A	A	W	W	A	T	T	W	T	W	A	W	T	A	A	T	W	T	A
rs351	C/G	4	1010398	+	NA	NA	NA	NA	NA	NA	C	S	C	G	S	C	S	C	S	G	C	C	C	C	C	G	C	C	C	C	C	S	C	C	C	G	C	S	G	G	C	C	C	G	C	S	C	C	C
rs353	T/A	4	1134566	+	NA	NA	NA	NA	NA	NA	T	W	T	A	W	T	W	T	W	W	T	W	W	T	T	W	T	W	T	T	W	W	W	W	T	A	T	W	A	A	T	T	T	W	T	W	T	T	T
rs363	T/C	4	1674627	+	NA	NA	NA	NA	NA	NA	T	T	T	T	T	T	T	T	T	T	T	Y	C	T	T	T	T	Y	T	T	C	T	T	T	T	T	T	T	T	T	T	T	T	T	T	T	T	T	T
rs365	G/A	4	1716251	+	NA	NA	NA	NA	NA	NA	G	A	G	A	G	A	N	G	N	N	N	G	A	G	G	N	G	A	A	G	G	G	G	N	A	G	A	A	G	G	N	G	A	A	A	G	G	A	A
rs366	T/G	4	1752955	+	NA	NA	NA	NA	NA	NA	T	N	T	N	T	N	T	T	T	T	N	T	N	T	K	G	T	T	N	T	T	T	T	T	N	T	N	N	T	T	N	T	N	N	N	T	N	N	N
rs379	T/G	4	2471796	+	NA	NA	NA	NA	NA	NA	T	T	T	T	T	T	T	T	T	T	T	K	T	T	T	T	T	K	T	T	G	K	G	G	T	T	T	T	T	T	T	K	T	T	G	T	K	T	T
rs381	T/G	4	2529619	+	NA	NA	NA	NA	NA	NA	T	T	T	T	T	T	T	T	T	T	T	K	T	T	T	T	T	K	T	T	G	K	G	G	T	T	T	T	T	T	T	K	T	T	G	T	K	T	T
rs382	T/C	4	2541637	+	NA	NA	NA	NA	NA	NA	T	T	T	T	T	T	T	T	T	T	T	Y	T	T	T	T	T	Y	T	T	C	Y	C	C	T	T	T	T	T	T	T	Y	T	T	C	T	Y	T	T
rs384	A/T	4	2542575	+	NA	NA	NA	NA	NA	NA	A	A	A	A	A	A	A	A	A	A	A	W	A	A	A	A	A	W	A	A	T	W	T	T	A	A	A	A	A	A	A	W	A	A	T	A	W	A	A
rs386	A/T	4	2560778	+	NA	NA	NA	NA	NA	NA	A	A	A	A	A	A	A	A	A	A	A	W	A	A	A	A	A	W	A	A	T	W	T	T	A	A	A	A	A	A	A	W	A	A	T	A	W	A	A
rs390	C/G	4	2637815	+	NA	NA	NA	NA	NA	NA	C	C	C	C	C	C	C	C	C	C	C	S	C	C	C	C	C	S	C	C	G	S	G	G	C	C	C	C	C	C	C	S	C	C	G	C	S	C	C
rs393	A/T	4	2745523	+	NA	NA	NA	NA	NA	NA	A	A	A	A	A	A	A	A	A	A	A	W	A	A	A	A	A	W	A	A	T	W	T	T	A	A	A	A	A	A	A	W	A	A	T	A	W	A	A
rs394	A/T	4	2745572	+	NA	NA	NA	NA	NA	NA	A	A	A	A	A	A	A	A	A	A	A	T	A	A	A	A	A	W	A	A	T	W	T	T	A	A	A	A	A	N	A	W	A	A	T	N	W	A	A
rs395	T/C	4	2746028	+	NA	NA	NA	NA	NA	NA	T	T	T	T	T	T	T	T	T	T	T	Y	T	T	T	T	T	Y	T	T	C	Y	C	C	T	T	T	T	T	T	T	Y	T	T	C	T	Y	T	T
rs397	T/A	4	2884160	+	NA	NA	NA	NA	NA	NA	T	A	T	A	A	T	W	A	W	W	W	W	T	T	T	A	A	T	W	T	T	W	T	T	A	A	A	A	T	W	T	T	W	A	T	T	T	A	A
rs399	T/C	4	2909770	+	NA	NA	NA	NA	NA	NA	N	T	N	T	T	N	Y	T	T	T	T	C	N	N	N	T	T	C	T	N	C	Y	C	C	T	T	T	T	N	T	N	C	T	T	C	N	C	T	T
rs400	T/C	4	2909841	+	NA	NA	NA	NA	NA	NA	N	T	N	T	T	N	Y	T	T	T	T	C	N	N	N	T	T	C	T	N	C	Y	C	C	T	T	T	T	N	T	N	C	T	T	C	N	C	T	T
rs403	A/T	4	2937730	+	NA	NA	NA	NA	NA	NA	A	T	A	T	T	A	W	T	W	W	W	A	A	A	A	T	T	A	W	A	A	W	A	A	T	T	T	T	A	W	A	A	W	T	A	A	A	T	T
rs404	C/A	4	3079660	+	NA	NA	NA	NA	NA	NA	C	A	C	A	C	C	C	C	C	M	M	M	C	C	C	A	A	C	M	C	C	M	C	C	A	C	A	A	C	M	C	C	M	A	C	C	M	A	A
rs406	C/G	4	3158789	+	NA	NA	NA	NA	NA	NA	C	C	C	C	G	C	S	G	S	C	C	C	C	C	C	C	C	C	C	C	C	C	C	C	C	G	C	C	C	C	C	C	C	C	C	C	C	C	C
rs408	G/A	4	3203561	+	NA	NA	NA	NA	NA	NA	R	A	G	A	A	G	R	A	R	R	R	G	G	G	G	A	A	G	R	G	G	R	G	G	A	A	A	A	G	R	G	G	R	A	G	G	R	A	A
rs410	G/A	4	3206018	+	NA	NA	NA	NA	NA	NA	G	G	G	G	A	G	R	A	R	G	G	G	G	G	G	G	G	G	G	G	G	G	G	G	G	A	G	G	G	G	G	G	G	G	G	G	G	G	G
rs412	G/T	4	3290861	+	NA	NA	NA	NA	NA	NA	G	G	G	G	T	G	K	T	K	G	G	G	G	G	G	G	G	G	G	G	G	G	G	G	G	T	G	G	G	G	G	G	G	G	G	G	G	G	G
rs419	T/C	4	3373039	+	NA	NA	NA	NA	NA	NA	Y	C	T	C	N	T	T	N	T	Y	Y	Y	T	T	T	C	C	T	Y	T	T	Y	T	T	C	N	C	C	T	Y	T	T	Y	C	T	T	Y	C	C
rs422	C/T	4	3380487	+	NA	NA	NA	NA	NA	NA	Y	C	T	C	C	T	Y	C	Y	Y	Y	Y	T	T	T	C	C	T	Y	T	C	Y	C	C	C	C	Y	C	T	Y	T	Y	T	C	C	T	Y	T	C
rs431	A/T	4	3627642	+	NA	NA	NA	NA	NA	NA	T	T	A	T	T	A	A	A	A	W	W	A	A	T	T	T	T	W	W	A	A	W	A	A	T	A	W	T	A	W	A	W	A	T	A	A	A	A	T
rs433	C/T	4	3627935	+	NA	NA	NA	NA	NA	NA	T	T	C	T	T	C	C	C	C	Y	Y	Y	C	T	T	T	T	Y	Y	C	C	Y	C	C	T	C	Y	T	C	Y	C	Y	C	T	C	C	Y	C	T
rs446	G/A	4	3852986	+	NA	NA	NA	NA	NA	NA	A	A	G	A	A	G	R	A	A	R	R	R	G	A	A	A	A	R	R	G	G	R	G	G	A	A	A	A	G	R	G	R	R	A	G	G	R	A	A
rs448	C/A	4	3909456	+	NA	NA	NA	NA	NA	NA	C	C	A	C	C	A	M	C	C	M	M	M	A	C	C	C	C	M	M	A	C	M	C	C	C	A	C	C	A	M	A	M	M	C	C	A	M	C	C
rs450	C/G	4	3994922	+	NA	NA	NA	NA	NA	NA	C	C	N	C	N	C	C	N	N	C	C	S	G	C	C	C	C	S	C	C	N	C	N	N	C	N	C	C	N	C	G	C	C	C	N	C	C	C	C
rs452	G/C	4	4087927	+	NA	NA	NA	NA	NA	NA	C	N	G	C	C	N	S	G	G	S	S	S	G	C	C	C	C	S	C	S	G	S	G	G	C	G	C	C	G	G	G	S	C	C	G	C	C	C	C
rs457	A/G	4	4200884	+	NA	NA	NA	NA	NA	NA	G	G	A	G	G	G	R	A	A	A	R	A	A	G	G	A	G	R	G	R	A	R	A	A	G	A	G	G	A	R	A	R	R	A	A	A	A	G	G
rs459	G/C	4	4248302	+	NA	NA	NA	NA	NA	NA	C	C	G	C	C	C	S	G	G	G	S	G	G	C	C	G	C	S	C	S	G	S	G	G	C	G	C	C	G	S	G	S	S	G	G	G	S	C	C
rs461	A/G	4	4357373	+	NA	NA	NA	NA	NA	NA	A	R	A	R	R	A	G	R	R	R	R	R	G	G	A	A	A	R	R	R	G	G	R	G	G	R	R	A	R	R	G	R	A	A	G	N	A	A	G
rs465	A/G	4	4454358	+	NA	NA	NA	NA	NA	NA	A	A	A	A	A	A	R	A	A	A	A	A	A	A	A	A	A	A	R	R	A	R	A	A	A	R	A	A	A	A	A	A	A	A	A	A	A	A	A
rs466	T/C	4	4467480	+	NA	NA	NA	NA	NA	NA	T	Y	T	T	T	T	Y	T	T	T	T	T	C	Y	T	T	T	Y	Y	Y	C	Y	Y	Y	T	Y	T	T	T	T	T	T	T	T	C	T	T	T	T
rs469	T/C	4	4494710	+	NA	NA	NA	NA	NA	NA	T	Y	T	T	T	T	Y	T	T	T	T	T	C	Y	T	T	T	Y	Y	Y	C	Y	Y	Y	T	Y	T	T	T	T	T	T	T	T	C	T	T	T	T
rs472	C/G	4	4500545	+	NA	NA	NA	NA	NA	NA	C	S	C	C	C	C	S	C	C	C	C	C	G	S	C	C	C	S	S	S	G	G	S	S	C	S	C	C	C	C	C	C	C	C	G	C	C	C	C
rs474	T/A	4	4508417	+	NA	NA	NA	NA	NA	NA	T	W	T	T	T	T	W	T	T	T	T	T	A	W	T	T	T	W	W	W	A	W	W	W	T	W	T	T	T	T	T	T	T	T	A	T	T	T	T
rs479	A/G	4	4661512	+	NA	NA	NA	NA	NA	NA	R	A	A	A	A	A	R	A	A	A	A	A	A	A	A	A	A	R	R	R	G	R	R	R	A	R	A	A	A	A	A	A	A	A	A	A	A	A	A
rs481	A/C	4	4661578	+	NA	NA	NA	NA	NA	NA	A	A	A	A	A	A	M	A	A	A	A	A	A	A	A	A	A	M	M	M	C	M	M	M	A	M	A	A	A	A	A	A	A	A	A	A	A	A	A
rs485	C/T	4	4696798	+	NA	NA	NA	NA	NA	NA	C	C	C	C	C	C	Y	C	C	C	C	C	C	C	C	C	N	Y	Y	Y	T	Y	Y	Y	C	Y	C	C	C	C	C	C	C	C	C	C	C	C	Y
rs487	G/T	4	4704265	+	NA	NA	NA	NA	NA	NA	G	G	G	G	G	G	G	G	G	G	G	G	G	G	G	G	G	K	K	K	T	K	K	K	G	K	G	G	G	G	G	G	G	G	G	G	G	G	G
rs489	C/A	4	4716795	+	NA	NA	NA	NA	NA	NA	C	C	C	C	C	C	M	C	C	C	C	C	C	C	C	C	C	M	M	M	A	M	M	M	C	M	C	C	C	C	C	C	C	C	C	C	C	C	C
rs491	C/T	4	4719451	+	NA	NA	NA	NA	NA	NA	C	C	C	C	C	C	Y	C	C	C	C	C	C	C	C	C	C	Y	Y	Y	T	Y	Y	Y	C	Y	C	C	C	C	C	C	C	C	C	C	C	C	C
rs498	A/C	4	4780421	+	NA	NA	NA	NA	NA	NA	A	A	A	A	A	A	M	A	A	A	A	A	C	M	A	A	A	M	M	M	C	M	M	C	A	M	A	A	A	A	A	A	A	A	A	A	A	A	A
rs499	T/A	4	4780487	+	NA	NA	NA	NA	NA	NA	T	T	T	T	T	T	W	T	T	T	T	T	A	W	T	T	T	A	W	W	A	W	W	A	T	T	T	T	T	T	T	T	T	T	T	T	T	T	T
rs504	C/A	4	4901465	+	NA	NA	NA	NA	NA	NA	C	C	C	C	C	C	M	C	C	C	C	C	A	M	C	C	C	M	M	M	A	M	M	A	C	M	C	C	C	C	C	C	C	C	C	C	C	C	C
rs510	T/G	4	5043484	+	NA	NA	NA	NA	NA	NA	T	T	T	T	T	T	K	T	T	T	T	T	G	K	T	T	T	K	K	K	G	K	K	G	T	K	T	T	T	T	T	K	T	T	T	T	T	T	T
rs513	C/G	4	5067740	+	NA	NA	NA	NA	NA	NA	C	C	C	C	C	C	S	C	C	C	C	S	G	S	C	C	C	S	S	S	G	S	S	G	C	S	C	C	C	C	C	S	C	C	C	C	C	C	C
rs514	T/A	4	5069262	+	NA	NA	NA	NA	NA	NA	T	T	T	T	T	T	W	T	T	T	T	W	A	W	T	T	T	W	W	W	A	T	W	A	T	T	T	T	T	T	T	W	T	T	T	T	T	T	T
rs517	T/C	4	5072509	+	NA	NA	NA	NA	NA	NA	T	T	T	T	T	T	Y	T	T	T	T	Y	C	Y	T	T	T	Y	Y	Y	C	Y	Y	C	T	Y	T	T	T	T	T	Y	T	T	T	T	T	T	T
rs519	G/A	4	5092540	+	NA	NA	NA	NA	NA	NA	G	G	G	G	G	G	R	G	G	G	G	R	A	R	G	G	G	R	R	R	A	R	R	A	G	R	G	G	G	G	G	R	G	G	G	G	G	G	G
rs521	T/C	4	5127680	+	NA	NA	NA	NA	NA	NA	T	T	T	T	T	T	T	T	T	T	T	T	T	Y	T	T	T	Y	T	T	Y	T	T	Y	T	T	T	T	T	T	Y	T	T	T	T	T	T	T	T
rs524	A/G	4	5183818	+	NA	NA	NA	NA	NA	NA	A	R	A	A	A	A	R	R	A	A	R	R	A	R	A	A	A	R	G	R	R	G	R	R	G	R	A	A	A	A	R	R	R	A	G	G	R	A	A
rs536	T/A	4	5279119	+	NA	NA	NA	NA	NA	NA	T	W	T	T	T	T	W	W	T	T	W	A	A	W	T	T	T	W	A	W	A	A	W	A	A	W	T	T	T	T	A	W	T	T	A	A	W	T	T
rs538	C/T	4	5289027	+	NA	NA	NA	NA	NA	NA	N	C	N	N	N	T	C	C	N	N	C	C	C	C	N	N	N	C	C	Y	C	C	C	C	C	Y	T	T	T	T	C	C	C	N	C	C	C	N	N
rs541	C/T	4	5321649	+	NA	NA	NA	NA	NA	NA	T	Y	T	T	T	C	Y	Y	T	T	Y	C	C	Y	Y	T	T	Y	C	C	C	C	Y	C	C	Y	Y	Y	C	Y	C	Y	Y	T	C	C	Y	T	T
rs545	G/A	4	5371455	+	NA	NA	NA	NA	NA	NA	G	G	G	G	G	A	G	G	G	G	G	G	G	G	G	G	G	G	G	G	G	G	G	R	G	G	R	A	A	R	G	G	G	G	G	G	G	G	A
rs546	G/A	4	5376365	+	NA	NA	NA	NA	NA	NA	G	G	G	G	G	A	G	G	G	G	G	G	G	G	G	G	G	G	G	G	G	G	G	R	G	R	R	R	A	R	G	G	G	G	G	G	G	G	A
rs549	A/T	4	5392808	+	NA	NA	NA	NA	NA	NA	A	A	A	A	A	T	A	A	A	A	A	A	A	A	A	A	A	A	A	A	A	A	A	W	A	W	W	W	T	W	A	A	A	A	A	A	A	A	T
rs571	C/T	4	5755829	+	NA	NA	NA	NA	NA	NA	C	C	C	T	Y	T	C	Y	C	C	Y	Y	C	C	C	C	C	Y	C	C	C	C	C	C	C	Y	Y	T	T	T	C	C	C	C	C	C	C	C	T
rs574	A/T	4	5859111	+	NA	NA	NA	NA	NA	NA	A	A	A	T	W	T	W	W	T	A	W	W	T	W	A	A	A	W	A	W	T	W	W	T	T	T	A	T	T	T	T	A	A	A	A	A	A	A	T
rs579	A/C	4	5897285	+	NA	NA	NA	NA	NA	NA	A	A	A	C	M	C	M	M	C	A	M	M	C	M	A	A	A	M	A	M	C	M	M	C	C	C	M	C	C	C	C	A	A	A	C	A	A	A	C
rs580	C/T	4	5934118	+	NA	NA	NA	NA	NA	NA	C	C	C	T	Y	T	Y	Y	T	C	Y	Y	T	Y	C	C	C	Y	C	Y	T	Y	Y	T	T	T	Y	T	T	T	T	C	C	C	T	C	C	C	T
rs582	T/A	4	5999901	+	NA	NA	NA	NA	NA	NA	T	T	T	A	W	T	W	W	A	T	W	T	A	W	T	T	T	W	T	W	A	W	W	A	A	A	W	A	A	A	A	T	T	T	A	T	T	T	A
rs585	C/T	4	6014638	+	NA	NA	NA	NA	NA	NA	C	C	C	T	Y	C	Y	Y	T	C	Y	Y	T	Y	C	C	C	Y	C	Y	T	Y	Y	T	T	T	Y	T	T	T	T	C	C	C	T	C	C	C	T
rs599	G/A	4	6275501	+	NA	NA	NA	NA	NA	NA	G	G	G	N	G	G	G	G	N	G	G	G	N	G	G	G	G	N	G	G	G	G	G	G	G	R	G	N	N	N	N	G	G	G	N	G	G	N	N
rs600	C/T	4	6289105	+	NA	NA	NA	NA	NA	NA	T	T	T	C	Y	C	Y	Y	C	T	Y	T	C	Y	T	T	T	Y	T	Y	Y	Y	Y	Y	T	C	Y	C	C	C	C	Y	T	T	C	T	T	T	C
rs603	T/G	4	6289171	+	NA	NA	NA	NA	NA	NA	T	T	T	G	K	T	K	K	G	T	T	T	G	K	T	T	T	K	T	K	K	K	K	K	T	K	K	G	G	G	G	K	T	T	G	T	T	T	G
rs611	C/T	4	6405894	+	NA	NA	NA	NA	NA	NA	T	Y	T	C	Y	C	Y	Y	C	T	Y	Y	C	C	T	T	T	Y	T	C	C	Y	Y	C	C	C	Y	C	C	C	C	Y	T	T	C	T	T	T	C
rs615	A/T	4	6504984	+	NA	NA	NA	NA	NA	NA	T	W	T	A	W	A	A	W	A	T	A	W	A	A	T	T	T	W	T	W	A	A	W	A	A	A	W	A	A	A	A	W	T	T	A	T	T	T	A
rs616	A/T	4	6512918	+	NA	NA	NA	NA	NA	NA	T	W	T	A	W	A	A	W	A	T	A	W	A	A	T	T	T	W	T	A	A	A	W	A	A	A	W	A	A	A	A	A	T	T	A	T	T	T	A
rs618	T/C	4	6535163	+	NA	NA	NA	NA	NA	NA	C	Y	C	T	Y	T	T	Y	T	C	T	C	T	Y	C	C	C	Y	C	T	T	T	Y	T	T	T	Y	T	T	T	T	Y	C	C	T	C	C	C	T
rs623	A/G	4	6623137	+	NA	NA	NA	NA	NA	NA	G	R	G	A	R	A	A	R	A	G	A	R	A	A	G	G	G	R	G	R	A	R	R	A	A	A	R	A	A	A	A	R	G	G	A	G	G	G	A
rs643	C/T	4	6894577	+	NA	NA	NA	NA	NA	NA	T	Y	T	T	Y	C	C	Y	C	T	C	Y	C	C	T	T	T	Y	T	Y	C	Y	Y	C	C	Y	Y	Y	Y	Y	C	Y	T	T	C	T	T	T	T
rs645	G/A	4	6966905	+	NA	NA	NA	NA	NA	NA	G	R	G	G	G	G	R	G	G	G	R	G	A	R	G	G	G	A	G	R	A	R	R	A	A	R	G	G	G	G	A	R	G	G	A	G	G	G	G
rs646	A/T	4	6966971	+	NA	NA	NA	NA	NA	NA	A	W	A	A	A	A	W	A	A	A	W	W	T	W	A	A	A	T	A	W	T	T	W	T	T	A	A	A	A	A	T	T	A	A	T	A	A	A	A
rs647	T/C	4	7001305	+	NA	NA	NA	NA	NA	NA	T	Y	T	T	T	T	Y	T	T	T	Y	Y	C	Y	T	T	T	Y	T	Y	C	Y	Y	C	C	Y	T	T	T	T	C	Y	T	T	C	T	T	T	T
rs648	C/T	4	7032154	+	NA	NA	NA	NA	NA	NA	T	C	C	C	C	C	C	C	C	C	C	C	C	C	T	T	C	C	C	C	C	C	C	C	C	C	N	C	C	N	C	Y	C	T	C	C	C	C	C
rs649	A/C	4	7032220	+	NA	NA	NA	NA	NA	NA	A	M	A	A	A	A	M	A	A	A	M	M	C	M	A	A	A	M	A	M	C	M	M	C	C	M	A	A	A	A	C	C	A	A	C	A	A	A	A
rs665	A/G	4	7625212	+	NA	NA	NA	NA	NA	NA	A	A	A	A	A	A	R	A	A	A	A	R	G	A	A	A	A	R	R	R	G	R	R	R	A	A	A	A	A	A	G	A	A	A	G	A	A	A	A
rs669	T/G	4	7794283	+	NA	NA	NA	NA	NA	NA	G	G	T	G	G	G	K	T	T	K	K	T	T	G	G	G	G	K	K	K	T	K	T	T	G	T	G	G	T	K	T	K	K	G	T	T	K	G	G
rs684	T/C	4	8260277	+	NA	NA	NA	NA	NA	NA	T	T	T	T	T	T	Y	T	T	T	T	Y	C	T	T	T	T	Y	Y	Y	C	Y	C	C	T	T	T	T	T	T	C	Y	T	T	C	T	Y	T	T
rs698	C/T	4	8610283	+	NA	NA	NA	NA	NA	NA	N	C	C	C	C	N	Y	Y	Y	C	C	C	N	C	N	C	C	C	C	N	C	C	C	C	N	C	C	C	C	C	C	N	C	C	C	N	N	C	N
rs699	C/T	4	8611592	+	NA	NA	NA	NA	NA	NA	N	N	C	N	N	C	C	N	N	C	C	Y	C	C	N	N	N	C	C	C	T	Y	T	T	N	C	N	N	C	C	C	T	C	N	N	C	C	N	N
rs702	T/A	4	8637733	+	NA	NA	NA	NA	NA	NA	T	T	N	T	T	N	T	T	T	T	T	W	N	T	T	T	T	T	T	N	A	W	A	A	T	N	T	T	N	T	N	W	T	T	A	N	T	T	T
rs704	C/T	4	8637777	+	NA	NA	NA	NA	NA	NA	T	T	C	T	T	C	Y	T	T	Y	Y	C	C	T	T	T	T	Y	Y	C	N	Y	N	N	T	C	T	T	C	Y	C	T	Y	T	N	C	Y	T	T
rs706	G/A	4	8638269	+	NA	NA	NA	NA	NA	NA	G	G	G	G	G	G	G	G	R	G	G	R	G	G	G	G	G	G	G	G	A	R	A	A	G	G	G	G	G	G	G	R	G	G	A	G	G	G	G
rs710	A/G	4	8695047	+	NA	NA	NA	NA	NA	NA	A	A	A	A	A	A	A	A	A	A	A	R	A	A	A	A	A	A	A	A	G	R	G	R	A	A	A	A	A	A	A	R	A	A	G	A	A	A	A
rs714	A/G	4	8759200	+	NA	NA	NA	NA	NA	NA	A	A	G	N	G	N	A	N	G	G	R	R	A	A	A	N	A	R	A	G	G	R	G	G	A	G	N	A	G	G	R	R	N	N	A	R	R	N	A
rs718	G/A	4	9060074	+	NA	NA	NA	NA	NA	NA	A	R	G	A	G	A	R	G	G	G	G	R	G	R	A	G	A	R	A	G	A	A	A	A	A	R	R	A	G	A	G	G	R	A	G	R	G	A	G
rs727	A/C	4	9252837	+	NA	NA	NA	NA	NA	NA	A	A	C	A	A	C	M	A	A	M	M	M	A	A	A	C	A	A	M	A	A	M	A	A	C	A	A	M	A	A	M	A	A	C	A	M	M	A	C
rs734	G/C	4	9417644	+	NA	NA	NA	NA	NA	NA	G	C	C	C	G	C	S	G	G	S	S	S	G	G	G	C	C	G	S	G	G	S	G	G	C	G	S	C	G	S	S	G	G	C	G	S	S	G	C
rs739	G/C	4	9777842	+	NA	NA	NA	NA	NA	NA	G	C	C	C	G	C	S	G	G	S	G	G	G	G	G	C	C	G	S	G	G	G	G	G	G	G	S	C	G	S	S	G	G	C	G	S	S	G	C
rs740	T/C	4	9794676	+	NA	NA	NA	NA	NA	NA	C	T	T	T	C	T	Y	C	C	Y	Y	Y	T	C	C	T	T	Y	Y	Y	T	T	T	T	T	C	Y	T	C	Y	T	Y	C	T	T	Y	Y	C	T
rs741	A/G	4	9799950	+	NA	NA	NA	NA	NA	NA	G	A	A	A	R	A	R	G	G	R	R	A	A	G	G	A	A	R	R	R	A	A	A	A	A	G	R	A	G	R	A	R	G	A	A	R	R	G	A
rs743	T/G	4	9810025	+	NA	NA	NA	NA	NA	NA	G	N	N	N	G	N	K	G	G	G	K	T	T	G	G	N	N	K	G	K	T	T	T	T	T	G	G	N	G	G	T	K	G	N	T	G	K	G	N
rs747	C/T	4	10068154	+	NA	NA	NA	NA	NA	NA	C	C	C	C	C	C	Y	C	C	C	Y	T	T	C	C	C	C	Y	C	Y	T	T	T	T	T	C	C	Y	C	C	Y	Y	C	C	T	C	Y	C	T
rs775	T/G	4	11338707	+	NA	NA	NA	NA	NA	NA	T	T	T	T	T	T	K	T	T	T	T	T	G	T	T	T	T	K	K	T	G	T	K	T	T	T	T	T	T	T	G	K	T	T	G	T	T	T	T
rs777	T/C	4	11341321	+	NA	NA	NA	NA	NA	NA	T	T	T	T	Y	T	Y	T	Y	T	T	T	C	T	T	T	T	Y	Y	T	C	T	Y	T	T	T	T	T	T	T	C	Y	T	T	C	T	T	T	T
rs780	A/G	4	11361819	+	NA	NA	NA	NA	NA	NA	A	R	A	G	G	G	R	A	G	G	R	A	G	R	A	R	A	R	R	A	G	A	A	A	A	G	A	G	R	R	G	R	A	G	G	R	G	A	G
rs786	A/T	4	11417091	+	NA	NA	NA	NA	NA	NA	A	A	A	N	T	N	A	A	T	A	A	A	N	A	A	A	A	A	A	A	A	A	A	A	A	N	A	A	A	A	N	A	A	A	N	A	A	A	A
rs788	G/T	4	11417157	+	NA	NA	NA	NA	NA	NA	N	G	N	G	G	G	T	N	G	G	G	N	T	G	N	N	N	T	T	N	T	N	N	N	N	G	N	G	G	G	T	T	G	N	T	G	G	N	N
rs792	T/C	4	11446561	+	NA	NA	NA	NA	NA	NA	T	Y	T	C	C	C	T	T	C	Y	Y	T	T	Y	T	T	T	T	T	T	T	T	T	T	T	C	T	Y	Y	Y	T	T	Y	T	T	Y	Y	T	T
rs795	T/C	4	11447522	+	NA	NA	NA	NA	NA	NA	T	T	T	T	T	T	Y	T	T	T	T	T	C	T	T	T	T	Y	N	T	C	T	T	T	N	N	T	T	T	T	N	Y	T	T	C	T	T	N	T
rs796	G/T	4	11470668	+	NA	NA	NA	NA	NA	NA	G	G	G	N	G	N	K	G	G	G	G	G	T	G	G	G	G	K	K	G	T	G	G	G	G	N	G	G	G	G	T	K	G	G	T	G	G	G	G
rs799	T/C	4	11559392	+	NA	NA	NA	NA	NA	NA	C	T	T	T	T	T	T	T	T	T	T	T	T	T	C	T	T	T	T	T	T	T	T	T	T	T	T	T	T	T	T	Y	T	T	T	T	T	T	T
rs801	T/C	4	11644531	+	NA	NA	NA	NA	NA	NA	C	Y	Y	T	T	T	Y	T	T	T	T	Y	T	Y	C	T	C	T	Y	T	T	Y	Y	T	T	T	C	T	T	T	T	Y	Y	T	T	Y	Y	C	T
rs805	T/C	4	11700752	+	NA	NA	NA	NA	NA	NA	T	T	T	T	T	T	Y	T	T	T	T	T	C	T	T	T	T	Y	Y	T	C	T	T	T	T	T	T	T	T	T	C	Y	T	T	C	T	T	T	T
rs807	A/G	4	11705978	+	NA	NA	NA	NA	NA	NA	A	A	A	A	A	A	R	A	A	A	A	A	G	A	A	A	A	R	R	A	G	A	A	A	A	A	A	A	A	A	G	R	A	A	G	A	A	A	A
rs813	C/T	4	11858342	+	NA	NA	NA	NA	NA	NA	C	C	C	C	C	C	Y	C	C	C	C	C	T	C	C	C	C	Y	Y	C	T	C	C	C	C	C	C	C	C	C	T	Y	C	C	T	C	C	C	C
rs822	C/G	4	11941440	+	NA	NA	NA	NA	NA	NA	C	C	C	C	C	C	S	C	C	C	C	C	G	C	C	C	C	S	S	C	G	C	C	C	C	C	C	C	C	C	G	S	C	C	G	C	C	C	C
rs823	A/G	4	11942801	+	NA	NA	NA	NA	NA	NA	A	A	A	A	A	A	A	A	A	A	R	R	A	A	A	A	A	A	A	G	A	R	R	G	G	A	A	A	A	A	A	A	A	A	A	A	A	A	A
rs828	T/C	4	12010257	+	NA	NA	NA	NA	NA	NA	T	T	T	T	T	T	T	T	T	T	T	T	T	T	T	T	T	T	T	C	T	Y	Y	Y	T	T	T	T	T	T	T	T	T	T	T	T	T	T	T
rs836	A/T	4	12116742	+	NA	NA	NA	NA	NA	NA	A	A	A	A	A	A	A	A	A	A	N	N	A	A	A	A	A	A	W	T	T	A	W	W	A	N	A	A	N	N	N	A	N	N	A	A	N	A	A
rs837	C/T	4	12116808	+	NA	NA	NA	NA	NA	NA	C	C	C	C	C	C	C	C	C	C	C	C	C	C	C	C	C	C	Y	T	T	Y	Y	Y	C	C	C	C	C	C	N	C	C	C	C	C	C	N	C
rs838	T/C	4	12217272	+	NA	NA	NA	NA	NA	NA	T	Y	T	T	T	C	Y	T	T	T	T	T	T	Y	T	T	T	T	Y	N	N	T	T	N	N	T	Y	T	T	T	T	T	Y	T	N	Y	T	C	T
rs847	T/C	4	12590253	+	NA	NA	NA	NA	NA	NA	C	Y	T	T	T	C	Y	T	T	Y	Y	Y	C	Y	C	C	C	Y	Y	T	C	Y	T	Y	C	T	C	T	T	T	T	Y	Y	C	T	Y	Y	C	T
rs851	T/C	4	12615497	+	NA	NA	NA	NA	NA	NA	T	T	T	T	T	T	T	T	T	T	T	T	T	T	T	T	T	T	T	T	C	T	T	T	T	T	T	T	T	T	T	T	T	T	T	T	T	T	T
rs852	T/G	4	12625681	+	NA	NA	NA	NA	NA	NA	T	T	T	T	T	T	T	T	T	T	T	T	T	T	T	T	T	T	T	T	G	T	T	T	T	T	T	T	T	T	T	T	T	T	T	T	T	T	T
rs854	G/A	4	12696309	+	NA	NA	NA	NA	NA	NA	A	G	A	G	G	A	G	A	A	A	G	G	N	A	N	N	A	A	G	A	A	G	G	A	A	A	A	G	N	G	G	G	A	N	G	N	A	N	G
rs856	C/T	4	12793309	+	NA	NA	NA	NA	NA	NA	N	C	N	C	C	N	C	N	N	C	C	C	C	N	N	C	N	C	C	T	T	C	C	C	C	N	C	C	N	C	C	C	C	C	C	N	C	C	C
rs857	G/A	4	12793491	+	NA	NA	NA	NA	NA	NA	A	R	N	G	G	A	R	N	N	G	G	R	G	A	A	G	A	G	R	A	N	G	G	G	G	N	A	G	N	G	G	R	A	G	G	A	A	A	G
rs859	G/A	4	12816347	+	NA	NA	NA	NA	NA	NA	G	R	A	A	G	G	R	A	A	G	G	G	G	R	G	G	G	R	G	R	A	G	G	G	G	A	G	G	N	G	G	G	G	G	N	G	R	G	G
rs860	G/C	4	12913050	+	NA	NA	NA	NA	NA	NA	G	G	G	G	G	G	G	G	G	G	G	G	G	G	G	G	G	G	G	S	C	G	G	G	G	G	G	G	G	G	G	G	G	G	G	G	G	G	G
rs866	T/C	4	13231117	+	NA	NA	NA	NA	NA	NA	Y	Y	T	C	C	C	T	Y	C	C	Y	T	T	Y	C	C	T	Y	Y	T	T	T	T	T	T	C	Y	C	C	C	T	Y	C	C	T	Y	Y	C	C
rs867	G/T	4	13253378	+	NA	NA	NA	NA	NA	NA	K	G	G	T	T	T	G	K	K	T	G	G	G	K	T	T	G	K	K	G	G	G	G	G	G	T	K	T	T	T	G	K	T	T	G	T	K	T	T
rs873	G/A	4	13321622	+	NA	NA	NA	NA	NA	NA	A	A	G	A	A	A	G	R	R	A	G	G	G	R	A	A	G	R	R	G	G	G	G	G	G	A	A	A	A	A	G	A	N	A	G	R	N	A	A
rs892	T/C	4	13667341	+	NA	NA	NA	NA	NA	NA	T	T	T	T	T	T	T	T	T	T	T	T	T	T	T	T	T	T	T	T	T	Y	T	T	T	T	N	N	T	T	T	T	T	T	N	N	T	N	T
rs893	A/T	4	13700714	+	NA	NA	NA	NA	NA	NA	A	A	A	A	A	A	A	A	A	A	A	A	A	A	A	A	A	A	W	A	A	W	A	A	A	A	A	A	A	A	A	A	A	A	A	A	A	A	A
rs905	C/A	4	13892034	+	NA	NA	NA	NA	NA	NA	C	C	C	C	C	C	M	C	C	C	C	M	A	C	C	C	C	M	M	A	A	C	M	M	C	C	M	C	C	C	A	M	C	C	A	C	M	C	C
rs910	C/G	4	13999143	+	NA	NA	NA	NA	NA	NA	C	C	C	C	C	C	S	C	C	C	C	S	G	C	C	C	C	S	S	G	G	S	G	S	C	C	C	C	C	C	G	S	C	C	G	C	C	C	C
rs917	C/A	4	14155218	+	NA	NA	NA	NA	NA	NA	C	C	C	C	C	N	M	C	C	C	C	M	A	C	C	C	C	M	M	C	A	C	C	C	C	C	M	C	C	C	A	M	C	C	A	C	M	C	C
rs920	A/C	4	14155284	+	NA	NA	NA	NA	NA	NA	A	A	A	A	A	N	A	A	A	A	A	A	N	A	A	A	A	A	N	C	N	C	C	M	A	A	N	N	A	A	N	N	A	N	N	A	C	A	A
rs923	G/C	4	14155423	+	NA	NA	NA	NA	NA	NA	G	G	G	G	G	N	S	G	G	G	G	S	C	G	G	G	G	S	S	N	C	G	G	G	G	G	S	G	G	G	C	S	G	G	C	G	G	G	G
rs925	G/C	4	14197875	+	NA	NA	NA	NA	NA	NA	G	G	G	G	G	G	S	G	G	G	G	S	C	G	G	G	G	S	S	C	C	S	S	S	G	G	G	G	G	G	C	S	G	G	C	G	G	G	G
rs927	A/T	4	14197941	+	NA	NA	NA	NA	NA	NA	A	A	A	A	A	A	A	A	A	A	A	A	N	A	A	A	A	A	W	T	N	W	T	W	A	A	A	A	A	A	N	A	A	A	N	A	W	A	A
rs930	C/T	4	14272764	+	NA	NA	NA	NA	NA	NA	C	C	C	C	C	C	Y	C	C	C	C	Y	T	C	C	C	C	Y	Y	T	T	T	T	T	N	C	Y	C	C	C	T	Y	C	C	T	C	C	C	C
rs932	T/G	4	14273783	+	NA	NA	NA	NA	NA	NA	T	T	T	T	T	T	K	T	T	T	T	K	G	T	T	T	T	K	K	G	G	G	G	G	N	T	K	T	T	T	G	K	T	T	G	T	T	T	T
rs935	A/T	4	14301666	+	NA	NA	NA	NA	NA	NA	A	A	A	A	A	A	W	A	A	A	A	W	T	A	A	A	A	W	W	N	T	N	T	N	N	A	W	A	A	A	T	W	A	A	T	A	A	A	A
rs936	C/T	4	14361003	+	NA	NA	NA	NA	NA	NA	C	C	C	C	C	C	Y	C	C	C	C	Y	T	C	C	C	C	T	Y	N	T	N	T	N	N	C	Y	C	C	C	T	Y	C	C	T	C	C	C	C
rs937	C/T	4	14472185	+	NA	NA	NA	NA	NA	NA	Y	Y	T	C	T	C	C	Y	T	T	Y	C	C	Y	T	T	C	Y	Y	C	C	C	C	C	C	T	Y	T	T	T	C	Y	T	T	C	T	Y	T	T
rs939	T/C	4	14475481	+	NA	NA	NA	NA	NA	NA	Y	Y	C	T	C	T	T	Y	Y	C	Y	Y	T	Y	C	C	T	Y	Y	T	T	T	T	T	T	C	Y	Y	C	C	T	Y	C	C	T	C	Y	C	C
rs941	T/A	4	14479824	+	NA	NA	NA	NA	NA	NA	W	T	A	T	A	T	T	T	W	A	T	T	T	W	A	A	T	W	T	T	T	T	T	T	T	A	A	T	A	A	T	T	A	A	N	N	W	A	A
rs943	T/C	4	14481910	+	NA	NA	NA	NA	NA	NA	Y	Y	C	T	C	T	T	Y	C	C	Y	Y	T	Y	C	C	T	Y	Y	T	T	T	T	T	T	C	Y	C	C	C	T	Y	C	C	T	C	Y	C	C
rs947	A/G	4	14606051	+	NA	NA	NA	NA	NA	NA	A	A	A	A	A	A	A	A	R	A	A	A	A	A	A	A	A	A	A	A	A	A	A	A	A	A	A	R	A	A	A	A	A	N	A	A	A	A	A
rs954	G/A	4	14779083	+	NA	NA	NA	NA	NA	NA	G	R	R	G	A	G	R	G	R	R	R	R	A	G	G	R	G	R	R	A	A	R	R	R	G	R	R	R	R	A	G	G	R	A	G	A	R	G	A
rs957	A/T	4	14789324	+	NA	NA	NA	NA	NA	NA	A	W	W	A	T	A	W	A	W	W	W	W	T	A	A	W	A	W	W	T	T	W	W	W	A	W	W	W	W	T	A	W	W	T	A	T	W	A	T
rs964	C/T	4	14874884	+	NA	NA	NA	NA	NA	NA	C	C	C	C	C	C	C	C	Y	C	C	C	C	C	C	C	C	C	C	C	C	C	C	C	C	C	C	Y	C	C	C	C	C	C	C	C	C	C	C
rs967	T/G	4	14944624	+	NA	NA	NA	NA	NA	NA	T	T	T	T	T	T	T	T	G	T	T	T	T	T	T	T	T	T	T	T	T	T	T	T	T	T	T	K	T	N	T	T	T	T	T	T	T	T	T
rs969	A/T	4	14945282	+	NA	NA	NA	NA	NA	NA	A	A	A	A	A	A	A	A	W	A	A	A	A	A	A	A	A	A	A	A	A	A	A	A	A	A	A	W	A	A	A	A	A	A	A	A	A	A	A
rs971	A/G	4	14976344	+	NA	NA	NA	NA	NA	NA	A	A	A	A	A	A	R	A	R	A	A	A	A	A	A	A	A	A	A	A	A	A	A	A	A	A	A	R	A	A	A	A	A	A	A	A	A	A	A
rs974	C/A	4	14988882	+	NA	NA	NA	NA	NA	NA	C	A	M	N	C	C	C	C	C	M	C	C	C	C	C	M	C	M	M	C	C	C	C	C	C	C	C	M	C	N	C	C	M	A	C	A	M	C	A
rs979	G/C	4	15115445	+	NA	NA	NA	NA	NA	NA	S	C	S	C	C	G	G	S	S	C	S	G	G	S	C	C	G	S	S	G	G	G	G	G	G	C	S	C	C	G	S	S	G	C	G	C	S	G	C
rs983	C/A	4	15349900	+	NA	NA	NA	NA	NA	NA	C	C	C	C	C	C	C	C	C	C	C	M	A	M	C	C	C	M	C	C	C	C	C	C	C	C	C	C	C	C	C	C	C	C	C	C	C	C	C
rs984	A/G	4	15359263	+	NA	NA	NA	NA	NA	NA	A	A	A	A	A	A	A	A	A	A	A	R	G	R	A	A	A	G	A	A	A	A	A	A	A	A	A	A	A	A	A	A	A	A	A	A	A	A	A
rs988	G/A	4	15418415	+	NA	NA	NA	NA	NA	NA	G	G	G	G	G	G	G	G	G	G	G	G	G	G	G	G	G	R	G	G	G	G	G	G	G	G	G	G	G	G	G	G	G	G	G	G	G	G	G
rs989	T/C	4	15430314	+	NA	NA	NA	NA	NA	NA	T	T	T	T	T	T	T	T	T	T	T	Y	C	Y	T	T	T	C	T	T	T	T	T	T	T	T	T	T	T	T	T	T	T	T	T	T	T	T	T
rs993	C/A	4	15449117	+	NA	NA	NA	NA	NA	NA	C	C	C	C	C	C	M	C	C	C	C	M	A	M	C	C	C	M	C	C	C	M	C	C	A	C	C	C	C	C	A	C	C	C	A	C	C	C	C
rs995	G/T	4	15510388	+	NA	NA	NA	NA	NA	NA	G	G	G	G	G	G	T	G	G	G	N	T	T	K	G	G	G	T	G	G	G	T	G	G	T	G	G	N	G	G	T	G	N	N	T	G	N	N	N
rs1000	G/T	4	15597995	+	NA	NA	NA	NA	NA	NA	K	T	T	T	T	N	G	T	K	T	K	K	G	K	T	T	G	K	K	G	G	G	G	G	G	K	K	T	K	N	K	K	K	T	G	K	K	G	T
rs1002	T/C	4	15615262	+	NA	NA	NA	NA	NA	NA	Y	C	Y	C	C	T	Y	Y	Y	C	Y	T	T	Y	C	C	T	Y	Y	T	T	T	T	T	T	C	Y	C	C	T	Y	Y	T	C	T	C	Y	T	C
rs1005	C/A	4	15665514	+	NA	NA	NA	NA	NA	NA	M	A	M	A	A	C	C	M	M	A	M	C	C	M	A	A	C	M	M	C	C	M	C	C	C	A	M	A	A	C	M	M	C	N	C	A	M	C	A
rs1006	T/A	4	15665580	+	NA	NA	NA	NA	NA	NA	W	A	W	A	A	T	T	W	W	A	W	T	T	W	A	A	T	W	W	T	T	T	T	T	T	A	W	A	A	T	W	W	T	A	T	A	W	T	A
rs1007	T/C	4	15672071	+	NA	NA	NA	NA	NA	NA	Y	C	C	C	C	T	Y	C	Y	C	Y	T	T	Y	C	C	T	Y	Y	T	T	T	T	T	T	C	Y	C	C	T	T	Y	Y	C	T	C	Y	T	C
rs1014	C/T	4	15707879	+	NA	NA	NA	NA	NA	NA	Y	T	T	T	T	C	C	T	Y	T	C	C	C	Y	T	T	Y	Y	Y	C	C	C	C	C	C	T	Y	T	T	T	Y	Y	C	T	C	T	Y	C	T
rs1019	C/T	4	15746024	+	NA	NA	NA	NA	NA	NA	Y	T	T	T	T	C	Y	T	Y	T	Y	C	C	Y	T	T	C	Y	Y	C	C	C	C	C	C	T	Y	T	T	T	Y	Y	Y	T	C	T	Y	C	T
rs1028	T/A	4	15990931	+	NA	NA	NA	NA	NA	NA	W	T	T	T	T	T	T	W	A	T	W	T	T	W	A	T	T	T	T	T	T	T	T	T	T	T	T	W	W	T	T	W	T	T	T	T	T	T	T
rs1029	A/G	4	15990997	+	NA	NA	NA	NA	NA	NA	R	A	A	A	A	A	A	R	G	A	R	R	A	R	G	A	A	A	A	A	A	A	A	A	A	A	A	R	R	A	R	R	A	A	A	A	A	A	A
rs1030	T/C	4	15998452	+	NA	NA	NA	NA	NA	NA	Y	T	T	T	T	T	Y	Y	C	T	Y	T	T	Y	C	T	T	T	T	T	T	T	T	T	T	T	T	Y	T	T	C	Y	T	T	T	T	T	T	T
rs1034	G/A	4	16102780	+	NA	NA	NA	NA	NA	NA	R	A	A	A	A	A	G	A	R	A	G	G	G	R	A	A	G	R	G	G	G	G	G	G	G	R	R	A	R	A	R	R	R	A	G	G	R	G	A
rs1036	G/A	4	16103053	+	NA	NA	NA	NA	NA	NA	R	G	G	G	G	G	G	G	G	G	G	G	G	G	G	G	G	G	G	G	G	G	G	G	G	G	R	G	G	G	G	G	R	G	G	R	G	A	G
rs1037	G/T	4	16103734	+	NA	NA	NA	NA	NA	NA	K	T	T	T	T	T	G	T	K	T	G	G	G	K	T	T	G	K	G	G	G	G	G	G	G	K	K	T	K	T	K	K	K	T	G	G	K	G	T
rs1040	T/C	4	16105770	+	NA	NA	NA	NA	NA	NA	T	T	T	T	T	T	C	T	T	T	N	N	N	T	T	T	N	T	N	N	N	N	N	N	N	T	T	T	T	T	T	T	T	T	N	N	T	T	T
rs1041	T/C	4	16151093	+	NA	NA	NA	NA	NA	NA	T	T	T	T	T	T	Y	T	T	T	T	T	T	T	T	T	T	T	T	T	C	Y	T	T	T	T	T	T	T	T	Y	Y	T	T	C	T	T	T	T
rs1045	T/C	4	16334775	+	NA	NA	NA	NA	NA	NA	Y	Y	Y	C	C	C	T	C	C	Y	Y	T	T	Y	C	T	T	Y	Y	Y	T	T	T	Y	T	C	Y	C	C	C	T	Y	Y	T	T	Y	Y	T	C
rs1049	A/G	4	16335205	+	NA	NA	NA	NA	NA	NA	A	A	A	N	N	N	R	N	N	A	A	A	A	A	N	A	A	A	A	A	A	A	A	A	A	N	A	N	N	N	A	A	A	A	A	A	A	A	N
rs1050	C/T	4	16359811	+	NA	NA	NA	NA	NA	NA	T	T	T	C	C	C	C	C	C	C	C	C	C	C	C	T	C	C	C	C	C	C	C	C	C	C	T	C	C	N	C	C	Y	T	N	C	N	T	C
rs1053	C/G	4	16380375	+	NA	NA	NA	NA	NA	NA	C	C	C	C	C	C	S	C	C	C	S	G	G	S	C	C	G	S	S	G	G	G	S	S	G	C	S	C	C	C	S	S	C	C	G	S	S	C	C
rs1059	G/A	4	16399846	+	NA	NA	NA	NA	NA	NA	R	R	R	A	A	A	R	A	A	R	R	G	G	R	A	G	G	G	R	G	G	G	R	R	G	A	R	A	A	A	R	R	R	G	G	R	R	G	A
rs1060	T/C	4	16426438	+	NA	NA	NA	NA	NA	NA	T	T	T	T	T	T	C	T	T	T	Y	T	C	Y	T	T	C	Y	Y	C	C	C	C	Y	T	T	T	T	T	T	Y	Y	T	T	C	Y	T	T	T
rs1062	C/A	4	16445778	+	NA	NA	NA	NA	NA	NA	C	C	C	C	C	C	M	C	C	C	M	M	A	M	C	C	A	M	M	A	A	A	A	A	C	C	M	C	C	C	M	M	C	C	A	M	C	C	C
rs1063	C/T	4	16457236	+	NA	NA	NA	NA	NA	NA	Y	Y	Y	T	T	T	C	T	T	Y	Y	C	C	Y	T	C	C	C	Y	C	C	C	C	C	C	T	Y	T	T	T	Y	Y	Y	C	C	Y	Y	C	T
rs1067	A/G	4	16513502	+	NA	NA	NA	NA	NA	NA	N	N	N	N	N	N	R	G	A	N	G	R	A	A	N	N	A	R	A	G	A	A	G	N	N	N	A	N	N	N	A	A	N	N	A	N	N	N	N
rs1069	T/C	4	16550190	+	NA	NA	NA	NA	NA	NA	Y	Y	Y	T	T	T	Y	Y	T	Y	Y	Y	T	T	T	C	T	Y	Y	C	T	T	Y	T	C	T	Y	T	T	T	T	T	C	C	T	Y	Y	C	T
rs1070	C/G	4	16556377	+	NA	NA	NA	NA	NA	NA	G	G	G	G	G	G	C	G	S	G	G	C	C	S	G	N	C	C	C	N	C	C	C	C	N	G	G	G	G	G	C	S	N	N	C	G	G	N	G
rs1071	C/A	4	16584106	+	NA	NA	NA	NA	NA	NA	C	C	C	C	C	C	A	M	M	C	M	M	A	M	C	C	C	M	M	A	A	A	A	A	C	C	C	C	C	C	M	M	C	C	A	C	C	C	C
rs1076	G/T	4	16679657	+	NA	NA	NA	NA	NA	NA	K	K	K	T	G	T	G	T	T	K	K	G	G	K	T	G	G	G	G	G	G	G	G	G	G	T	K	T	T	T	K	K	T	G	G	K	G	T	T
rs1078	C/G	4	16682149	+	NA	NA	NA	NA	NA	NA	S	S	S	G	C	G	C	G	G	S	S	C	C	S	G	C	C	C	C	C	C	C	C	C	C	G	G	G	G	G	C	S	G	C	C	S	C	G	G
rs1082	T/C	4	16719536	+	NA	NA	NA	NA	NA	NA	T	T	T	T	Y	T	T	T	T	T	T	T	T	Y	T	T	T	T	Y	T	T	T	T	T	T	T	T	T	T	T	T	T	T	T	T	T	T	T	T
rs1083	A/T	4	16786760	+	NA	NA	NA	NA	NA	NA	A	A	A	A	A	A	W	A	A	A	A	W	T	A	A	A	A	W	A	A	T	W	W	W	A	W	W	A	A	A	W	W	A	A	T	A	A	A	A
rs1086	T/A	4	16851134	+	NA	NA	NA	NA	NA	NA	W	T	W	T	W	T	T	T	T	W	T	W	T	W	T	A	A	W	A	N	T	W	T	T	A	T	T	T	T	T	T	T	T	A	T	W	A	T	T
rs1087	C/T	4	16913134	+	NA	NA	NA	NA	NA	NA	C	C	C	C	C	C	Y	C	C	C	C	Y	T	C	C	C	C	Y	C	C	T	Y	Y	T	C	Y	Y	C	C	C	Y	Y	C	C	T	C	C	C	C
rs1090	A/G	4	16955910	+	NA	NA	NA	NA	NA	NA	A	N	A	G	G	A	N	R	G	A	G	A	N	A	N	A	A	A	A	N	N	N	N	N	A	G	G	G	G	G	G	N	N	A	N	A	A	N	N
rs1092	T/C	4	16955948	+	NA	NA	NA	NA	NA	NA	T	N	T	C	C	T	T	Y	C	T	Y	T	N	T	N	T	T	T	T	T	N	N	T	T	T	C	C	C	C	C	C	N	N	T	N	T	T	N	N
rs1093	C/A	4	16962336	+	NA	NA	NA	NA	NA	NA	C	C	N	A	M	N	C	A	A	N	A	C	C	C	C	N	N	C	C	N	C	C	N	C	N	M	N	C	A	N	C	C	C	N	C	N	N	C	C
rs1094	G/C	4	16981690	+	NA	NA	NA	NA	NA	NA	S	G	C	G	G	C	G	S	G	C	G	C	G	S	G	C	C	S	S	G	G	G	G	G	C	N	G	G	G	G	G	G	G	C	G	C	N	G	G
rs1096	G/A	4	16988589	+	NA	NA	NA	NA	NA	NA	R	A	G	G	R	G	R	G	G	G	G	R	A	R	A	G	G	R	R	G	A	R	G	R	G	R	R	R	G	G	R	A	A	G	A	G	G	A	A
rs1097	A/G	4	17048440	+	NA	NA	NA	NA	NA	NA	R	G	A	N	G	A	R	A	N	A	G	A	A	R	G	A	A	R	R	G	A	A	G	R	A	A	G	G	N	N	A	R	G	A	A	A	A	G	G
rs1100	G/A	4	17065308	+	NA	NA	NA	NA	NA	NA	A	A	G	N	A	G	N	G	N	G	N	N	N	R	A	G	G	G	R	N	N	N	N	N	G	A	A	A	N	N	N	A	A	G	N	G	G	A	A
rs1101	T/C	4	17077645	+	NA	NA	NA	NA	NA	NA	Y	T	T	T	T	T	Y	T	T	T	T	Y	C	T	T	T	T	Y	T	T	C	Y	T	Y	T	Y	Y	T	T	T	C	Y	T	T	C	T	T	T	T
rs1104	T/C	4	17096600	+	NA	NA	NA	NA	NA	NA	T	T	T	C	Y	T	Y	Y	C	T	Y	T	T	T	T	T	T	T	T	T	T	T	T	T	T	Y	Y	Y	C	C	Y	T	T	T	T	T	T	T	T
rs1107	T/G	4	17096666	+	NA	NA	NA	NA	NA	NA	T	N	T	G	G	T	K	K	K	T	G	K	T	T	N	T	T	K	T	G	T	T	G	K	T	G	K	G	K	G	K	T	N	T	T	T	T	N	N
rs1108	A/C	4	17112722	+	NA	NA	NA	NA	NA	NA	M	C	C	A	M	C	A	M	A	C	A	A	A	C	C	C	C	M	C	A	A	A	A	A	C	A	A	M	A	A	A	M	C	C	A	C	C	C	C
rs1110	A/G	4	17182561	+	NA	NA	NA	NA	NA	NA	A	A	G	A	A	G	A	A	A	R	A	A	A	R	A	A	G	R	R	A	A	A	A	A	A	A	A	A	A	A	A	A	A	A	A	G	R	A	N
rs1111	A/G	4	17183208	+	NA	NA	NA	NA	NA	NA	A	N	G	A	A	G	A	A	A	G	A	A	A	G	N	N	G	R	G	A	A	A	A	A	N	N	A	A	A	A	A	A	N	N	A	N	A	N	N
rs1114	G/A	4	17340824	+	NA	NA	NA	NA	NA	NA	G	A	G	A	R	G	R	G	G	R	G	G	G	A	A	A	G	G	R	G	G	R	G	G	G	A	G	R	G	G	G	A	A	A	G	G	G	A	A
rs1120	C/G	4	17355279	+	NA	NA	NA	NA	NA	NA	C	S	S	G	S	G	S	S	C	G	C	C	C	G	G	G	C	C	S	C	C	C	C	N	N	S	C	S	C	C	C	G	S	G	C	S	G	C	G
rs1128	G/A	4	17529030	+	NA	NA	NA	NA	NA	NA	G	G	G	A	R	G	R	R	A	G	A	R	A	G	G	G	G	R	G	A	A	R	R	G	G	G	A	R	R	G	R	R	G	G	A	G	G	G	G
rs1135	G/A	4	17668384	+	NA	NA	NA	NA	NA	NA	G	G	G	G	G	G	R	G	A	G	G	G	G	G	G	G	G	G	G	G	G	G	G	G	G	G	G	G	G	G	G	G	G	G	G	G	G	G	G
rs1136	A/G	4	17679978	+	NA	NA	NA	NA	NA	NA	A	A	A	A	A	A	G	A	G	A	A	A	A	A	A	A	A	A	A	A	A	A	A	A	A	A	A	A	A	N	A	A	A	A	A	A	A	A	A
rs1137	T/A	4	17686256	+	NA	NA	NA	NA	NA	NA	T	T	T	T	T	T	W	T	A	T	T	T	T	T	T	T	T	T	T	T	T	T	T	T	T	T	T	T	T	N	T	T	T	N	T	T	T	T	T
rs1138	T/G	4	17690573	+	NA	NA	NA	NA	NA	NA	T	T	T	T	T	T	G	T	G	T	T	T	T	T	T	T	T	T	K	T	T	T	T	T	N	T	T	T	T	T	T	T	N	T	T	T	T	T	T
rs1146	A/G	4	17900370	+	NA	NA	NA	NA	NA	NA	A	A	A	A	A	A	R	A	A	A	A	A	A	A	A	A	A	A	A	A	G	A	A	A	A	A	A	A	A	A	A	A	A	A	A	A	A	A	A
rs1152	T/G	4	17944073	+	NA	NA	NA	NA	NA	NA	T	K	G	G	K	G	T	G	G	G	K	K	T	T	T	G	G	K	K	T	T	T	T	T	T	K	K	G	G	K	T	T	G	G	T	G	K	G	G
rs1161	A/C	4	18092584	+	NA	NA	NA	NA	NA	NA	A	M	A	A	M	A	M	A	A	A	A	A	A	C	C	A	A	A	M	A	A	M	A	A	A	A	A	A	A	A	A	M	N	A	A	A	A	A	A
rs1163	A/G	4	18190789	+	NA	NA	NA	NA	NA	NA	A	R	N	A	R	N	R	A	A	N	A	A	A	G	G	N	A	A	G	G	A	R	A	A	G	R	A	R	A	A	A	A	G	N	A	N	G	G	G
rs1164	T/C	4	18194470	+	NA	NA	NA	NA	NA	NA	T	T	T	C	T	T	T	C	C	T	T	T	T	T	T	T	T	T	T	T	T	T	T	T	T	T	Y	Y	C	T	T	T	T	T	T	T	T	T	T
rs1168	C/A	4	18226186	+	NA	NA	NA	NA	NA	NA	C	C	C	A	C	C	C	M	A	C	C	C	C	C	C	C	C	C	C	C	C	C	C	C	C	C	M	M	M	C	C	C	C	C	C	C	C	C	C
rs1176	G/T	4	18395392	+	NA	NA	NA	NA	NA	NA	G	K	T	G	G	T	G	G	G	K	K	K	G	G	G	G	G	K	K	G	G	G	T	T	G	K	G	G	G	K	G	G	G	G	T	K	K	G	G
rs1179	T/G	4	18402540	+	NA	NA	NA	NA	NA	NA	G	G	N	T	K	N	G	T	N	T	T	N	T	G	G	T	T	T	G	G	T	K	N	N	G	K	T	K	K	T	T	K	G	T	N	T	G	G	G
rs1183	C/G	4	18416355	+	NA	NA	NA	NA	NA	NA	G	S	C	N	S	C	G	C	N	C	C	S	G	S	G	C	C	S	S	G	G	S	C	C	G	S	S	C	C	C	C	S	G	C	C	C	S	G	G
rs1184	C/T	4	18427239	+	NA	NA	NA	NA	NA	NA	C	C	C	C	Y	C	C	T	C	Y	Y	C	C	C	C	T	C	C	C	C	C	Y	C	C	C	Y	Y	Y	T	Y	T	C	C	T	C	Y	C	C	C
rs1185	C/A	4	18427292	+	NA	NA	NA	NA	NA	NA	C	C	N	N	M	N	C	A	N	A	A	N	C	C	C	A	C	C	C	C	C	M	N	N	C	A	M	M	A	A	A	C	C	A	N	A	C	C	C
rs1200	C/G	4	18628611	+	NA	NA	NA	NA	NA	NA	C	S	C	G	S	C	C	G	G	G	S	S	C	C	C	G	C	C	C	C	C	S	C	C	C	S	S	S	G	S	C	C	C	G	C	S	C	C	C
rs1208	A/G	4	18757814	+	NA	NA	NA	NA	NA	NA	A	R	A	G	R	A	A	G	G	R	R	A	A	A	A	A	A	R	R	A	A	A	A	A	A	R	R	G	G	R	A	A	A	A	A	R	A	A	A
rs1209	G/T	4	18782007	+	NA	NA	NA	NA	NA	NA	G	G	G	T	K	G	G	T	T	K	K	G	G	G	G	G	G	K	K	G	G	G	G	G	G	K	K	K	T	K	G	G	G	G	G	K	G	G	G
rs1212	G/A	4	18891322	+	NA	NA	NA	NA	NA	NA	G	G	G	A	R	G	G	A	A	R	R	G	G	G	G	G	G	G	R	G	G	G	G	G	G	R	R	A	A	R	G	G	G	G	G	R	G	G	G
rs1215	G/A	4	18907208	+	NA	NA	NA	NA	NA	NA	G	G	G	A	A	G	G	A	A	R	R	G	G	G	G	G	G	G	R	G	G	G	G	G	G	G	A	R	A	R	G	G	G	G	G	R	G	N	G
rs1216	A/T	4	18907505	+	NA	NA	NA	NA	NA	NA	A	A	A	T	W	A	A	T	T	W	W	A	A	A	A	A	A	A	W	A	A	A	A	A	A	W	W	W	T	W	A	A	A	A	A	W	A	A	A
rs1218	T/G	4	18910226	+	NA	NA	NA	NA	NA	NA	T	T	T	G	K	T	T	G	G	K	K	T	T	T	T	T	T	T	K	T	T	T	T	T	T	K	G	K	G	K	T	T	T	T	T	K	T	T	T
rs1222	A/G	4	19007407	+	NA	NA	NA	NA	NA	NA	R	A	A	G	R	A	A	G	A	R	R	A	A	A	A	A	A	R	R	A	G	R	A	A	A	R	R	R	G	R	A	A	A	A	A	R	A	A	A
rs1225	C/T	4	19022251	+	NA	NA	NA	NA	NA	NA	C	C	C	C	Y	C	C	C	T	C	C	C	C	C	C	C	C	Y	C	C	C	C	C	C	C	C	C	C	C	C	C	C	C	C	C	C	C	C	C
rs1240	T/C	4	19138616	+	NA	NA	NA	NA	NA	NA	T	T	T	C	C	T	T	Y	C	Y	Y	Y	T	T	T	T	T	Y	Y	T	T	T	T	T	T	Y	Y	Y	C	Y	T	T	T	T	T	T	T	T	T
rs1241	A/G	4	19168807	+	NA	NA	NA	NA	NA	NA	A	A	A	G	R	A	A	R	G	R	R	R	A	A	A	A	A	A	A	A	A	A	A	A	A	R	R	A	R	R	A	A	A	A	A	A	A	A	A
rs1243	T/A	4	19193673	+	NA	NA	NA	NA	NA	NA	T	T	W	A	W	T	T	W	T	W	W	T	T	T	T	T	T	T	T	T	T	T	T	W	T	W	W	T	W	W	T	T	T	T	T	T	T	T	T
rs1263	A/G	4	19433054	+	NA	NA	NA	NA	NA	NA	A	A	A	A	R	A	A	R	A	R	R	A	G	A	A	A	A	R	R	A	A	R	A	A	A	R	R	A	R	R	A	A	A	A	A	A	A	A	A
rs1282	G/C	4	19643414	+	NA	NA	NA	NA	NA	NA	G	G	G	G	G	G	G	G	G	G	G	G	G	G	G	G	G	G	G	G	G	S	G	G	G	G	G	G	G	G	G	G	G	G	G	G	G	G	G
rs1284	T/C	4	19665339	+	NA	NA	NA	NA	NA	NA	T	T	T	T	T	T	T	T	T	T	T	T	T	T	T	T	T	T	T	C	T	T	T	Y	C	T	T	T	T	T	T	T	T	T	T	T	T	T	T
rs1291	T/C	4	19736318	+	NA	NA	NA	NA	NA	NA	T	T	T	T	T	T	T	T	T	T	T	T	T	T	T	T	T	T	T	T	T	T	T	T	T	T	T	T	T	T	T	Y	T	T	T	T	T	T	T
rs1294	T/C	4	19817479	+	NA	NA	NA	NA	NA	NA	C	C	T	C	C	T	Y	N	C	C	T	Y	C	C	C	T	C	C	Y	C	T	T	N	C	C	T	T	C	T	N	C	N	T	N	T	T	T	T	N
rs1296	G/A	4	19838811	+	NA	NA	NA	NA	NA	NA	G	G	N	G	G	N	G	N	G	G	N	G	G	G	G	N	G	G	G	G	N	N	N	G	G	A	N	G	N	N	G	A	N	N	N	N	N	N	N
rs1299	A/C	4	19846002	+	NA	NA	NA	NA	NA	NA	A	A	N	A	A	N	A	N	A	A	C	A	A	A	A	N	A	A	A	A	N	C	C	M	A	N	N	A	N	N	A	C	N	N	N	N	N	N	N
rs1302	C/T	4	19847678	+	NA	NA	NA	NA	NA	NA	Y	Y	T	C	Y	T	Y	T	C	T	T	Y	C	Y	C	T	C	Y	Y	C	T	Y	N	C	C	Y	T	Y	T	Y	C	C	T	C	T	T	T	T	T
rs1303	G/C	4	19860513	+	NA	NA	NA	NA	NA	NA	S	S	G	C	S	G	S	G	C	G	G	S	C	S	C	G	C	S	S	C	G	G	N	C	C	S	G	S	G	S	C	C	G	C	G	G	G	G	G
rs1306	C/A	4	19912985	+	NA	NA	NA	NA	NA	NA	C	C	C	C	C	C	C	C	C	M	M	M	A	C	C	C	C	M	C	C	C	M	A	M	C	C	M	C	C	C	C	M	C	C	C	C	C	C	C
rs1309	G/A	4	19928784	+	NA	NA	NA	NA	NA	NA	G	G	G	N	G	G	G	G	N	G	G	G	G	G	N	G	N	G	G	N	G	G	G	G	N	R	G	G	G	G	N	R	G	N	G	G	G	G	G
rs1311	T/G	4	19940711	+	NA	NA	NA	NA	NA	NA	K	K	T	G	K	T	K	T	G	T	T	K	T	K	G	T	G	K	K	G	T	T	T	K	G	K	T	K	T	K	G	K	T	G	T	T	T	T	T
rs1315	A/G	4	19955340	+	NA	NA	NA	NA	NA	NA	R	R	A	G	R	A	G	A	G	A	A	R	N	R	G	A	G	R	R	G	A	A	N	R	G	R	A	R	A	R	G	G	A	G	A	A	A	A	A
rs1318	G/T	4	19961192	+	NA	NA	NA	NA	NA	NA	G	G	G	G	K	G	K	K	G	K	T	K	T	G	G	G	G	K	K	G	G	K	T	K	G	G	K	K	T	K	G	K	G	G	G	T	G	G	T
rs1320	G/C	4	19990838	+	NA	NA	NA	NA	NA	NA	C	S	C	G	S	C	G	S	G	S	G	G	G	S	C	C	G	S	S	G	G	S	G	G	G	S	G	G	G	G	G	S	C	C	C	G	C	C	G
rs1321	T/C	4	19998557	+	NA	NA	NA	NA	NA	NA	C	Y	C	T	Y	C	T	Y	T	Y	T	T	T	Y	C	C	T	Y	Y	T	T	Y	T	T	T	Y	T	T	T	T	T	Y	C	C	C	T	C	C	T
rs1322	T/A	4	20000834	+	NA	NA	NA	NA	NA	NA	A	W	A	T	W	A	T	W	T	W	T	T	T	W	A	A	T	W	W	T	T	W	T	T	T	W	T	T	T	T	T	T	A	A	A	T	A	A	T
rs1323	T/C	4	20062892	+	NA	NA	NA	NA	NA	NA	T	T	T	T	Y	N	C	T	T	Y	C	N	C	T	T	T	T	C	T	T	T	C	C	C	T	T	N	T	C	C	N	Y	T	T	T	C	N	N	C
rs1324	G/A	4	20063564	+	NA	NA	NA	NA	NA	NA	G	R	G	G	G	G	G	G	G	G	G	R	G	R	G	G	A	R	R	A	A	G	G	R	A	R	G	G	G	R	G	R	G	A	G	G	G	G	G
rs1328	A/G	4	20063630	+	NA	NA	NA	NA	NA	NA	G	R	G	G	R	G	A	R	G	R	A	A	A	R	G	G	A	R	R	A	A	A	A	A	A	R	A	R	A	A	A	R	G	A	G	A	G	G	A
rs1329	C/T	4	20070819	+	NA	NA	NA	NA	NA	NA	T	Y	T	T	Y	T	C	Y	T	Y	C	C	C	Y	T	T	C	Y	Y	C	C	C	C	C	C	Y	C	Y	C	C	C	Y	T	C	T	C	T	T	C
rs1333	T/A	4	20094288	+	NA	NA	NA	NA	NA	NA	T	T	N	N	T	N	T	T	T	A	T	T	A	T	N	N	T	W	T	T	T	T	T	T	T	T	W	T	T	T	T	T	N	T	N	T	N	N	T
rs1334	T/C	4	20102837	+	NA	NA	NA	NA	NA	NA	C	C	N	N	T	N	T	T	T	T	T	Y	T	C	N	N	C	Y	C	C	C	T	T	Y	C	C	T	N	T	Y	N	Y	N	C	N	T	N	N	T
rs1337	A/T	4	20102903	+	NA	NA	NA	NA	NA	NA	W	W	A	A	A	A	N	A	A	A	N	T	N	W	A	A	T	W	W	T	T	N	N	T	T	W	N	A	N	T	N	W	A	T	A	N	A	A	N
rs1339	T/A	4	20115120	+	NA	NA	NA	NA	NA	NA	W	W	T	T	T	T	N	T	T	T	N	A	N	W	T	T	A	W	W	A	A	N	N	A	A	W	N	T	N	A	N	W	T	A	T	N	T	T	N
rs1342	G/T	4	20115186	+	NA	NA	NA	NA	NA	NA	G	G	N	N	K	N	G	T	T	T	K	G	T	G	N	N	G	K	G	G	G	N	N	G	G	G	T	T	T	K	G	G	N	G	N	T	N	N	T
rs1347	C/T	4	20158459	+	NA	NA	NA	NA	NA	NA	C	C	C	C	Y	C	Y	Y	Y	Y	Y	C	T	C	C	C	C	Y	C	C	C	C	C	C	C	C	Y	Y	T	Y	T	C	C	C	C	T	C	C	T
rs1349	G/A	4	20179100	+	NA	NA	NA	NA	NA	NA	G	G	G	A	R	G	R	G	R	G	R	R	G	G	G	G	G	G	R	G	N	A	A	R	G	R	G	R	G	G	G	R	G	G	A	G	R	G	G
rs1352	A/G	4	20199759	+	NA	NA	NA	NA	NA	NA	A	A	A	G	G	A	G	A	G	A	G	R	N	R	A	A	A	A	R	G	G	G	G	G	G	R	N	G	N	A	N	R	A	A	G	G	R	A	N
rs1365	A/C	4	20291067	+	NA	NA	NA	NA	NA	NA	A	M	A	A	A	A	A	A	A	A	M	A	A	C	C	A	C	A	A	A	N	M	C	M	A	M	A	A	A	M	A	M	A	C	A	C	M	A	A
rs1369	C/T	4	20346662	+	NA	NA	NA	NA	NA	NA	T	Y	C	C	C	C	C	C	C	C	Y	Y	C	T	T	C	T	Y	C	C	N	Y	T	Y	C	Y	C	C	C	Y	C	Y	C	T	C	T	Y	C	C
rs1373	A/G	4	20350261	+	NA	NA	NA	NA	NA	NA	G	R	A	A	A	A	A	A	A	A	R	R	A	G	G	A	G	R	A	R	G	R	G	R	A	R	A	A	A	R	A	R	A	G	A	G	R	A	A
rs1376	A/G	4	20359662	+	NA	NA	NA	NA	NA	NA	G	R	A	A	A	A	A	A	A	A	R	R	A	G	G	A	G	R	A	A	A	R	G	R	A	R	A	A	A	R	A	R	A	G	A	G	R	A	A
rs1377	T/C	4	20359728	+	NA	NA	NA	NA	NA	NA	C	Y	T	T	T	T	T	T	T	T	Y	Y	T	C	C	T	C	Y	T	T	N	Y	C	Y	T	Y	T	T	T	Y	T	Y	T	C	T	C	Y	T	T
rs1386	G/C	4	20395199	+	NA	NA	NA	NA	NA	NA	C	S	G	G	G	G	G	G	G	G	S	S	G	C	C	G	C	S	G	G	C	S	C	S	G	S	G	G	G	S	G	S	G	C	G	C	S	G	G
rs1388	G/A	4	20399970	+	NA	NA	NA	NA	NA	NA	A	R	G	G	G	G	G	G	G	G	R	R	G	A	A	G	A	R	G	G	N	R	A	R	G	R	G	G	G	R	G	R	G	A	G	A	R	G	G
rs1408	G/A	4	20601822	+	NA	NA	NA	NA	NA	NA	G	G	R	A	R	G	A	R	A	A	G	G	G	R	G	A	A	R	R	G	G	G	G	G	G	R	G	A	G	G	A	G	G	G	G	G	R	G	A
rs1421	C/A	4	20676872	+	NA	NA	NA	NA	NA	NA	A	M	C	C	C	C	C	C	C	C	M	M	C	M	A	C	C	M	C	A	C	A	A	A	A	M	C	C	C	M	C	A	C	A	C	A	M	C	C
rs1424	A/T	4	20725144	+	NA	NA	NA	NA	NA	NA	T	W	A	A	A	A	A	A	A	A	W	W	A	T	T	A	A	W	A	T	A	T	T	T	T	W	A	A	A	W	A	W	A	T	A	T	W	A	A
rs1430	C/T	5	188800	+	NA	NA	NA	NA	NA	NA	C	C	Y	T	Y	C	Y	Y	T	T	Y	Y	C	C	C	C	C	Y	Y	T	C	C	C	C	C	Y	Y	T	Y	T	Y	C	C	C	C	C	C	C	C
rs1440	T/A	5	323995	+	NA	NA	NA	NA	NA	NA	A	W	A	A	W	A	W	W	A	A	T	W	T	A	A	A	T	W	W	A	T	T	T	T	T	W	W	A	W	A	W	W	W	A	T	T	A	A	T
rs1441	G/T	5	349884	+	NA	NA	NA	NA	NA	NA	T	G	K	G	G	T	G	G	G	G	G	K	G	T	T	T	G	G	G	G	G	G	G	G	G	G	G	G	N	N	G	K	G	T	G	G	T	G	G
rs1444	T/C	5	384618	+	NA	NA	NA	NA	NA	NA	T	Y	Y	C	C	C	Y	Y	C	C	Y	Y	T	T	T	T	C	Y	Y	C	T	T	T	T	T	Y	Y	C	Y	C	Y	T	C	T	T	T	T	C	T
rs1446	G/T	5	388594	+	NA	NA	NA	NA	NA	NA	G	K	T	T	T	T	K	K	T	T	K	K	G	G	G	G	T	K	K	T	G	G	G	G	G	T	T	T	K	T	N	G	K	N	N	G	N	T	N
rs1448	G/A	5	388660	+	NA	NA	NA	NA	NA	NA	G	R	G	G	G	G	R	R	G	G	R	R	A	G	G	G	G	R	R	G	A	A	A	A	A	R	R	G	R	G	G	R	G	G	A	A	G	G	A
rs1449	C/A	5	431592	+	NA	NA	NA	NA	NA	NA	A	C	C	C	C	C	C	C	C	C	C	C	N	C	A	A	C	C	C	C	N	N	N	N	N	C	C	C	C	C	C	A	C	A	N	N	C	C	N
rs1455	A/G	5	487690	+	NA	NA	NA	NA	NA	NA	G	A	A	A	A	A	A	A	A	A	A	A	A	A	G	G	A	A	R	A	R	A	A	A	A	A	A	A	A	A	A	R	A	G	A	A	A	A	A
rs1468	A/G	5	691668	+	NA	NA	NA	NA	NA	NA	A	A	R	A	A	G	A	A	A	A	A	R	A	G	A	A	A	A	R	A	A	A	A	A	A	A	A	A	A	A	A	A	A	A	A	A	G	A	A
rs1471	G/T	5	719184	+	NA	NA	NA	NA	NA	NA	G	G	K	G	G	T	G	G	G	G	G	K	G	T	G	G	G	G	K	G	G	G	G	G	G	G	N	G	G	G	G	G	G	G	G	G	T	G	G
rs1473	A/C	5	733015	+	NA	NA	NA	NA	NA	NA	A	A	M	A	A	C	A	A	A	A	A	M	A	C	A	A	A	A	M	A	A	A	A	A	A	A	A	A	A	A	A	A	A	A	A	A	C	A	A
rs1477	C/G	5	785580	+	NA	NA	NA	NA	NA	NA	C	C	S	C	C	G	C	C	C	C	C	S	C	G	C	C	G	C	S	C	C	C	C	C	C	C	S	C	C	C	C	C	C	C	C	C	G	C	C
rs1480	C/A	5	789310	+	NA	NA	NA	NA	NA	NA	C	C	M	C	C	A	C	C	C	C	C	M	C	A	C	C	A	C	M	C	C	C	C	C	C	C	M	C	C	C	C	C	C	C	C	C	A	C	C
rs1504	T/C	5	1098552	+	NA	NA	NA	NA	NA	NA	T	Y	Y	C	Y	T	Y	Y	C	T	Y	T	T	T	T	T	T	Y	T	C	T	T	T	T	T	Y	Y	C	T	C	T	T	C	T	T	T	T	C	T
rs1511	A/G	5	1117342	+	NA	NA	NA	NA	NA	NA	A	R	A	G	R	G	R	R	G	A	R	A	A	A	A	A	A	R	A	G	A	A	A	A	A	R	R	R	A	G	A	A	G	R	A	A	A	G	A
rs1513	A/T	5	1117394	+	NA	NA	NA	NA	NA	NA	A	W	A	T	W	T	W	W	T	A	W	A	A	A	A	A	A	W	A	T	A	A	A	A	A	W	W	T	A	T	A	A	W	A	A	A	A	T	A
rs1514	T/C	5	1122528	+	NA	NA	NA	NA	NA	NA	T	Y	T	C	Y	C	Y	Y	C	T	Y	Y	T	T	T	T	T	Y	T	C	T	T	T	T	T	Y	Y	C	T	C	T	T	Y	T	T	T	T	C	T
rs1519	A/T	5	1144714	+	NA	NA	NA	NA	NA	NA	A	W	W	T	W	T	A	W	W	A	W	A	A	A	A	A	A	W	A	T	A	A	A	A	A	W	W	T	W	T	A	A	T	A	A	A	W	T	A
rs1523	A/T	5	1152533	+	NA	NA	NA	NA	NA	NA	A	W	W	T	W	T	W	W	T	A	W	W	A	A	A	A	A	W	A	T	A	A	A	A	A	W	W	T	W	T	A	A	W	A	A	A	W	T	A
rs1535	T/G	5	1369362	+	NA	NA	NA	NA	NA	NA	T	K	G	G	K	G	K	K	G	T	K	K	T	T	T	T	T	K	T	G	T	T	T	T	T	G	K	G	K	G	T	T	T	T	T	T	K	T	T
rs1540	A/G	5	1438539	+	NA	NA	NA	NA	NA	NA	A	R	A	A	A	A	R	R	A	A	R	G	G	A	A	A	A	R	R	A	G	G	G	G	G	A	A	R	R	A	G	R	G	A	G	R	A	A	G
rs1541	T/G	5	1439322	+	NA	NA	NA	NA	NA	NA	T	K	T	T	T	T	K	K	T	T	K	K	G	T	T	T	T	K	K	T	G	G	G	G	G	T	K	K	K	T	G	K	K	T	G	K	T	T	G
rs1544	T/A	5	1478737	+	NA	NA	NA	NA	NA	NA	T	W	T	T	T	T	W	W	T	T	W	W	A	T	T	T	T	W	W	T	A	A	A	A	A	T	W	W	W	T	A	W	W	T	A	W	T	T	A
rs1551	G/C	5	1520217	+	NA	NA	NA	NA	NA	NA	G	S	G	G	G	G	S	S	G	G	S	C	C	G	G	G	G	S	S	G	C	C	C	C	C	G	S	S	G	G	C	S	C	G	C	G	G	G	C
rs1569	G/A	5	1863831	+	NA	NA	NA	NA	NA	NA	G	R	G	G	R	G	G	G	G	G	G	G	G	G	G	G	G	R	G	G	G	G	G	G	G	R	G	R	G	R	G	G	R	G	G	G	R	A	G
rs1571	C/G	5	1863866	+	NA	NA	NA	NA	NA	NA	C	S	C	C	S	C	C	C	C	C	C	C	C	C	C	C	C	S	C	C	C	C	C	C	C	S	C	S	C	S	C	C	S	C	C	C	S	G	C
rs1583	A/T	5	2168047	+	NA	NA	NA	NA	NA	NA	T	A	A	A	A	A	A	A	A	T	A	A	A	A	T	T	A	W	W	T	A	A	A	A	A	W	A	A	A	A	A	W	W	T	A	A	A	A	A
rs1585	C/T	5	2169975	+	NA	NA	NA	NA	NA	NA	T	C	C	C	C	C	C	C	C	T	C	C	C	C	T	T	C	Y	Y	T	C	C	C	C	C	C	C	C	C	C	C	Y	Y	T	C	C	C	C	C
rs1586	G/T	5	2187892	+	NA	NA	NA	NA	NA	NA	T	G	G	G	G	G	G	G	G	T	G	G	G	G	T	T	G	K	K	T	G	G	G	G	G	K	G	G	G	G	G	K	K	T	G	G	G	G	G
rs1587	C/G	5	2192674	+	NA	NA	NA	NA	NA	NA	G	C	C	C	C	C	C	C	C	G	C	C	C	C	G	G	C	S	S	G	C	C	C	C	C	S	C	C	C	C	C	S	S	G	C	C	C	C	C
rs1599	A/G	5	2454971	+	NA	NA	NA	NA	NA	NA	A	R	A	A	A	A	R	A	A	A	R	R	G	R	A	A	A	R	R	G	A	R	R	R	G	R	R	A	R	A	G	A	R	A	G	A	A	A	A
rs1602	T/G	5	2469903	+	NA	NA	NA	NA	NA	NA	G	K	T	T	K	T	T	T	T	G	T	T	T	K	G	G	T	K	T	T	T	T	T	T	T	K	T	K	T	K	T	K	K	G	T	K	K	G	T
rs1604	C/A	5	2478661	+	NA	NA	NA	NA	NA	NA	C	M	A	A	M	A	M	A	A	C	M	M	C	C	C	C	A	M	A	C	A	A	M	M	C	C	M	M	M	M	C	M	C	C	C	M	A	C	A
rs1608	T/C	5	2532046	+	NA	NA	NA	NA	NA	NA	T	Y	C	C	Y	C	Y	C	C	T	Y	Y	T	T	T	T	C	Y	C	T	C	Y	Y	Y	T	Y	Y	Y	Y	Y	T	Y	T	T	T	Y	Y	T	C
rs1620	T/C	5	2722230	+	NA	NA	NA	NA	NA	NA	C	Y	T	T	Y	T	T	T	T	C	T	T	T	Y	C	C	T	Y	T	T	T	T	T	T	T	Y	T	Y	T	Y	T	Y	Y	C	T	Y	Y	C	T
rs1623	T/C	5	2754952	+	NA	NA	NA	NA	NA	NA	T	Y	T	T	Y	T	T	T	T	T	T	T	T	Y	T	T	T	Y	Y	T	T	T	T	Y	T	Y	T	Y	T	Y	T	T	Y	T	T	Y	Y	C	T
rs1625	G/A	5	2773217	+	NA	NA	NA	NA	NA	NA	G	R	G	G	R	G	G	G	G	G	G	G	G	R	G	G	G	R	R	G	G	G	G	R	G	R	G	R	G	R	G	G	R	G	G	R	R	A	G
rs1629	C/T	5	2814294	+	NA	NA	NA	NA	NA	NA	C	Y	C	C	Y	C	C	C	C	C	C	C	C	Y	C	C	C	Y	C	C	C	C	C	C	C	Y	C	Y	C	Y	C	C	Y	C	C	Y	Y	T	C
rs1631	C/T	5	2830127	+	NA	NA	NA	NA	NA	NA	C	Y	C	C	Y	C	C	C	C	C	C	C	C	Y	C	C	C	Y	C	C	C	C	C	C	C	Y	C	Y	C	Y	C	C	Y	C	C	Y	Y	T	C
rs1634	A/C	5	2843780	+	NA	NA	NA	NA	NA	NA	A	M	A	A	M	A	A	A	A	A	A	A	A	M	A	A	A	M	M	C	A	A	A	M	A	M	A	M	A	M	A	A	C	A	A	M	M	C	A
rs1651	C/A	5	3112598	+	NA	NA	NA	NA	NA	NA	N	C	C	C	C	C	C	C	N	N	C	C	C	C	N	N	C	C	M	C	C	C	C	M	A	C	C	C	C	C	M	A	C	N	C	N	C	N	C
rs1657	G/T	5	3185821	+	NA	NA	NA	NA	NA	NA	G	K	G	G	G	G	K	G	G	G	K	T	T	K	G	G	G	K	K	T	G	K	G	K	T	K	G	G	K	G	T	G	K	G	T	G	G	G	G
rs1672	G/A	5	3518211	+	NA	NA	NA	NA	NA	NA	G	G	A	A	R	G	G	G	R	R	R	G	G	G	G	G	G	G	G	G	G	G	G	G	G	R	R	R	G	G	G	G	G	G	G	G	G	G	G
rs1679	G/C	5	3654645	+	NA	NA	NA	NA	NA	NA	G	G	G	G	S	G	G	G	C	G	G	G	G	G	G	G	G	G	G	G	G	G	G	G	C	G	G	S	S	G	G	G	G	G	G	G	G	G	G
rs1682	T/C	5	3723867	+	NA	NA	NA	NA	NA	NA	T	T	C	C	Y	T	T	T	T	T	Y	Y	T	T	T	T	T	T	T	T	T	T	T	T	T	Y	Y	T	Y	T	T	T	T	T	T	T	Y	T	T
rs1695	G/A	5	4049178	+	NA	NA	NA	NA	NA	NA	G	G	G	G	G	G	G	A	A	R	R	R	G	G	G	G	G	G	G	G	G	G	G	G	G	R	G	G	R	G	G	G	G	G	G	G	G	G	G
rs1698	C/T	5	4065433	+	NA	NA	NA	NA	NA	NA	C	C	C	C	C	C	C	T	T	C	Y	Y	C	C	C	C	C	C	C	C	C	C	C	C	C	C	C	C	Y	C	C	C	C	C	C	C	C	C	C
rs1705	A/G	5	4191486	+	NA	NA	NA	NA	NA	NA	G	R	G	G	G	G	R	A	A	G	A	A	A	R	G	G	G	R	A	A	A	A	A	A	A	R	R	R	A	G	A	R	R	G	A	R	G	G	G
rs1715	A/G	5	4287875	+	NA	NA	NA	NA	NA	NA	A	A	A	N	A	A	A	N	N	A	N	A	N	A	A	A	A	A	G	N	N	N	N	N	N	A	A	A	N	A	N	A	A	A	N	A	A	A	A
rs1718	C/A	5	4310074	+	NA	NA	NA	NA	NA	NA	A	M	A	C	M	A	M	C	C	M	C	M	C	M	A	A	A	M	M	M	C	C	C	C	C	M	M	M	C	A	C	M	C	A	C	M	A	A	A
rs1741	T/C	5	4713639	+	NA	NA	NA	NA	NA	NA	T	Y	T	T	Y	C	Y	T	T	T	T	Y	T	Y	T	T	C	Y	T	T	T	T	T	T	T	Y	Y	Y	T	C	T	T	Y	T	T	Y	Y	C	C
rs1742	A/T	5	4722651	+	NA	NA	NA	NA	NA	NA	T	A	A	A	A	A	A	A	A	W	A	A	A	A	T	T	A	A	A	A	A	A	A	A	A	A	A	A	A	A	A	W	A	T	A	A	W	A	A
rs1743	T/C	5	4724040	+	NA	NA	NA	NA	NA	NA	T	T	C	C	Y	T	T	T	T	Y	T	T	T	T	T	T	T	T	T	T	T	T	T	T	T	Y	Y	T	T	T	T	T	T	T	T	T	T	T	T
rs1752	T/A	5	4844653	+	NA	NA	NA	NA	NA	NA	T	T	A	A	W	T	T	T	W	T	T	T	T	T	T	T	T	T	T	T	T	T	T	T	T	T	A	W	T	T	T	T	T	T	T	T	T	T	N
rs1753	A/T	5	4854496	+	NA	NA	NA	NA	NA	NA	A	A	T	T	W	A	A	A	W	W	W	A	A	A	A	A	A	A	A	A	A	A	A	A	A	A	W	W	A	A	A	A	A	A	A	A	A	A	A
rs1754	G/A	5	4865594	+	NA	NA	NA	NA	NA	NA	G	G	N	N	G	G	G	G	G	G	G	G	G	G	G	G	G	G	A	G	G	G	G	G	G	G	G	G	G	G	G	G	G	G	G	G	G	G	R
rs1755	C/G	5	4868867	+	NA	NA	NA	NA	NA	NA	C	C	G	G	S	C	C	C	S	S	S	C	C	C	C	C	C	C	C	C	C	C	C	C	C	S	S	S	C	C	C	C	C	C	C	C	C	C	C
rs1756	C/T	5	4982922	+	NA	NA	NA	NA	NA	NA	C	C	T	T	Y	C	C	C	Y	Y	Y	C	C	C	C	C	C	C	C	C	C	C	C	C	C	Y	Y	Y	C	C	C	C	C	C	C	C	C	C	C
rs1761	G/T	5	5177686	+	NA	NA	NA	NA	NA	NA	G	G	G	G	G	G	K	G	G	G	G	K	T	K	G	G	G	T	G	G	G	K	G	G	T	G	G	G	G	G	T	G	G	G	T	G	G	G	G
rs1765	C/A	5	5194640	+	NA	NA	NA	NA	NA	NA	C	C	C	C	C	C	M	C	C	C	C	M	A	M	C	C	C	A	C	C	C	M	C	C	A	C	M	C	C	C	A	C	C	C	A	C	C	C	C
rs1783	C/T	5	5899681	+	NA	NA	NA	NA	NA	NA	C	Y	C	C	C	C	Y	Y	C	C	C	Y	T	Y	C	Y	C	Y	Y	C	C	C	C	C	C	C	C	C	C	C	C	C	C	C	C	C	C	C	C
rs1785	T/A	5	5974723	+	NA	NA	NA	NA	NA	NA	T	W	T	T	T	T	W	W	T	T	T	W	A	W	T	W	T	W	W	T	T	T	T	T	T	T	T	T	T	T	T	T	T	T	T	T	T	T	T
rs1788	G/C	5	5975807	+	NA	NA	NA	NA	NA	NA	G	C	N	G	G	N	S	S	G	G	S	S	C	C	N	S	N	S	N	C	S	C	S	S	G	S	G	G	S	N	G	S	N	N	N	N	N	N	G
rs1803	T/C	5	6416782	+	NA	NA	NA	NA	NA	NA	T	Y	T	N	T	N	Y	T	N	T	T	T	N	T	T	Y	T	T	Y	T	N	T	T	N	N	N	T	N	N	C	N	T	T	T	N	T	T	T	N
rs1804	C/T	5	6440423	+	NA	NA	NA	NA	NA	NA	N	Y	N	N	N	N	Y	N	N	N	C	C	C	C	N	T	N	C	T	C	N	C	C	C	C	C	C	N	N	T	N	C	N	N	C	C	N	N	N
rs1812	C/T	5	6591768	+	NA	NA	NA	NA	NA	NA	C	Y	C	C	C	C	Y	Y	C	C	Y	Y	C	C	C	C	C	Y	C	C	C	Y	Y	Y	C	C	C	C	Y	C	C	C	Y	C	C	C	C	C	C
rs1826	T/C	5	6894874	+	NA	NA	NA	NA	NA	NA	T	Y	T	T	T	T	Y	T	T	T	T	T	T	T	T	Y	T	T	T	T	T	T	T	T	T	T	T	T	T	C	T	T	T	T	T	C	T	T	T
rs1842	C/T	5	7389465	+	NA	NA	NA	NA	NA	NA	C	Y	T	T	Y	T	C	C	T	C	Y	Y	T	Y	C	Y	C	T	C	C	C	C	C	C	C	T	T	T	Y	C	C	C	Y	C	C	T	Y	T	C
rs1845	G/T	5	7464789	+	NA	NA	NA	NA	NA	NA	G	K	T	T	K	T	G	G	T	G	K	K	T	K	G	K	G	K	G	G	G	G	G	G	G	K	K	K	K	G	G	G	K	G	G	T	K	T	G
rs1849	C/G	5	7550969	+	NA	NA	NA	NA	NA	NA	C	S	G	G	S	G	C	C	G	C	S	S	G	S	C	S	C	S	C	C	C	C	C	C	C	S	S	S	S	C	C	C	S	C	C	G	S	G	C
rs1852	C/T	5	7595694	+	NA	NA	NA	NA	NA	NA	T	Y	Y	T	Y	T	C	Y	C	Y	C	C	C	Y	T	T	T	Y	Y	Y	C	C	Y	Y	C	C	Y	C	C	Y	C	Y	T	T	C	T	Y	T	C
rs1860	T/G	5	7923802	+	NA	NA	NA	NA	NA	NA	G	K	T	T	K	T	G	T	K	G	T	T	T	K	G	K	T	T	T	T	T	T	K	G	G	T	K	G	K	T	G	G	T	T	G	T	T	T	T
rs1865	G/A	5	8003037	+	NA	NA	NA	NA	NA	NA	A	R	G	G	R	G	A	G	R	A	G	G	G	R	A	R	G	R	G	G	G	G	R	A	A	G	R	A	R	G	A	A	G	G	A	G	G	G	G
rs1869	G/A	5	8243893	+	NA	NA	NA	NA	NA	NA	A	R	G	G	G	G	A	G	G	A	G	G	G	R	A	R	R	R	R	G	G	G	G	N	N	G	R	A	G	G	N	A	G	R	G	G	G	G	G
rs1871	G/A	5	8653346	+	NA	NA	NA	NA	NA	NA	N	R	G	G	R	G	R	G	R	A	G	G	G	G	A	R	G	G	G	G	G	G	G	G	G	G	G	A	R	G	G	G	N	G	G	G	G	G	G
rs1872	G/A	5	8653412	+	NA	NA	NA	NA	NA	NA	A	R	G	G	R	G	R	G	R	A	G	G	G	R	A	R	G	G	G	G	G	G	G	G	G	G	G	A	R	G	G	R	G	G	G	G	G	G	G
rs1874	G/A	5	8659182	+	NA	NA	NA	NA	NA	NA	A	G	N	N	A	N	R	N	A	A	N	G	G	R	A	A	N	G	N	G	G	G	G	G	G	N	N	A	A	N	G	R	N	N	G	G	N	N	G
rs1876	T/A	5	8659248	+	NA	NA	NA	NA	NA	NA	N	W	A	A	A	A	W	N	N	N	T	T	T	W	N	N	A	W	N	T	T	T	T	T	T	T	W	T	N	N	T	T	W	A	T	T	A	A	T
rs1890	A/T	5	8913581	+	NA	NA	NA	NA	NA	NA	A	A	A	A	A	A	W	A	A	A	A	A	A	A	A	A	A	A	A	A	A	A	W	T	T	A	W	A	A	A	T	W	A	A	T	A	A	A	A
rs1891	C/G	5	8913647	+	NA	NA	NA	NA	NA	NA	G	S	C	C	S	C	G	C	S	G	C	C	C	S	G	S	C	C	C	C	C	C	S	G	G	C	S	G	S	C	G	G	C	C	G	C	C	C	C
rs1894	T/C	5	8918640	+	NA	NA	NA	NA	NA	NA	C	Y	T	T	Y	T	C	T	Y	C	T	T	T	Y	C	Y	T	T	T	T	Y	T	Y	C	C	T	Y	C	Y	T	C	C	T	T	C	T	T	T	T
rs1899	T/G	5	8931184	+	NA	NA	NA	NA	NA	NA	G	K	T	T	K	T	K	T	K	G	T	T	T	K	G	K	T	T	T	T	T	T	T	T	T	T	T	G	K	T	T	K	T	T	T	T	T	T	T
rs1909	G/C	5	9332917	+	NA	NA	NA	NA	NA	NA	G	G	G	G	G	G	S	G	G	G	G	G	G	G	G	G	G	G	G	G	G	G	S	C	C	G	S	G	G	G	C	S	G	G	C	G	G	G	G
rs1910	G/A	5	9368160	+	NA	NA	NA	NA	NA	NA	A	R	G	N	R	G	R	G	A	A	G	G	G	R	A	R	G	G	G	G	G	G	G	G	G	G	G	A	R	G	G	R	G	G	G	G	G	G	G
rs1911	A/T	5	9497041	+	NA	NA	NA	NA	NA	NA	A	A	A	A	A	A	W	A	A	A	A	A	A	A	A	A	A	A	A	A	A	A	W	T	T	A	W	A	A	A	T	W	A	A	T	A	A	A	A
rs1938	G/A	5	10493414	+	NA	NA	NA	NA	NA	NA	G	R	G	G	G	G	R	G	G	G	G	G	G	G	G	G	G	G	G	G	A	R	G	R	A	G	R	G	R	G	A	R	G	G	A	G	G	G	G
rs1942	A/G	5	10675630	+	NA	NA	NA	NA	NA	NA	A	R	A	A	A	A	R	A	A	A	A	A	A	A	A	A	A	A	A	R	G	R	A	R	G	A	R	A	R	A	G	R	A	A	G	A	A	A	A
rs1943	T/G	5	10675823	+	NA	NA	NA	NA	NA	NA	G	T	G	N	K	G	K	T	T	K	K	K	T	G	G	G	G	K	K	G	T	K	K	K	T	G	G	G	G	G	T	K	T	G	T	G	K	G	G
rs1952	G/T	5	10948043	+	NA	NA	NA	NA	NA	NA	G	K	G	G	G	G	K	G	G	G	G	G	G	G	G	G	G	G	G	G	T	K	G	K	T	G	K	G	K	G	T	K	G	G	T	G	G	G	G
rs1999	C/T	5	11588517	+	NA	NA	NA	NA	NA	NA	C	Y	T	T	Y	T	C	C	T	C	Y	T	T	Y	C	Y	C	Y	C	C	C	C	C	C	C	Y	C	Y	Y	C	C	C	C	C	C	T	Y	C	C
rs2000	A/G	5	11595034	+	NA	NA	NA	NA	NA	NA	A	R	G	G	R	G	A	A	G	A	R	R	G	R	A	R	A	R	A	A	A	A	A	A	A	R	A	R	R	A	A	A	A	A	A	G	R	A	A
rs2006	T/C	5	11699419	+	NA	NA	NA	NA	NA	NA	T	Y	C	C	Y	C	T	T	C	T	Y	C	C	Y	T	Y	T	Y	T	T	T	T	T	T	T	Y	Y	Y	Y	T	T	T	Y	T	T	C	Y	C	T
rs2016	C/T	5	12571112	+	NA	NA	NA	NA	NA	NA	T	Y	C	C	Y	C	Y	C	Y	T	C	C	C	Y	T	Y	C	Y	C	C	C	C	C	C	C	C	C	T	Y	C	C	Y	C	C	C	C	C	C	C
rs2029	T/C	5	12743187	+	NA	NA	NA	NA	NA	NA	T	T	T	T	T	T	Y	T	T	T	T	T	T	T	T	T	T	T	T	T	T	T	T	T	T	T	T	T	T	T	T	T	T	T	T	T	T	T	T
rs2041	C/T	5	12777100	+	NA	NA	NA	NA	NA	NA	C	C	C	C	C	C	Y	C	C	C	C	C	C	C	C	C	C	C	Y	C	C	C	C	C	C	C	C	C	C	C	C	C	C	C	C	C	C	C	C
rs2069	A/G	5	13036809	+	NA	NA	NA	NA	NA	NA	A	A	A	A	A	A	R	A	A	A	A	A	A	A	A	A	A	A	R	A	A	A	A	A	A	A	A	A	A	A	G	A	A	N	A	A	A	A	A
rs2085	C/A	5	13446074	+	NA	NA	NA	NA	NA	NA	A	M	A	C	M	A	M	C	C	M	M	M	C	C	A	M	C	C	M	C	C	C	C	C	C	M	M	C	A	C	C	M	M	C	C	C	M	A	A
rs2089	T/C	5	13465131	+	NA	NA	NA	NA	NA	NA	C	Y	C	T	Y	C	Y	T	T	Y	Y	Y	T	T	C	Y	T	T	Y	T	T	T	T	T	T	Y	Y	T	C	T	T	Y	Y	T	T	T	Y	C	C
rs2090	C/T	5	13465184	+	NA	NA	NA	NA	NA	NA	T	Y	T	C	Y	T	Y	C	C	Y	Y	Y	C	C	T	Y	C	C	Y	C	C	C	C	C	C	Y	Y	Y	T	C	C	Y	Y	C	C	C	Y	T	T
rs2097	C/T	5	13534705	+	NA	NA	NA	NA	NA	NA	C	C	C	T	C	C	C	Y	C	C	C	C	C	C	C	C	C	C	C	C	C	C	C	C	C	C	C	C	N	N	N	C	C	C	C	C	N	C	C
rs2098	C/A	5	13538026	+	NA	NA	NA	NA	NA	NA	C	M	C	A	M	C	M	M	C	M	C	C	C	M	C	M	A	C	C	C	C	C	C	C	C	M	M	C	C	A	C	C	C	A	C	C	M	C	C
rs2109	A/C	5	13711562	+	NA	NA	NA	NA	NA	NA	A	A	A	A	M	A	A	A	A	M	A	A	A	A	A	A	A	A	A	A	A	A	A	A	A	A	A	A	A	A	A	A	A	A	A	A	A	A	A
rs2136	A/G	5	14178649	+	NA	NA	NA	NA	NA	NA	G	R	R	A	G	G	R	R	G	R	R	R	A	R	G	A	A	R	R	A	A	A	R	A	A	R	R	A	G	G	A	R	R	A	A	A	G	G	G
rs2139	A/G	5	14193492	+	NA	NA	NA	NA	NA	NA	A	A	R	A	G	A	A	R	G	R	R	A	R	A	A	A	A	A	R	A	A	A	A	A	A	R	R	A	G	G	A	A	R	A	A	A	R	G	G
rs2148	A/G	5	14400126	+	NA	NA	NA	NA	NA	NA	A	A	A	A	A	A	A	A	A	A	A	A	A	A	A	A	A	A	A	A	A	A	A	A	A	R	R	A	A	G	A	A	R	A	A	A	A	G	A
rs2151	T/G	5	14403241	+	NA	NA	NA	NA	NA	NA	T	K	K	T	G	T	T	K	G	G	T	T	T	T	T	G	T	T	K	G	T	T	T	K	T	G	N	T	G	N	T	T	T	G	T	G	G	N	T
rs2152	G/A	5	14431701	+	NA	NA	NA	NA	NA	NA	G	R	R	G	A	G	G	R	A	R	G	G	G	G	G	A	G	G	R	A	G	G	G	R	G	A	R	G	A	A	G	G	R	A	G	A	R	A	G
rs2154	A/G	5	14561695	+	NA	NA	NA	NA	NA	NA	A	R	G	A	G	A	A	R	G	R	A	A	A	A	A	G	G	A	R	G	A	A	A	R	A	G	R	A	G	G	A	A	R	G	A	G	G	G	A
rs2157	T/C	5	14595440	+	NA	NA	NA	NA	NA	NA	T	Y	C	T	C	T	T	Y	C	Y	T	T	T	T	T	C	C	T	Y	C	T	T	T	Y	T	C	Y	T	C	C	T	T	Y	C	T	C	Y	C	T
rs2158	G/A	5	14601292	+	NA	NA	NA	NA	NA	NA	G	R	A	G	A	G	G	R	R	R	G	G	G	G	G	A	A	G	R	A	G	G	G	R	G	A	A	G	A	A	G	G	R	A	G	A	R	A	G
rs2161	A/T	5	14654467	+	NA	NA	NA	NA	NA	NA	A	A	A	A	A	A	A	W	A	A	A	A	A	A	A	A	A	A	W	T	A	A	A	W	A	W	A	A	A	A	A	A	A	A	A	T	W	A	A
rs2164	C/G	5	14670182	+	NA	NA	NA	NA	NA	NA	C	C	G	C	C	C	C	C	C	S	C	C	C	C	C	G	G	C	C	C	C	C	C	C	C	S	S	C	C	G	C	C	S	G	C	C	S	G	C
rs2168	C/T	5	14679121	+	NA	NA	NA	NA	NA	NA	C	C	T	C	C	C	C	Y	C	Y	C	C	C	C	C	T	T	C	Y	T	C	C	C	Y	C	Y	Y	C	C	T	C	C	Y	T	C	T	Y	T	C
rs2173	C/A	5	14785894	+	NA	NA	NA	NA	NA	NA	C	C	A	C	C	C	C	M	C	A	C	C	A	M	C	A	A	C	M	C	C	C	M	A	C	M	A	C	C	N	C	C	C	A	C	A	A	A	N
rs2175	T/C	5	14810945	+	NA	NA	NA	NA	NA	NA	T	T	C	T	T	T	T	Y	T	Y	T	T	C	Y	T	C	C	T	Y	T	T	T	Y	C	T	Y	Y	T	T	C	T	T	Y	C	T	C	Y	C	T
rs2177	G/C	5	14814494	+	NA	NA	NA	NA	NA	NA	G	G	C	G	G	G	G	S	G	S	G	G	C	S	G	C	C	G	S	G	G	G	S	C	G	S	S	G	G	C	G	G	S	C	G	C	S	C	G
rs2179	A/T	5	14872151	+	NA	NA	NA	NA	NA	NA	A	A	T	A	A	A	A	W	A	W	A	A	T	W	A	T	T	A	W	A	A	A	W	T	A	A	W	A	A	T	A	A	A	T	A	T	W	A	A
rs2181	T/C	5	14872206	+	NA	NA	NA	NA	NA	NA	T	T	C	T	T	T	T	Y	T	Y	T	T	C	Y	T	C	C	T	Y	T	T	T	Y	C	T	T	Y	T	T	C	T	T	T	C	T	C	Y	T	T
rs2189	T/A	5	14914718	+	NA	NA	NA	NA	NA	NA	T	T	A	T	T	T	T	W	T	W	T	T	A	W	T	A	A	T	W	T	T	T	W	A	T	T	W	T	T	A	T	T	T	A	T	A	W	T	T
rs2190	G/C	5	14953453	+	NA	NA	NA	NA	NA	NA	G	G	C	G	G	G	G	S	S	S	G	G	C	S	G	C	C	G	S	G	G	G	S	C	G	G	S	G	G	C	G	G	G	C	G	C	S	G	G
rs2195	C/T	5	14980112	+	NA	NA	NA	NA	NA	NA	C	C	T	C	C	C	C	Y	C	T	C	C	T	Y	C	T	T	C	Y	C	C	C	Y	T	C	C	C	C	C	T	C	C	C	T	C	T	T	C	C
rs2197	T/G	5	14988011	+	NA	NA	NA	NA	NA	NA	T	T	G	T	T	T	T	K	T	K	T	T	G	K	T	G	G	T	K	T	T	T	T	G	T	T	K	T	T	G	T	T	T	G	T	G	K	T	T
rs2203	T/C	5	15209651	+	NA	NA	NA	NA	NA	NA	T	Y	C	C	C	T	T	T	C	C	C	T	T	T	T	T	N	Y	T	N	C	T	T	T	T	C	C	C	C	C	T	N	T	N	T	Y	C	N	N
rs2205	G/C	5	15265643	+	NA	NA	NA	NA	NA	NA	G	S	G	G	G	G	G	G	G	S	G	G	G	G	G	C	C	G	S	C	G	G	S	S	G	S	S	G	G	C	G	G	G	C	G	C	G	G	G
rs2211	A/T	5	15270471	+	NA	NA	NA	NA	NA	NA	A	W	A	A	A	A	A	A	A	A	A	A	A	A	A	A	A	A	A	T	A	A	A	W	A	W	A	A	A	A	A	A	A	A	A	T	A	A	A
rs2222	G/A	5	15450781	+	NA	NA	NA	NA	NA	NA	A	R	A	A	R	R	G	G	R	R	R	R	G	R	R	G	R	R	R	G	G	G	G	G	G	R	R	G	A	R	G	R	A	G	G	G	R	A	G
rs2228	G/T	5	15542129	+	NA	NA	NA	NA	NA	NA	G	G	G	G	G	G	G	K	G	G	G	G	G	G	G	G	G	G	G	T	G	G	G	K	G	K	G	G	G	G	G	G	G	G	G	T	G	G	G
rs2230	C/T	5	15568186	+	NA	NA	NA	NA	NA	NA	C	C	C	C	C	C	C	Y	C	C	C	C	C	C	C	C	C	C	C	T	C	C	C	Y	C	Y	C	C	C	C	C	C	C	C	C	T	C	C	C
rs2233	A/G	5	15584739	+	NA	NA	NA	NA	NA	NA	A	A	A	A	A	A	A	A	A	A	A	A	G	R	A	A	A	A	R	A	A	A	R	G	A	A	A	A	A	A	A	A	A	A	A	N	R	A	A
rs2234	G/A	5	15584805	+	NA	NA	NA	NA	NA	NA	G	G	G	G	G	G	G	R	G	G	G	G	G	G	G	G	G	G	G	A	G	G	G	R	G	R	G	G	G	G	G	G	G	G	G	A	G	G	G
rs2239	C/G	5	15655268	+	NA	NA	NA	NA	NA	NA	C	C	G	C	C	C	C	C	C	C	C	C	G	S	C	C	G	C	S	G	C	C	S	S	C	C	S	C	C	G	C	C	C	C	C	C	S	C	C
rs2242	G/T	5	15661088	+	NA	NA	NA	NA	NA	NA	G	G	T	G	G	G	G	G	G	G	G	G	T	K	G	G	T	G	K	T	G	G	K	K	G	K	K	G	G	T	G	G	G	G	G	G	K	G	G
rs2244	C/T	5	15661154	+	NA	NA	NA	NA	NA	NA	C	C	T	C	C	C	C	C	C	C	C	C	T	Y	C	C	T	C	Y	T	C	C	Y	Y	C	Y	Y	C	C	T	C	C	C	C	C	C	Y	C	C
rs2247	C/T	5	15665928	+	NA	NA	NA	NA	NA	NA	C	C	T	T	C	C	C	Y	C	Y	C	C	T	Y	C	C	T	C	Y	T	C	C	Y	Y	C	Y	Y	C	C	T	C	C	C	C	C	C	Y	C	C
rs2254	C/T	5	15825462	+	NA	NA	NA	NA	NA	NA	C	C	C	C	C	C	Y	C	C	Y	C	C	T	Y	C	T	C	C	C	T	T	C	Y	Y	C	Y	Y	C	C	C	C	C	Y	T	C	C	C	T	C
rs2255	C/T	5	15825743	+	NA	NA	NA	NA	NA	NA	C	C	C	C	C	C	Y	C	C	Y	C	C	T	Y	C	T	C	C	C	T	T	C	Y	Y	C	Y	Y	C	C	C	C	C	Y	T	C	C	C	T	C
rs2257	A/G	5	15838148	+	NA	NA	NA	NA	NA	NA	A	R	A	A	A	A	R	A	A	R	G	R	G	R	A	G	A	R	A	G	G	G	R	R	G	R	R	A	A	A	A	R	R	G	G	G	A	G	A
rs2263	T/C	5	15875337	+	NA	NA	NA	NA	NA	NA	C	Y	C	C	C	C	Y	C	C	Y	T	Y	T	Y	C	T	C	Y	C	T	T	T	Y	Y	T	Y	Y	C	C	C	C	Y	Y	T	T	T	C	T	C
rs2278	A/T	5	16033323	+	NA	NA	NA	NA	NA	NA	A	A	A	A	A	W	A	A	A	A	A	A	A	A	A	A	A	A	A	T	A	A	A	A	A	W	A	A	A	A	A	A	A	A	A	A	A	A	A
rs2288	G/A	5	16102108	+	NA	NA	NA	NA	NA	NA	G	R	G	G	G	G	R	G	G	R	R	R	A	R	G	A	G	R	G	G	G	A	R	A	A	G	R	G	G	G	G	R	G	A	A	A	G	G	G
rs2291	A/C	5	16105148	+	NA	NA	NA	NA	NA	NA	A	M	A	A	A	A	M	A	A	M	M	M	C	M	A	C	A	M	A	A	A	C	M	C	C	A	M	A	A	A	A	M	A	C	C	C	A	A	A
rs2293	C/T	5	16125446	+	NA	NA	NA	NA	NA	NA	C	Y	C	C	C	C	Y	C	C	Y	Y	Y	T	Y	C	T	C	Y	C	C	C	T	Y	T	T	C	Y	C	C	C	C	Y	C	T	T	T	C	C	C
rs2296	A/G	5	16191139	+	NA	NA	NA	NA	NA	NA	A	A	A	A	A	A	A	A	A	A	G	R	N	A	A	A	A	R	R	A	N	A	R	G	G	A	A	R	N	A	A	A	A	A	N	N	A	A	R
rs2304	G/A	5	16385797	+	NA	NA	NA	NA	NA	NA	R	R	R	A	R	A	R	A	G	A	R	R	G	R	A	A	A	R	R	A	G	G	G	G	G	R	R	A	R	A	R	R	A	A	G	G	A	A	A
rs2310	G/C	5	16487365	+	NA	NA	NA	NA	NA	NA	G	G	S	G	S	G	G	G	C	G	G	G	G	G	G	G	G	G	S	G	G	G	S	S	G	S	G	G	C	G	S	G	S	G	G	C	G	G	C
rs2311	T/C	5	16487431	+	NA	NA	NA	NA	NA	NA	T	T	T	C	Y	T	T	T	C	Y	T	T	T	T	C	C	T	Y	Y	T	T	T	T	Y	T	Y	T	T	C	T	T	Y	Y	Y	T	C	T	T	Y
rs2316	T/C	5	16538586	+	NA	NA	NA	NA	NA	NA	N	N	T	C	Y	N	T	N	T	C	N	T	N	N	C	C	T	C	T	T	T	T	T	T	T	T	N	C	T	N	T	C	T	C	N	T	N	N	T
rs2321	G/C	5	16645783	+	NA	NA	NA	NA	NA	NA	G	G	G	G	G	G	G	G	S	G	G	G	G	G	G	G	G	G	G	G	G	G	S	S	G	S	G	S	S	G	S	G	G	G	G	G	G	G	G
rs2324	G/T	5	16726634	+	NA	NA	NA	NA	NA	NA	G	G	G	G	K	G	G	G	K	K	G	G	G	G	T	T	G	K	G	T	G	G	G	G	G	K	G	K	K	G	K	K	G	T	G	G	K	G	G
rs2329	A/G	5	16785281	+	NA	NA	NA	NA	NA	NA	A	A	A	A	R	A	A	A	A	G	A	A	A	A	G	G	A	A	A	A	A	A	A	A	A	G	A	A	R	A	N	A	A	G	A	A	G	A	A
rs2333	T/C	5	16828702	+	NA	NA	NA	NA	NA	NA	T	T	T	T	Y	T	T	T	T	T	T	T	T	T	T	T	T	T	T	T	T	T	T	T	T	Y	T	Y	Y	T	T	T	T	T	T	T	Y	T	T
rs2343	T/C	5	16938957	+	NA	NA	NA	NA	NA	NA	T	T	T	C	Y	T	T	T	T	T	T	T	T	T	T	T	T	T	T	T	T	T	T	T	T	Y	T	Y	Y	T	Y	T	T	T	T	T	T	T	T
rs2345	C/T	5	16950617	+	NA	NA	NA	NA	NA	NA	C	C	C	T	Y	C	C	C	C	C	C	C	C	C	C	C	C	C	C	C	C	C	C	C	C	Y	C	Y	Y	C	Y	C	C	C	C	C	C	C	C
rs2348	A/G	5	16996993	+	NA	NA	NA	NA	NA	NA	A	A	A	G	G	A	A	A	A	A	A	A	A	A	A	A	A	A	A	A	A	N	A	A	A	R	A	R	R	A	G	A	A	N	A	N	A	A	A
rs2349	G/C	5	17011198	+	NA	NA	NA	NA	NA	NA	G	G	G	C	S	G	G	G	G	G	G	G	G	G	G	G	G	G	G	G	G	G	G	G	G	S	G	S	S	G	S	G	G	G	G	G	G	G	G
rs2352	C/T	5	17045297	+	NA	NA	NA	NA	NA	NA	T	C	C	T	C	C	C	C	C	Y	C	C	C	Y	T	T	T	Y	C	C	C	C	C	C	C	Y	Y	Y	Y	C	Y	Y	Y	T	C	C	C	C	C
rs2353	A/T	5	17062169	+	NA	NA	NA	NA	NA	NA	T	A	T	T	W	T	W	W	A	T	A	A	A	W	T	T	T	W	W	A	A	A	A	A	A	W	W	W	W	A	W	W	W	T	A	A	W	A	T
rs2355	G/C	5	17072187	+	NA	NA	NA	NA	NA	NA	C	G	C	C	S	C	S	S	G	C	G	G	G	S	C	C	C	S	S	G	G	G	G	G	G	S	S	S	S	G	S	S	S	C	G	G	S	G	C
rs2369	C/T	5	17468176	+	NA	NA	NA	NA	NA	NA	C	Y	Y	C	Y	C	Y	C	C	C	T	T	C	C	C	C	C	C	Y	C	C	Y	T	T	T	C	C	C	C	C	T	C	Y	C	C	T	Y	C	T
rs2381	G/T	5	17621613	+	NA	NA	NA	NA	NA	NA	G	K	G	G	G	G	G	G	G	G	G	G	G	G	G	G	G	G	G	G	G	G	G	G	G	K	K	G	G	G	G	G	K	G	G	G	K	T	G
rs2385	T/C	5	17705112	+	NA	NA	NA	NA	NA	NA	T	T	Y	C	C	T	T	T	C	Y	Y	Y	T	T	T	C	T	T	Y	T	C	T	T	Y	T	Y	Y	C	T	C	T	T	Y	C	T	T	Y	T	C
rs2393	A/C	5	17755846	+	NA	NA	NA	NA	NA	NA	A	A	M	C	C	A	A	A	C	M	M	A	A	A	A	C	A	A	A	A	C	A	A	M	A	M	A	C	A	C	A	A	C	C	A	A	M	A	C
rs2411	C/T	5	18244769	+	NA	NA	NA	NA	NA	NA	T	Y	C	C	C	C	Y	C	C	C	Y	T	T	Y	C	C	C	Y	C	C	C	Y	Y	T	T	C	C	C	C	C	T	Y	C	C	T	C	C	C	C
rs2417	C/T	5	18355202	+	NA	NA	NA	NA	NA	NA	C	T	C	C	C	C	T	C	C	C	Y	T	T	Y	C	C	T	Y	C	C	C	Y	T	Y	T	C	C	N	C	C	T	Y	C	C	T	C	C	C	C
rs2420	G/C	5	18385661	+	NA	NA	NA	NA	NA	NA	G	S	G	G	G	G	S	G	G	G	S	C	C	S	G	G	C	S	G	G	G	S	S	S	C	G	S	G	G	G	C	S	G	G	C	G	G	G	G
rs2438	T/G	5	18611560	+	NA	NA	NA	NA	NA	NA	G	T	G	T	T	G	K	G	K	T	T	T	T	K	G	T	G	K	K	G	G	K	K	K	G	K	K	K	T	T	T	K	T	T	G	G	K	T	T
rs2460	C/T	5	18824596	+	NA	NA	NA	NA	NA	NA	C	C	T	T	Y	T	Y	Y	T	C	C	C	C	Y	T	C	T	Y	Y	T	Y	Y	Y	Y	T	Y	T	Y	C	C	C	Y	C	C	T	T	T	T	C
rs2470	G/A	5	19193851	+	NA	NA	NA	NA	NA	NA	G	A	G	G	G	N	A	N	G	G	G	A	A	A	G	G	G	A	G	R	A	A	G	A	A	N	G	G	N	N	N	A	G	G	N	N	G	G	A
rs2471	A/C	5	19319464	+	NA	NA	NA	NA	NA	NA	A	A	M	A	A	C	A	A	A	M	A	A	A	A	A	C	A	M	A	A	A	A	A	A	A	A	A	A	A	A	A	A	A	C	A	A	M	A	A
rs2495	C/T	5	19680996	+	NA	NA	NA	NA	NA	NA	T	Y	T	T	T	T	Y	Y	C	Y	Y	C	T	T	T	C	C	Y	C	T	T	Y	Y	Y	C	T	T	C	T	C	C	Y	T	C	C	C	T	T	C
rs2520	A/G	5	20215141	+	NA	NA	NA	NA	NA	NA	A	R	A	A	R	A	R	A	A	A	R	R	G	R	A	A	A	R	A	A	G	R	R	R	G	R	R	A	A	A	G	R	A	A	G	G	R	A	A
rs2531	A/G	5	20444326	+	NA	NA	NA	NA	NA	NA	A	R	A	A	R	A	R	A	A	A	R	R	G	R	A	A	A	R	A	A	G	R	A	R	G	A	R	A	A	A	G	R	A	A	G	G	A	A	A
rs2535	C/T	5	20486782	+	NA	NA	NA	NA	NA	NA	C	Y	C	C	Y	C	Y	C	C	C	Y	T	T	Y	C	C	C	Y	C	C	T	Y	C	Y	T	C	Y	C	C	C	T	Y	C	C	T	T	C	C	C
rs2557	A/T	5	20854574	+	NA	NA	NA	NA	NA	NA	N	W	A	W	W	T	A	W	A	W	A	A	T	T	N	T	N	W	N	T	W	T	N	N	T	A	A	A	A	W	N	A	T	N	T	A	W	N	N
rs2660	C/A	5	22930059	+	NA	NA	NA	NA	NA	NA	C	C	C	C	M	C	M	C	M	C	C	C	M	C	C	C	C	C	C	C	M	M	C	C	C	C	C	C	C	C	C	C	C	C	C	M	C	N	C
rs2663	A/G	5	22930418	+	NA	NA	NA	NA	NA	NA	A	A	A	A	R	A	R	A	R	A	A	A	A	A	A	A	A	A	A	A	R	R	A	A	A	A	A	A	A	A	A	A	A	A	A	R	A	A	A
rs2668	A/T	5	23021249	+	NA	NA	NA	NA	NA	NA	A	A	A	A	W	A	A	A	A	A	A	A	A	N	A	A	A	A	A	A	T	N	A	A	T	A	N	N	N	N	A	N	A	A	A	A	N	A	A
rs2674	C/G	5	23092298	+	NA	NA	NA	NA	NA	NA	C	C	C	C	C	C	C	C	C	C	S	S	C	C	C	C	C	C	G	C	C	C	S	S	C	C	C	C	C	C	C	S	C	C	C	C	C	C	C
rs2779	C/T	5	24311155	+	NA	NA	NA	NA	NA	NA	C	C	T	T	C	T	C	Y	C	Y	C	C	C	C	T	C	C	C	C	C	C	C	Y	C	C	C	Y	Y	C	Y	C	Y	T	C	C	C	Y	T	C
rs2795	C/T	5	24443313	+	NA	NA	NA	NA	NA	NA	C	Y	C	C	Y	C	Y	C	C	C	Y	T	T	Y	C	C	C	Y	C	T	T	Y	C	Y	T	Y	Y	C	C	C	T	Y	C	C	T	T	C	C	T
rs2798	A/G	5	24479395	+	NA	NA	NA	NA	NA	NA	A	R	A	A	R	A	R	A	A	A	R	R	G	R	A	A	A	R	A	G	G	R	A	R	G	R	A	A	R	A	R	R	A	A	G	R	A	A	A
rs2801	G/A	5	24487965	+	NA	NA	NA	NA	NA	NA	G	G	G	G	G	G	G	G	G	G	G	R	G	G	G	G	G	R	A	G	G	G	R	R	G	G	R	G	G	G	R	G	G	G	G	R	G	G	A
rs2804	G/A	5	24525882	+	NA	NA	NA	NA	NA	NA	G	G	G	G	G	G	G	G	G	G	G	R	G	G	G	G	G	R	A	G	G	G	R	R	G	G	G	G	G	G	R	G	G	G	G	R	G	G	A
rs2806	C/G	5	24527426	+	NA	NA	NA	NA	NA	NA	C	C	C	C	C	C	C	C	C	C	C	S	C	C	C	C	C	S	G	C	C	C	S	S	C	C	S	C	C	C	S	C	C	C	C	S	C	C	G
rs2807	A/T	5	24536433	+	NA	NA	NA	NA	NA	NA	A	W	A	A	T	A	W	A	W	T	A	A	T	W	A	T	A	W	A	T	T	W	A	A	T	W	W	W	T	W	A	W	A	T	T	W	W	A	A
rs2811	A/G	5	24559477	+	NA	NA	NA	NA	NA	NA	G	R	G	G	A	G	R	G	R	A	G	R	A	R	G	A	G	R	A	A	A	R	R	R	A	R	R	R	A	R	R	R	G	A	A	A	R	G	A
rs2814	C/T	5	24561926	+	NA	NA	NA	NA	NA	NA	T	Y	T	T	C	T	Y	Y	Y	C	T	Y	C	Y	T	C	T	Y	C	C	C	Y	C	Y	C	Y	Y	Y	C	Y	T	Y	T	C	C	C	T	T	C
rs2817	A/T	5	24573867	+	NA	NA	NA	NA	NA	NA	A	A	A	A	T	A	A	A	A	N	A	A	T	A	A	N	A	A	N	N	N	A	A	A	T	A	A	A	N	A	A	A	A	N	N	N	A	A	N
rs2821	T/A	5	24613820	+	NA	NA	NA	NA	NA	NA	A	W	A	A	T	A	W	A	W	T	A	W	T	W	A	T	A	W	T	T	T	W	W	W	T	W	W	W	T	W	W	W	A	T	T	T	W	A	T
rs2822	C/T	5	24615937	+	NA	NA	NA	NA	NA	NA	T	Y	T	T	C	T	Y	T	Y	Y	T	C	C	Y	T	C	T	Y	C	C	C	Y	Y	Y	C	Y	C	Y	C	Y	Y	C	T	C	C	C	Y	T	C
rs2823	G/A	5	24621221	+	NA	NA	NA	NA	NA	NA	A	R	A	A	G	A	R	A	R	G	A	G	G	R	A	G	A	G	G	G	G	R	G	R	G	R	R	R	G	R	R	R	A	G	G	G	R	A	G
rs2824	A/G	5	24702809	+	NA	NA	NA	NA	NA	NA	G	R	G	G	A	G	R	G	R	A	G	R	A	R	G	A	G	R	A	A	A	R	R	R	A	R	A	R	A	R	R	R	G	A	A	A	R	G	A
rs2826	T/A	5	24710103	+	NA	NA	NA	NA	NA	NA	A	W	A	A	T	A	W	A	W	T	A	T	T	W	A	T	A	W	T	T	T	T	W	W	T	W	W	W	T	W	A	W	A	T	T	T	A	A	T
rs2827	A/G	5	24710169	+	NA	NA	NA	NA	NA	NA	G	R	G	G	A	G	R	G	R	A	G	R	A	R	G	A	G	R	A	A	A	A	R	R	A	R	R	R	A	R	R	R	G	A	A	A	R	G	A
rs2834	A/T	5	24869340	+	NA	NA	NA	NA	NA	NA	A	A	A	A	A	A	A	A	A	A	A	W	A	A	A	A	A	A	W	A	A	W	A	A	A	A	A	A	A	A	A	A	T	A	A	A	A	A	A
rs2842	C/T	5	24928982	+	NA	NA	NA	NA	NA	NA	C	Y	T	T	T	T	C	Y	T	C	Y	C	T	Y	C	C	C	Y	Y	T	C	Y	Y	C	C	T	Y	T	T	T	Y	Y	C	C	C	C	Y	T	T
rs2843	T/C	5	24929251	+	NA	NA	NA	NA	NA	NA	C	Y	T	T	T	T	C	Y	T	C	Y	Y	T	Y	C	C	C	Y	T	T	C	Y	Y	C	C	T	Y	T	T	T	Y	Y	T	C	C	C	Y	T	T
rs2844	C/A	5	24942429	+	NA	NA	NA	NA	NA	NA	C	M	A	A	A	A	C	M	A	C	M	M	A	M	C	C	C	M	M	A	C	M	M	C	C	A	M	A	A	A	M	M	C	C	C	C	M	A	A
rs2848	G/A	5	24986852	+	NA	NA	NA	NA	NA	NA	G	G	G	G	G	G	G	G	G	G	G	R	G	G	G	G	G	G	R	G	G	R	G	G	G	G	G	G	G	G	G	G	A	G	G	G	G	G	G
rs2850	C/T	5	25000567	+	NA	NA	NA	NA	NA	NA	C	Y	T	T	T	T	C	Y	T	C	Y	C	T	Y	C	C	C	Y	Y	T	C	Y	Y	C	C	T	T	T	T	T	Y	C	C	C	C	C	Y	T	T
rs2851	A/G	5	25001360	+	NA	NA	NA	NA	NA	NA	A	A	A	A	A	A	R	A	A	A	A	R	A	A	A	A	A	A	R	A	A	R	A	A	A	A	A	A	A	A	A	A	G	A	A	A	A	A	A
rs2854	A/T	5	25018477	+	NA	NA	NA	NA	NA	NA	A	A	A	A	A	A	A	A	A	A	A	W	A	A	A	A	A	A	W	A	A	W	A	A	A	A	A	A	A	A	A	A	T	A	A	A	A	A	A
rs2858	C/T	5	25061769	+	NA	NA	NA	NA	NA	NA	C	C	C	C	C	C	C	C	C	C	C	Y	C	C	C	C	C	Y	Y	C	C	Y	C	C	C	C	C	C	C	C	C	C	T	C	C	C	C	C	C
rs2862	G/A	5	25066541	+	NA	NA	NA	NA	NA	NA	G	G	G	G	G	G	G	G	G	G	G	R	G	G	G	G	G	G	R	G	G	R	G	G	G	G	G	G	G	G	G	G	A	G	G	G	G	G	G
rs2864	C/G	5	25075138	+	NA	NA	NA	NA	NA	NA	C	C	C	C	C	C	C	C	C	C	C	S	C	C	C	C	N	C	S	C	C	S	C	C	C	C	C	C	C	C	C	C	G	C	C	C	C	C	C
rs2880	G/A	5	25324040	+	NA	NA	NA	NA	NA	NA	A	R	A	G	G	A	R	G	G	A	G	G	G	R	A	A	A	R	G	R	G	R	G	G	G	G	R	G	G	G	G	R	G	A	G	G	R	A	G
rs2885	C/T	5	25332256	+	NA	NA	NA	NA	NA	NA	T	Y	T	C	C	T	Y	C	C	T	C	C	C	Y	T	T	T	Y	C	T	C	Y	C	C	C	C	Y	C	C	C	C	C	C	T	C	C	T	T	C
rs2887	C/T	5	25347742	+	NA	NA	NA	NA	NA	NA	T	Y	Y	C	C	T	C	C	C	T	C	C	C	Y	T	T	T	Y	C	Y	C	Y	C	C	C	C	Y	C	C	C	C	Y	C	T	C	C	T	T	C
rs2890	G/A	5	25354035	+	NA	NA	NA	NA	NA	NA	A	R	R	G	G	A	G	G	G	A	G	G	G	R	A	A	A	R	G	R	G	R	G	G	G	G	R	G	G	G	G	R	G	A	G	G	A	A	G
rs2897	T/C	5	25387089	+	NA	NA	NA	NA	NA	NA	T	Y	T	T	T	T	Y	C	T	T	Y	Y	C	Y	T	T	T	Y	Y	Y	C	Y	Y	C	C	Y	T	T	T	T	T	Y	C	T	C	C	T	T	T
rs2902	C/T	5	25521026	+	NA	NA	NA	NA	NA	NA	T	Y	C	C	C	T	C	Y	C	T	C	C	C	Y	T	C	T	N	Y	C	C	T	C	C	C	C	T	C	C	C	C	N	C	T	C	C	T	N	N
rs2908	G/C	5	25675488	+	NA	NA	NA	NA	NA	NA	C	G	G	G	G	G	S	G	G	S	G	G	G	S	C	G	C	S	G	G	G	G	G	G	G	G	G	G	G	G	G	S	G	G	G	G	G	G	G
rs2909	C/T	5	25683749	+	NA	NA	NA	NA	NA	NA	T	C	T	T	Y	C	Y	Y	Y	Y	C	C	C	Y	T	C	T	Y	C	Y	Y	C	C	C	T	C	C	T	C	C	Y	Y	C	C	C	C	T	C	C
rs2910	T/A	5	25696094	+	NA	NA	NA	NA	NA	NA	A	T	W	T	T	T	W	T	T	W	T	T	T	W	A	T	A	W	T	T	T	T	T	T	T	T	T	T	T	T	T	T	T	T	T	T	T	T	T
rs2914	A/G	5	25706113	+	NA	NA	NA	NA	NA	NA	G	A	R	A	A	A	R	A	A	R	A	A	A	R	G	A	G	R	A	A	A	A	A	A	A	A	A	A	A	A	A	R	A	A	A	A	A	A	A
rs2918	C/T	5	25763692	+	NA	NA	NA	NA	NA	NA	N	Y	C	T	Y	C	Y	C	Y	C	C	Y	T	C	N	C	N	Y	C	C	T	C	C	Y	T	Y	Y	C	C	C	T	T	Y	C	T	C	C	C	C
rs2920	A/C	5	25788188	+	NA	NA	NA	NA	NA	NA	A	M	A	C	M	A	M	A	M	A	A	M	C	A	A	A	A	M	A	A	C	A	A	M	C	M	M	A	A	A	C	M	M	A	C	A	A	A	A
rs2921	C/T	5	25793236	+	NA	NA	NA	NA	NA	NA	N	Y	C	T	Y	C	Y	C	Y	C	C	Y	T	C	T	C	N	Y	C	C	T	C	C	Y	T	Y	Y	C	C	C	T	T	Y	C	T	C	C	C	C
rs2925	T/A	5	25821689	+	NA	NA	NA	NA	NA	NA	T	W	T	A	A	A	T	A	A	T	A	W	T	W	T	A	T	T	A	N	T	N	N	T	T	A	W	N	A	A	W	T	A	A	T	A	A	A	N
rs2929	T/C	5	25821877	+	NA	NA	NA	NA	NA	NA	N	Y	N	C	C	C	T	C	C	N	C	Y	T	C	N	C	N	T	C	N	T	N	N	T	T	C	Y	N	C	C	Y	T	Y	C	T	C	C	C	N
rs2939	G/A	5	25942642	+	NA	NA	NA	NA	NA	NA	A	R	R	G	G	G	R	R	R	R	G	R	A	R	A	G	A	R	G	G	A	G	G	R	N	G	R	G	G	G	G	A	R	G	A	G	G	G	G
rs2945	T/C	5	26017181	+	NA	NA	NA	NA	NA	NA	T	Y	T	C	Y	C	T	T	Y	T	C	Y	T	Y	T	C	T	T	Y	T	T	T	T	T	T	Y	Y	T	C	C	C	T	Y	C	T	C	Y	C	T
rs2947	A/G	5	26017370	+	NA	NA	NA	NA	NA	NA	A	R	A	A	A	A	R	A	A	A	A	R	G	A	A	A	A	R	A	R	R	A	A	R	A	R	A	A	A	A	A	R	R	A	G	A	A	A	A
rs2948	T/A	5	26017436	+	NA	NA	NA	NA	NA	NA	T	W	T	T	T	T	W	T	T	T	T	W	A	T	T	T	T	W	T	W	W	T	T	W	T	W	W	T	T	T	T	W	W	T	A	T	T	T	T
rs2949	A/G	5	26019405	+	NA	NA	NA	NA	NA	NA	A	R	A	A	A	A	R	A	A	A	A	R	G	A	A	A	A	R	A	R	R	A	A	R	A	R	R	A	A	A	A	R	R	A	G	A	A	A	A
rs2952	G/A	5	26033261	+	NA	NA	NA	NA	NA	NA	G	R	G	A	R	A	G	G	N	G	A	R	G	R	G	A	G	G	R	G	G	G	G	G	N	R	R	G	A	A	A	G	R	A	G	A	R	A	G
rs2954	C/A	5	26046685	+	NA	NA	NA	NA	NA	NA	A	C	A	C	C	C	M	N	N	M	C	C	C	M	A	C	A	M	C	C	C	N	N	C	N	C	C	N	C	C	C	M	C	C	C	C	M	C	N
rs2955	T/A	5	26046751	+	NA	NA	NA	NA	NA	NA	T	W	T	A	A	A	T	N	N	T	A	W	T	W	T	A	T	T	A	T	T	N	N	T	N	W	W	N	A	A	A	T	W	A	T	A	W	A	N
rs2956	C/A	5	26050593	+	NA	NA	NA	NA	NA	NA	C	C	M	C	M	C	C	A	A	M	C	M	C	C	C	C	C	M	M	M	M	A	A	M	A	C	C	A	C	C	C	C	C	C	C	C	M	C	A
rs2957	A/T	5	26056912	+	NA	NA	NA	NA	NA	NA	T	A	T	A	T	A	W	T	T	T	A	W	A	W	T	A	T	W	W	W	W	T	T	W	T	A	A	T	A	A	A	A	A	A	A	A	T	A	T
rs2960	T/G	5	26106163	+	NA	NA	NA	NA	NA	NA	G	K	K	G	K	G	K	K	G	K	G	K	T	G	G	G	G	K	K	T	K	T	T	T	G	K	K	T	G	G	G	K	K	G	T	G	K	G	T
rs2961	A/G	5	26112682	+	NA	NA	NA	NA	NA	NA	A	A	R	A	R	A	A	R	A	R	A	R	A	A	A	A	A	R	R	R	A	G	G	R	A	A	A	G	A	A	A	A	A	A	A	A	R	A	G
rs2963	C/A	5	26130140	+	NA	NA	NA	NA	NA	NA	C	M	C	C	C	C	M	C	C	C	C	M	A	C	C	C	C	M	C	M	M	C	C	M	C	M	M	C	C	C	C	M	M	C	A	C	C	C	C
rs2964	G/A	5	26146037	+	NA	NA	NA	NA	NA	NA	G	G	R	G	R	G	G	R	G	A	G	R	G	R	G	G	G	R	R	R	G	A	A	R	G	G	G	A	G	G	G	G	G	G	G	G	R	G	A
rs2969	C/G	5	26208619	+	NA	NA	NA	NA	NA	NA	N	C	S	C	S	C	C	S	C	G	C	S	C	S	N	C	N	S	S	S	C	G	G	S	C	C	C	G	C	C	C	C	C	C	C	C	S	C	G
rs2970	C/T	5	26209529	+	NA	NA	NA	NA	NA	NA	T	C	Y	C	Y	C	Y	T	Y	T	C	Y	C	Y	T	C	T	Y	Y	Y	Y	T	T	Y	T	C	C	T	C	C	C	Y	C	C	C	C	T	C	T
rs2973	G/A	5	26232403	+	NA	NA	NA	NA	NA	NA	N	G	G	G	G	N	A	A	G	G	G	G	N	N	N	G	N	G	N	N	N	A	G	N	N	G	G	G	G	G	N	A	G	N	N	N	G	G	N
rs2975	G/A	5	26253470	+	NA	NA	NA	NA	NA	NA	A	G	R	G	R	G	R	R	G	A	G	R	G	R	A	G	A	R	R	R	G	G	A	R	G	G	G	A	G	G	G	R	G	G	G	G	R	G	A
rs2977	A/C	5	26254890	+	NA	NA	NA	NA	NA	NA	C	A	M	A	M	A	M	M	A	C	A	M	A	M	C	A	C	M	M	M	A	A	C	M	A	A	A	C	A	A	A	A	A	A	A	A	C	A	C
rs2981	C/A	5	26274591	+	NA	NA	NA	NA	NA	NA	A	C	C	C	C	C	M	C	C	C	C	C	C	M	A	C	A	C	C	C	C	C	C	C	C	C	C	C	C	C	C	M	C	C	C	C	M	C	C
rs2982	T/C	5	26308144	+	NA	NA	NA	NA	NA	NA	C	T	N	T	T	T	Y	T	T	T	T	T	T	Y	C	T	C	T	T	T	T	T	T	T	T	T	T	C	T	T	T	Y	T	T	T	T	Y	T	T
rs2983	A/C	5	26308259	+	NA	NA	NA	NA	NA	NA	A	A	C	A	M	A	A	M	A	C	A	M	A	M	A	A	A	M	M	M	A	A	M	M	A	A	A	C	A	A	A	A	A	A	A	M	M	A	A
rs2995	T/C	5	26388012	+	NA	NA	NA	NA	NA	NA	C	T	Y	T	T	T	Y	Y	T	Y	T	T	T	Y	C	T	T	Y	T	T	Y	T	T	T	C	T	T	T	T	T	T	T	T	T	T	T	Y	T	C
rs2998	T/G	5	26406677	+	NA	NA	NA	NA	NA	NA	G	T	K	T	T	T	K	G	N	G	T	T	T	K	G	T	T	K	T	T	T	T	T	T	N	T	T	T	T	T	T	K	T	T	T	T	G	T	N
rs2999	C/T	5	26409759	+	NA	NA	NA	NA	NA	NA	T	C	Y	C	C	C	Y	T	N	Y	C	C	C	Y	T	C	C	Y	C	C	C	C	C	C	N	C	C	C	C	C	C	Y	C	C	C	C	Y	C	N
rs3002	C/G	5	26412206	+	NA	NA	NA	NA	NA	NA	G	C	S	C	C	C	S	S	C	S	C	C	C	S	G	C	C	S	C	C	C	C	C	C	C	C	C	C	C	C	C	S	C	C	C	C	S	C	C
rs3006	C/G	5	26430789	+	NA	NA	NA	NA	NA	NA	C	S	C	C	C	C	S	C	C	C	C	S	G	C	C	C	C	S	S	S	S	G	S	S	C	S	S	C	C	C	C	G	C	C	G	C	C	C	G
rs3007	G/C	5	26439512	+	NA	NA	NA	NA	NA	NA	G	S	G	G	G	G	S	G	N	G	G	S	C	G	G	G	G	S	S	S	S	C	S	S	G	S	S	G	G	G	G	S	S	G	C	G	G	G	C
rs3009	T/C	5	26466026	+	NA	NA	NA	NA	NA	NA	C	Y	Y	T	T	C	T	Y	C	T	T	T	T	Y	C	T	T	T	Y	Y	T	T	T	T	T	C	Y	T	T	C	C	T	C	T	T	C	Y	C	T
rs3011	C/T	5	26466081	+	NA	NA	NA	NA	NA	NA	T	Y	Y	C	C	T	C	Y	T	C	C	C	C	Y	T	C	C	C	Y	Y	C	C	C	C	C	Y	Y	C	C	T	T	Y	Y	C	C	T	Y	T	C
rs3014	G/A	5	26477645	+	NA	NA	NA	NA	NA	NA	G	G	N	G	G	G	R	R	G	A	G	G	N	R	G	A	G	R	G	G	A	G	G	G	A	G	G	G	G	G	G	G	G	A	G	G	A	G	G
rs3015	T/A	5	26488167	+	NA	NA	NA	NA	NA	NA	A	W	W	T	T	A	T	W	A	T	T	T	T	W	A	T	T	T	W	W	T	T	T	T	T	W	W	T	T	A	A	W	W	T	T	A	W	A	T
rs3018	T/A	5	26490242	+	NA	NA	NA	NA	NA	NA	T	T	W	T	T	T	W	W	T	W	T	T	T	W	T	A	T	W	T	T	W	T	T	T	A	T	T	T	T	T	T	T	T	A	T	T	A	T	T
rs3021	G/A	5	26549114	+	NA	NA	NA	NA	NA	NA	G	G	G	A	A	G	G	G	G	A	A	G	G	R	G	N	A	G	G	G	N	G	G	G	N	G	R	A	N	G	G	G	G	N	G	G	G	G	G
rs3025	A/C	5	26573875	+	NA	NA	NA	NA	NA	NA	A	A	M	C	C	A	M	C	C	C	C	M	A	M	A	C	C	A	M	A	M	A	M	M	C	M	M	C	C	A	C	A	A	C	A	A	C	A	A
rs3028	T/C	5	26627010	+	NA	NA	NA	NA	NA	NA	T	T	Y	T	Y	T	Y	Y	T	Y	T	T	T	Y	T	C	T	Y	Y	T	Y	T	Y	Y	C	T	T	T	T	T	T	T	T	C	T	T	Y	T	T
rs3036	T/G	5	26679346	+	NA	NA	NA	NA	NA	NA	T	T	K	T	K	T	K	K	T	K	T	T	T	K	T	G	T	K	K	T	K	T	K	K	G	T	T	T	T	T	T	T	T	G	T	T	K	T	T
rs3037	C/T	5	26688411	+	NA	NA	NA	NA	NA	NA	C	C	C	T	Y	C	C	C	C	Y	T	C	C	Y	C	C	T	C	C	C	C	C	C	C	C	C	Y	Y	T	C	C	C	C	C	C	C	C	C	C
rs3044	C/T	5	26715939	+	NA	NA	NA	NA	NA	NA	C	C	Y	C	Y	C	Y	Y	C	Y	C	C	C	C	C	T	C	Y	Y	C	Y	C	Y	Y	T	C	C	C	C	C	C	C	C	T	C	C	Y	C	C
rs3046	G/T	5	26772552	+	NA	NA	NA	NA	NA	NA	G	G	G	G	G	T	G	K	T	G	G	G	G	K	G	G	G	G	K	G	G	G	G	G	G	K	G	G	G	G	G	G	G	G	G	G	G	G	G
rs3049	G/A	5	26796846	+	NA	NA	NA	NA	NA	NA	G	G	R	G	R	G	G	R	G	R	G	G	G	G	G	A	G	R	R	G	G	G	R	R	A	G	G	G	G	G	G	G	G	A	G	G	R	G	G
rs3057	G/A	5	26885976	+	NA	NA	NA	NA	NA	NA	G	G	R	G	R	G	G	R	G	R	G	G	G	R	G	A	G	R	R	G	G	G	R	R	A	G	G	G	G	G	G	G	G	A	G	G	R	G	G
rs3058	G/A	5	26911402	+	NA	NA	NA	NA	NA	NA	G	G	R	G	R	G	G	R	G	R	G	G	G	R	G	A	G	R	R	G	G	G	R	R	A	G	G	G	G	G	G	G	G	A	G	G	R	G	G
rs3101	A/C	5	27464489	+	NA	NA	NA	NA	NA	NA	A	M	M	C	M	A	M	M	C	M	A	A	A	A	A	A	A	A	A	M	A	A	M	A	A	M	M	M	A	C	M	A	M	A	A	C	A	C	A
rs3103	G/T	5	27472769	+	NA	NA	NA	NA	NA	NA	G	K	K	T	K	G	K	K	T	K	G	G	G	G	G	G	G	G	G	K	G	G	K	G	G	K	T	G	G	T	G	G	T	G	G	T	G	T	G
rs3107	A/T	5	27482705	+	NA	NA	NA	NA	NA	NA	A	W	A	A	W	T	A	T	A	W	T	W	A	W	A	T	A	A	W	W	A	A	A	A	A	W	W	A	T	T	A	A	W	T	A	T	T	T	T
rs3134	G/A	5	27856727	+	NA	NA	NA	NA	NA	NA	G	A	G	G	G	G	R	G	G	G	G	A	A	G	G	G	G	R	G	G	R	G	G	R	G	G	G	G	G	G	G	R	G	G	A	G	G	G	A
rs3138	G/A	5	28018523	+	NA	NA	NA	NA	NA	NA	G	R	G	G	G	G	R	G	G	G	G	R	G	G	G	G	G	R	G	G	R	G	G	R	G	G	G	G	G	G	G	G	R	G	A	G	G	G	A
rs3139	A/G	5	28018550	+	NA	NA	NA	NA	NA	NA	A	R	A	A	A	A	R	A	A	A	A	G	A	A	A	A	A	R	A	A	R	A	A	R	A	A	A	A	A	A	A	A	R	A	G	A	A	A	G
rs3147	G/C	5	28132565	+	NA	NA	NA	NA	NA	NA	G	S	G	G	G	G	S	G	G	G	G	S	C	G	G	G	G	S	G	S	C	C	S	C	G	S	S	G	G	G	G	S	S	G	C	G	G	G	C
rs3149	A/G	5	28157356	+	NA	NA	NA	NA	NA	NA	A	R	A	A	A	A	R	A	A	A	A	G	G	A	A	A	A	R	A	R	G	G	G	G	A	R	R	A	A	A	A	R	A	A	G	A	A	A	G
rs3153	G/C	5	28189332	+	NA	NA	NA	NA	NA	NA	G	S	G	G	G	G	S	G	G	G	G	S	C	G	G	G	G	S	G	S	C	C	S	C	G	S	S	G	G	G	G	S	S	G	C	G	G	G	C
rs3161	T/C	5	28203694	+	NA	NA	NA	NA	NA	NA	T	Y	T	T	T	T	Y	T	T	T	T	Y	C	T	T	T	T	Y	T	Y	C	C	Y	C	T	Y	Y	T	T	T	T	Y	T	T	C	T	T	T	C
rs3163	G/C	5	28206502	+	NA	NA	NA	NA	NA	NA	G	S	G	G	G	G	S	G	G	G	G	S	C	G	G	G	G	C	N	S	C	C	C	C	G	C	S	G	G	G	G	C	G	G	C	N	G	G	C
rs3164	G/C	5	28266022	+	NA	NA	NA	NA	NA	NA	G	S	G	G	G	G	S	G	G	G	G	S	C	G	G	G	G	S	G	S	C	C	S	C	G	S	S	G	G	G	S	S	S	G	C	G	G	G	C
rs3167	G/A	5	28290569	+	NA	NA	NA	NA	NA	NA	G	R	G	G	G	G	R	G	G	G	G	A	A	G	G	G	G	R	G	R	R	G	R	A	G	R	R	G	G	G	R	R	R	G	A	G	G	G	A
rs3171	G/A	5	28378903	+	NA	NA	NA	NA	NA	NA	G	R	G	G	G	G	R	G	G	G	G	A	A	G	G	G	G	R	G	R	R	G	G	R	G	R	R	G	G	G	R	R	R	G	A	G	G	G	A
rs3191	T/A	5	28844422	+	NA	NA	NA	NA	NA	NA	N	T	T	T	T	T	T	N	N	N	N	T	N	T	N	T	T	T	T	N	N	N	N	T	N	N	T	N	N	N	T	N	T	T	N	N	T	T	T
rs3232	A/G	5	29952814	+	NA	NA	NA	NA	NA	NA	A	A	R	A	R	A	A	R	A	A	A	A	A	R	A	G	G	A	A	A	A	A	R	A	A	A	A	A	A	A	A	A	A	G	A	R	R	A	A
rs3252	T/C	5	30242726	+	NA	NA	NA	NA	NA	NA	T	T	T	T	T	T	Y	T	T	T	T	T	T	T	T	T	N	Y	T	T	C	T	Y	T	T	T	T	Y	T	T	T	T	T	T	C	T	T	T	C
rs3261	T/G	5	30569227	+	NA	NA	NA	NA	NA	NA	T	K	T	T	T	T	T	T	T	T	T	K	G	T	T	T	T	T	T	K	G	T	T	K	T	K	T	T	T	T	G	K	T	T	T	K	T	T	T
rs3263	C/G	5	30617916	+	NA	NA	NA	NA	NA	NA	C	S	C	C	C	C	C	C	C	C	C	S	G	C	C	C	C	C	C	S	G	C	C	S	C	S	S	C	C	C	G	S	C	C	C	S	C	C	C
rs3264	G/T	5	30622082	+	NA	NA	NA	NA	NA	NA	G	K	G	G	G	G	G	G	G	G	G	K	T	G	G	G	G	G	G	K	T	G	G	K	G	K	K	G	G	G	T	K	G	G	G	K	G	G	G
rs3266	G/A	5	30653302	+	NA	NA	NA	NA	NA	NA	G	R	G	G	G	G	G	G	G	G	G	R	A	G	G	G	G	G	G	R	A	G	G	R	G	R	R	G	G	G	A	R	G	G	G	R	G	G	G
rs3270	A/C	5	30664098	+	NA	NA	NA	NA	NA	NA	A	M	A	A	A	A	A	A	A	A	A	M	C	A	A	A	A	A	A	M	M	A	A	M	A	M	M	A	A	A	C	M	A	A	A	M	A	A	A
rs3272	C/G	5	30681085	+	NA	NA	NA	NA	NA	NA	C	S	C	C	C	C	C	C	C	C	C	S	G	C	C	C	C	C	C	S	G	C	C	S	C	S	C	C	C	C	G	G	C	C	C	S	C	C	C
rs3276	A/C	5	30747244	+	NA	NA	NA	NA	NA	NA	A	M	A	A	A	A	A	A	A	A	A	M	C	A	A	A	A	A	A	M	C	A	A	A	A	M	M	A	A	A	C	C	A	A	A	M	A	A	A
rs3287	C/T	5	30837368	+	NA	NA	NA	NA	NA	NA	C	Y	C	C	C	C	C	C	C	C	C	Y	T	C	C	C	C	C	C	Y	T	C	C	C	C	Y	Y	C	C	C	T	Y	C	C	C	Y	C	C	C
rs3289	T/C	5	31007769	+	NA	NA	NA	NA	NA	NA	C	Y	C	T	T	C	T	Y	T	C	T	T	T	Y	C	T	C	T	C	Y	T	Y	Y	T	T	Y	Y	T	T	T	T	Y	N	C	T	N	C	C	T
rs3290	A/C	5	31026090	+	NA	NA	NA	NA	NA	NA	C	M	C	A	A	C	A	M	A	C	A	M	A	M	C	A	C	M	C	C	A	M	M	A	A	M	C	A	A	A	A	M	C	C	A	C	C	C	A
rs3293	A/G	5	31038157	+	NA	NA	NA	NA	NA	NA	A	A	A	G	G	A	A	A	G	A	R	R	A	A	A	G	A	R	R	A	A	A	A	A	A	R	R	G	G	G	A	A	G	A	A	G	A	A	G
rs3295	T/G	5	31038871	+	NA	NA	NA	NA	NA	NA	G	K	G	T	T	G	T	K	T	G	T	T	T	K	G	T	G	T	K	K	T	K	K	T	T	K	K	T	T	T	T	K	T	G	T	T	G	G	T
rs3299	A/C	5	31081728	+	NA	NA	NA	NA	NA	NA	A	M	A	A	A	A	C	M	A	A	M	C	C	M	A	A	A	M	M	M	C	M	M	C	C	M	A	A	A	A	M	M	C	A	C	C	A	A	A
rs3300	G/A	5	31086621	+	NA	NA	NA	NA	NA	NA	G	R	G	G	G	G	A	R	G	G	R	R	A	R	G	G	G	R	R	R	A	R	R	A	A	R	G	G	R	G	R	R	A	G	A	A	G	G	G
rs3303	A/G	5	31106782	+	NA	NA	NA	NA	NA	NA	A	R	A	A	A	A	G	R	A	A	R	R	G	R	A	A	A	R	R	R	G	R	R	R	G	R	A	A	A	A	R	R	G	A	G	G	A	A	A
rs3305	T/G	5	31118034	+	NA	NA	NA	NA	NA	NA	T	K	T	T	T	T	G	K	T	T	K	K	G	K	T	T	T	K	K	K	G	K	K	G	G	K	T	T	T	T	K	K	G	T	G	G	T	T	T
rs3307	T/C	5	31147443	+	NA	NA	NA	NA	NA	NA	T	Y	T	T	T	T	C	Y	T	T	Y	Y	C	Y	T	T	T	Y	Y	Y	C	Y	Y	C	C	Y	T	T	T	T	C	Y	C	T	C	C	T	T	T
rs3309	C/A	5	31162215	+	NA	NA	NA	NA	NA	NA	A	M	A	A	A	A	C	M	C	A	M	M	C	M	A	A	A	M	M	M	C	M	M	C	C	M	A	M	A	A	C	C	C	A	C	C	A	A	A
rs3310	G/A	5	31181528	+	NA	NA	NA	NA	NA	NA	G	G	G	A	A	G	G	G	G	G	R	G	G	G	G	A	G	R	G	G	G	G	R	G	G	G	R	R	A	A	G	R	G	G	G	G	N	G	A
rs3311	C/A	5	31187012	+	NA	NA	NA	NA	NA	NA	C	C	C	C	C	C	C	C	A	C	C	M	C	C	C	C	C	C	M	M	C	M	M	M	C	M	C	M	C	C	C	C	A	C	C	C	C	C	C
rs3317	A/G	5	31207638	+	NA	NA	NA	NA	NA	NA	A	A	A	A	A	A	R	R	G	A	A	R	A	R	A	A	A	R	R	A	A	R	R	R	A	R	A	R	A	A	R	A	G	A	A	A	A	A	A
rs3319	A/C	5	31209823	+	NA	NA	NA	NA	NA	NA	A	A	A	M	M	A	A	A	C	A	M	M	A	A	A	M	A	M	M	M	A	M	M	M	A	M	M	M	M	M	A	M	C	A	A	A	A	A	M
rs3325	T/C	5	31292300	+	NA	NA	NA	NA	NA	NA	T	T	T	C	C	T	Y	Y	C	T	Y	Y	T	Y	T	T	T	Y	T	Y	C	Y	Y	C	C	C	Y	C	C	C	C	T	T	T	T	C	T	T	C
rs3327	C/T	5	31297202	+	NA	NA	NA	NA	NA	NA	C	C	C	T	T	C	Y	Y	T	C	Y	Y	C	Y	C	C	C	Y	C	Y	T	Y	Y	T	T	T	Y	T	T	T	T	C	C	C	C	T	C	C	T
rs3334	G/A	5	31315532	+	NA	NA	NA	NA	NA	NA	G	G	G	A	A	G	R	R	A	G	R	R	G	R	G	G	G	R	G	R	A	R	R	A	A	A	R	A	A	A	A	G	G	G	G	A	G	G	A
rs3350	A/T	5	31451342	+	NA	NA	NA	NA	NA	NA	A	A	A	A	A	A	A	T	A	A	A	A	A	A	A	A	A	A	A	W	T	W	W	T	T	W	A	A	A	A	T	W	A	A	A	A	A	A	A
rs3354	C/A	5	31452327	+	NA	NA	NA	NA	NA	NA	C	C	C	C	C	C	C	A	C	C	C	C	C	C	C	C	C	C	C	M	A	M	M	A	A	M	C	C	C	C	A	M	C	C	C	C	C	C	C
rs3374	G/A	5	31654293	+	NA	NA	NA	NA	NA	NA	G	R	G	G	G	A	R	R	G	G	G	G	G	G	G	A	G	R	R	G	G	G	G	G	G	G	R	R	G	R	A	G	A	G	G	G	G	A	A
rs3379	G/C	5	31708263	+	NA	NA	NA	NA	NA	NA	G	S	G	G	G	C	S	S	G	G	G	G	G	G	G	C	G	S	S	G	G	G	S	G	G	S	S	S	G	S	C	G	C	G	G	G	G	C	C
rs3382	C/A	5	31818968	+	NA	NA	NA	NA	NA	NA	C	M	C	C	C	C	M	M	C	C	M	C	A	C	C	A	C	M	M	C	C	M	C	C	C	M	M	M	C	M	A	C	A	C	C	A	C	A	A
rs3383	C/T	5	31819034	+	NA	NA	NA	NA	NA	NA	C	Y	C	C	C	C	Y	Y	C	C	Y	C	T	C	C	T	C	Y	Y	C	C	Y	C	C	C	Y	Y	Y	C	Y	T	C	T	C	C	T	C	T	T
rs3384	A/T	5	31836316	+	NA	NA	NA	NA	NA	NA	A	W	A	A	A	A	W	W	A	A	W	W	T	A	A	T	A	W	W	A	A	W	A	A	A	W	T	W	W	W	T	A	W	A	A	T	A	T	T
rs3387	C/G	5	31847167	+	NA	NA	NA	NA	NA	NA	C	S	C	G	G	C	S	S	G	C	S	S	G	C	C	G	C	S	S	C	C	S	C	C	C	S	G	S	S	S	G	C	S	C	C	G	C	G	G
rs3398	A/G	5	31934985	+	NA	NA	NA	NA	NA	NA	G	R	R	A	A	G	R	R	A	G	R	R	A	G	G	A	G	R	R	G	G	R	G	G	G	R	A	A	A	A	A	A	R	G	G	A	G	A	A
rs3399	T/A	5	31974596	+	NA	NA	NA	NA	NA	NA	T	T	W	T	N	T	T	T	N	T	W	W	N	T	T	N	T	T	T	T	T	W	T	T	T	W	N	A	A	A	N	A	T	T	T	N	T	N	N
rs3401	C/T	5	31992380	+	NA	NA	NA	NA	NA	NA	C	Y	C	T	T	C	Y	Y	T	C	C	C	T	C	C	T	C	Y	Y	C	C	Y	C	C	C	Y	T	T	T	T	T	N	Y	C	C	T	C	T	T
rs3403	G/C	5	31992900	+	NA	NA	NA	NA	NA	NA	G	G	S	G	G	G	G	G	G	G	S	S	G	G	G	G	G	G	G	G	G	S	G	G	G	S	G	S	S	S	G	C	G	G	G	G	G	G	G
rs3410	A/G	5	32027951	+	NA	NA	NA	NA	NA	NA	A	R	A	A	A	A	R	R	A	A	R	R	G	R	A	A	A	R	R	R	G	R	G	G	A	R	A	A	A	A	A	A	A	A	G	A	A	A	A
rs3411	T/C	5	32035500	+	NA	NA	NA	NA	NA	NA	C	Y	C	T	T	C	T	T	T	C	Y	Y	T	Y	C	T	C	T	Y	Y	T	Y	T	T	T	Y	T	Y	Y	Y	T	C	Y	C	T	T	C	T	T
rs3412	G/A	5	32036195	+	NA	NA	NA	NA	NA	NA	G	R	G	G	G	G	R	R	G	G	R	G	A	R	G	G	G	R	R	A	A	R	A	A	N	R	G	G	G	G	G	G	G	G	A	G	G	G	G
rs3414	G/C	5	32044161	+	NA	NA	NA	NA	NA	NA	C	S	C	G	G	C	G	G	G	C	S	S	G	S	C	G	C	G	S	S	G	S	G	G	N	S	G	S	S	S	G	C	S	C	G	G	C	G	G
rs3419	C/G	5	32063741	+	NA	NA	NA	NA	NA	NA	C	C	C	N	N	C	G	G	N	C	S	S	G	S	C	N	C	S	S	S	G	S	G	G	C	S	N	C	C	C	N	C	C	C	C	N	C	N	N
rs3421	G/T	5	32063842	+	NA	NA	NA	NA	NA	NA	G	G	G	N	N	G	T	T	N	G	K	G	T	K	G	N	G	K	K	K	T	K	T	T	G	K	N	G	G	G	N	G	G	G	G	N	G	N	N
rs3432	T/C	5	32136374	+	NA	NA	NA	NA	NA	NA	T	T	T	T	T	T	Y	Y	T	T	Y	Y	C	Y	T	T	C	Y	Y	Y	C	Y	C	C	T	Y	T	T	T	T	T	T	T	T	T	C	T	T	T
rs3437	T/C	5	32162093	+	NA	NA	NA	NA	NA	NA	T	T	T	T	T	T	Y	Y	T	T	Y	T	C	Y	T	T	C	Y	Y	Y	C	Y	C	C	T	Y	T	T	T	T	T	T	T	T	T	C	T	T	T
rs3443	C/A	5	32187157	+	NA	NA	NA	NA	NA	NA	C	C	C	C	C	C	M	M	C	C	M	M	C	M	C	C	A	M	C	M	C	M	M	M	C	M	C	C	C	C	C	C	C	C	C	A	C	C	C
rs3463	G/C	5	32284376	+	NA	NA	NA	NA	NA	NA	G	G	G	G	G	G	G	G	G	G	G	S	G	G	G	G	N	G	G	G	G	S	G	G	C	G	G	G	G	G	G	G	G	G	G	G	G	G	G
rs3469	T/C	5	32392062	+	NA	NA	NA	NA	NA	NA	T	T	T	T	T	T	Y	T	T	T	Y	Y	C	Y	T	T	T	Y	T	Y	C	Y	Y	C	C	Y	T	T	T	T	T	T	T	T	T	T	T	T	T
rs3478	T/C	5	32539824	+	NA	NA	NA	NA	NA	NA	C	Y	Y	C	C	C	T	C	C	Y	C	Y	T	Y	C	C	T	Y	C	Y	Y	T	Y	Y	C	Y	Y	C	C	C	Y	T	Y	Y	T	C	Y	C	C
rs3481	G/A	5	32607210	+	NA	NA	NA	NA	NA	NA	G	R	R	A	A	A	G	A	A	R	A	R	G	R	G	A	G	G	R	R	R	G	R	R	A	A	A	A	A	A	R	G	R	A	G	A	R	A	A
rs3488	A/C	5	32623121	+	NA	NA	NA	NA	NA	NA	A	M	M	C	C	C	A	C	C	M	C	M	A	M	A	C	A	A	M	M	M	A	M	M	C	C	M	C	C	C	M	A	M	C	A	C	M	C	C
rs3493	G/A	5	32656320	+	NA	NA	NA	NA	NA	NA	G	R	R	A	A	A	G	A	A	R	A	R	G	R	G	A	G	G	R	R	G	G	R	R	G	R	A	R	A	A	G	G	A	A	G	A	A	A	A
rs3494	T/C	5	32656386	+	NA	NA	NA	NA	NA	NA	T	Y	Y	C	C	C	T	C	C	Y	C	Y	T	Y	T	C	T	T	Y	Y	T	T	Y	Y	T	C	Y	C	C	C	T	T	C	C	T	C	Y	C	C
rs3495	G/A	5	32658083	+	NA	NA	NA	NA	NA	NA	G	R	R	A	A	A	G	A	A	R	A	R	G	R	G	A	G	G	R	R	G	G	R	R	G	R	A	A	A	A	R	G	A	A	G	A	R	A	A
rs3496	C/G	5	32682516	+	NA	NA	NA	NA	NA	NA	C	S	C	C	G	G	C	G	C	G	G	S	C	S	C	G	C	C	S	S	C	C	S	S	C	S	G	C	G	G	C	C	S	G	C	G	S	G	G
rs3497	C/T	5	32800077	+	NA	NA	NA	NA	NA	NA	C	Y	C	C	T	T	C	T	C	T	Y	Y	C	Y	C	T	C	C	Y	Y	C	C	Y	Y	C	Y	Y	C	T	T	C	C	Y	T	C	T	Y	T	T
rs3498	A/C	5	32817500	+	NA	NA	NA	NA	NA	NA	A	M	A	A	C	C	A	C	A	M	C	M	A	M	A	C	A	A	C	M	A	A	M	M	A	M	C	A	M	C	A	A	M	C	A	C	M	C	C
rs3499	T/C	5	32826982	+	NA	NA	NA	NA	NA	NA	T	T	T	T	T	T	T	T	T	Y	T	T	T	Y	T	T	T	Y	T	T	T	T	T	T	T	T	T	T	T	T	T	Y	T	T	T	T	T	T	T
rs3502	A/C	5	32833177	+	NA	NA	NA	NA	NA	NA	A	A	A	A	A	A	A	A	A	M	A	A	A	M	A	A	A	M	A	A	A	A	A	A	A	A	A	A	A	A	A	M	A	A	A	A	A	A	A
rs3503	C/G	5	32843947	+	NA	NA	NA	NA	NA	NA	C	C	S	C	S	C	C	C	C	C	C	C	C	C	C	C	C	C	S	C	C	C	S	S	C	C	C	C	C	C	C	C	C	C	C	C	C	C	C
rs3505	C/A	5	32854093	+	NA	NA	NA	NA	NA	NA	C	M	C	C	M	A	C	A	C	A	A	M	C	M	C	A	C	C	M	M	C	C	C	C	C	M	A	C	A	A	C	N	A	A	C	A	M	A	A
rs3506	T/C	5	32880327	+	NA	NA	NA	NA	NA	NA	T	T	T	T	T	N	T	N	T	C	N	T	T	C	T	N	T	Y	T	T	T	T	T	T	T	T	T	T	N	N	T	Y	T	N	T	N	N	N	N
rs3510	C/T	5	32893051	+	NA	NA	NA	NA	NA	NA	C	Y	C	C	Y	T	C	T	C	Y	T	Y	C	Y	C	T	C	C	Y	Y	C	C	C	C	C	Y	T	C	T	T	C	C	Y	T	C	T	T	T	T
rs3511	C/T	5	32893117	+	NA	NA	NA	NA	NA	NA	C	Y	Y	C	T	T	C	T	C	T	T	Y	C	Y	C	T	C	Y	Y	Y	C	C	Y	Y	C	Y	Y	C	T	T	C	T	Y	T	C	T	Y	T	T
rs3513	A/G	5	32894124	+	NA	NA	NA	NA	NA	NA	A	R	A	A	R	G	A	G	A	R	G	R	A	R	A	G	A	A	R	R	A	A	A	A	A	R	G	A	G	G	A	A	R	G	A	G	R	G	G
rs3514	A/G	5	32894190	+	NA	NA	NA	NA	NA	NA	A	R	A	A	G	G	A	G	A	R	G	R	A	R	A	G	A	A	R	R	A	A	A	A	A	G	R	A	G	G	A	A	G	G	A	N	R	G	G
rs3520	C/T	5	32954636	+	NA	NA	NA	NA	NA	NA	T	Y	Y	C	T	T	C	T	C	T	T	Y	C	Y	T	T	C	Y	Y	Y	C	C	Y	Y	C	Y	Y	C	T	T	C	T	Y	T	C	T	T	T	T
rs3526	G/A	5	33072770	+	NA	NA	NA	NA	NA	NA	A	G	R	A	R	G	G	G	A	G	G	G	G	G	A	G	G	G	R	G	G	G	R	R	G	G	G	A	G	G	R	R	G	G	G	G	G	G	G
rs3528	T/C	5	33073302	+	NA	NA	NA	NA	NA	NA	C	Y	Y	C	C	C	T	C	C	Y	C	Y	T	Y	C	C	T	Y	Y	Y	T	T	Y	Y	T	Y	Y	C	C	C	Y	T	Y	C	T	C	C	C	C
rs3529	A/C	5	33073368	+	NA	NA	NA	NA	NA	NA	C	A	M	C	M	A	A	A	C	M	A	A	A	M	C	A	A	M	M	A	A	A	M	M	A	A	A	C	A	A	M	M	A	A	A	A	M	A	A
rs3531	T/A	5	33158859	+	NA	NA	NA	NA	NA	NA	A	A	A	T	A	A	T	W	T	T	A	A	T	W	A	A	T	T	W	A	T	T	W	W	T	A	W	T	A	A	T	T	W	A	T	A	A	A	A
rs3534	A/G	5	33296749	+	NA	NA	NA	NA	NA	NA	G	R	G	G	R	G	R	R	G	A	A	A	N	A	G	G	A	A	R	R	A	N	G	G	A	R	R	G	A	G	G	R	G	G	A	N	R	G	G
rs3536	G/C	5	33372884	+	NA	NA	NA	NA	NA	NA	G	S	G	G	G	C	G	S	G	G	G	G	G	G	G	C	G	G	S	S	G	G	G	G	G	S	G	G	G	C	G	G	S	C	G	G	C	C	C
rs3540	G/T	5	33394430	+	NA	NA	NA	NA	NA	NA	G	K	G	G	G	G	K	G	G	G	G	K	T	G	G	G	G	K	G	K	G	T	K	K	G	G	K	G	G	G	K	G	K	G	G	T	K	G	G
rs3544	T/C	5	33552180	+	NA	NA	NA	NA	NA	NA	C	T	C	C	C	T	T	C	C	T	C	Y	T	Y	C	T	T	T	Y	T	C	T	Y	Y	C	Y	Y	C	C	T	Y	C	T	T	C	T	Y	T	T
rs3545	G/A	5	33562411	+	NA	NA	NA	NA	NA	NA	A	G	A	A	A	G	G	R	A	G	A	G	G	R	A	G	G	G	R	G	A	G	R	R	A	R	R	A	A	G	R	A	G	G	A	G	R	G	G
rs3551	A/G	5	33630418	+	NA	NA	NA	NA	NA	NA	G	A	G	A	R	A	R	A	A	R	A	R	A	R	R	A	R	R	R	A	G	A	R	R	G	A	A	A	A	A	A	R	A	A	G	G	R	A	A
rs3554	G/A	5	33679916	+	NA	NA	NA	NA	NA	NA	A	G	A	G	R	G	R	G	G	R	G	R	G	R	A	G	A	R	R	G	A	G	R	R	A	G	G	G	G	G	G	R	G	G	A	A	R	G	G
rs3556	G/C	5	33706605	+	NA	NA	NA	NA	NA	NA	C	G	C	G	S	G	S	G	G	S	G	G	G	S	C	G	C	S	S	G	C	G	S	S	C	G	G	G	G	G	G	G	G	G	G	C	C	G	G
rs3562	G/A	5	33800023	+	NA	NA	NA	NA	NA	NA	A	G	R	G	R	G	G	G	G	G	G	G	G	G	A	G	G	G	R	G	G	G	R	R	G	G	G	G	G	G	G	R	G	G	G	G	G	G	G
rs3570	G/T	5	33934329	+	NA	NA	NA	NA	NA	NA	G	K	G	K	G	G	K	G	K	K	G	G	G	G	G	G	G	G	G	G	G	K	G	G	G	K	G	K	K	K	G	G	G	G	G	G	G	G	G
rs3586	T/G	5	34469567	+	NA	NA	NA	NA	NA	NA	T	T	T	G	K	T	K	K	G	T	K	T	T	T	T	T	T	T	T	T	T	T	T	T	T	K	K	K	G	K	T	T	T	T	T	T	T	T	T
rs3589	T/C	5	34550520	+	NA	NA	NA	NA	NA	NA	T	T	T	C	Y	T	Y	T	C	T	Y	Y	T	T	T	T	T	T	T	T	T	T	T	T	T	Y	Y	Y	C	T	T	T	T	T	T	T	T	T	T
rs3593	C/G	5	34601881	+	NA	NA	NA	NA	NA	NA	C	C	C	G	S	C	S	C	G	C	S	C	C	C	C	C	C	C	C	C	C	C	C	C	C	S	S	S	G	C	C	C	C	C	C	C	C	C	C
rs3595	C/T	5	34630817	+	NA	NA	NA	NA	NA	NA	C	C	C	T	C	C	C	C	T	C	Y	N	C	C	C	C	C	C	C	C	C	C	C	C	C	N	Y	N	T	C	C	N	N	C	C	C	C	C	C
rs3596	G/C	5	34634056	+	NA	NA	NA	NA	NA	NA	G	G	G	C	S	G	S	G	C	G	S	S	G	G	G	G	G	G	G	G	G	G	G	G	G	S	S	S	C	G	G	G	G	G	G	G	G	G	G
rs3597	G/C	5	34634122	+	NA	NA	NA	NA	NA	NA	G	G	G	C	S	G	S	G	C	G	S	G	G	G	G	G	G	G	G	G	G	G	G	G	G	S	S	S	C	G	G	G	G	G	G	G	G	G	G
rs3599	T/C	5	34693912	+	NA	NA	NA	NA	NA	NA	T	T	T	C	Y	T	Y	T	C	T	Y	Y	T	T	T	T	T	T	T	T	T	T	T	T	T	Y	Y	Y	C	T	T	T	T	T	T	T	T	T	T
rs3602	T/G	5	34693978	+	NA	NA	NA	NA	NA	NA	T	T	T	G	K	T	K	T	G	T	K	K	T	T	T	T	T	T	T	T	T	T	T	T	T	K	K	K	G	T	T	T	T	T	T	T	T	T	T
rs3604	C/T	5	34718656	+	NA	NA	NA	NA	NA	NA	C	C	C	T	Y	C	Y	C	T	C	Y	Y	C	C	C	C	C	C	C	C	C	C	C	C	C	Y	Y	Y	T	C	C	C	C	C	C	C	C	C	C
rs3609	G/A	5	34819948	+	NA	NA	NA	NA	NA	NA	G	G	G	A	R	R	G	R	A	G	R	R	G	G	G	G	G	R	G	G	G	G	G	R	G	R	G	R	A	G	G	R	G	G	G	G	G	G	G
rs3611	T/C	5	34828322	+	NA	NA	NA	NA	NA	NA	T	T	T	C	Y	T	T	T	C	T	Y	T	T	T	T	T	T	T	T	T	T	T	T	T	T	Y	Y	Y	C	T	T	T	T	T	T	T	T	T	T
rs3613	G/A	5	34922857	+	NA	NA	NA	NA	NA	NA	G	G	G	A	R	G	G	G	A	G	R	G	G	G	G	G	G	G	G	G	G	G	G	G	G	G	R	A	A	G	G	G	G	G	G	G	G	G	G
rs3614	T/A	5	34932355	+	NA	NA	NA	NA	NA	NA	T	T	T	A	W	T	T	T	A	T	W	T	T	T	T	T	T	T	T	T	T	T	T	T	T	W	W	W	A	T	T	T	T	T	T	T	T	T	T
rs3615	T/A	5	34942777	+	NA	NA	NA	NA	NA	NA	T	T	T	A	W	T	T	T	A	T	W	T	T	T	T	T	T	T	T	T	T	T	T	T	T	W	W	W	A	T	T	T	T	T	T	T	T	T	T
rs3618	A/G	5	34949703	+	NA	NA	NA	NA	NA	NA	A	A	A	G	R	A	A	A	G	A	R	R	A	A	A	A	A	A	A	A	A	A	A	A	A	R	R	R	G	A	A	A	A	A	A	A	A	A	A
rs3619	G/A	5	34999410	+	NA	NA	NA	NA	NA	NA	G	G	G	A	R	G	G	G	A	G	R	G	G	G	G	G	G	G	G	G	G	G	G	G	G	R	G	R	A	G	G	G	G	G	G	G	G	G	G
rs3620	A/G	5	35000149	+	NA	NA	NA	NA	NA	NA	A	A	A	G	G	N	A	A	G	A	R	A	A	A	A	A	A	A	A	A	A	A	A	A	A	G	G	R	G	N	A	A	N	A	A	A	A	N	A
rs3622	T/C	5	35013223	+	NA	NA	NA	NA	NA	NA	T	T	T	C	Y	T	T	T	C	T	Y	T	T	T	T	T	T	T	T	T	T	T	T	T	T	C	T	Y	C	T	T	T	T	T	N	N	T	T	T
rs3625	C/T	5	35044323	+	NA	NA	NA	NA	NA	NA	C	C	C	T	Y	C	C	C	T	C	Y	C	C	C	C	C	C	C	C	C	C	C	C	C	C	Y	Y	Y	T	C	C	C	C	C	C	C	C	C	C
rs3626	A/G	5	35067839	+	NA	NA	NA	NA	NA	NA	A	A	A	N	R	A	A	A	G	A	A	R	A	A	A	A	A	A	A	A	A	A	A	A	A	R	A	A	G	N	A	A	N	A	A	A	A	A	A
rs3635	C/T	5	35610283	+	NA	NA	NA	NA	NA	NA	T	Y	T	C	Y	T	Y	Y	C	T	C	Y	C	T	T	T	T	Y	T	Y	C	C	Y	Y	T	Y	C	C	C	C	C	Y	Y	T	C	C	T	C	C
rs3637	A/G	5	35646659	+	NA	NA	NA	NA	NA	NA	G	R	G	A	R	G	R	R	A	G	A	R	A	G	G	G	G	A	G	R	R	A	R	R	G	R	A	A	A	A	A	A	A	G	A	A	G	A	N
rs3639	G/C	5	35669535	+	NA	NA	NA	NA	NA	NA	C	S	C	G	S	C	S	S	G	C	G	S	G	C	C	C	C	S	C	S	G	G	S	S	C	S	G	G	S	G	G	S	S	C	G	G	C	G	G
rs3641	G/A	5	35675409	+	NA	NA	NA	NA	NA	NA	A	R	A	G	R	A	R	R	G	A	G	R	G	A	A	A	A	G	A	R	G	G	R	R	A	R	G	G	G	G	G	G	G	A	G	G	A	G	G
rs3648	A/T	5	35931484	+	NA	NA	NA	NA	NA	NA	T	W	T	A	W	T	A	A	A	W	A	W	A	T	T	T	T	W	T	W	A	A	W	A	A	W	W	A	A	A	A	A	T	T	A	A	W	T	A
rs3649	G/C	5	36077065	+	NA	NA	NA	NA	NA	NA	C	S	C	G	S	C	S	G	G	S	G	S	G	C	C	C	C	S	C	S	G	G	S	G	G	S	S	G	G	G	G	G	C	C	G	G	C	C	G
rs3682	C/G	6	50791	+	NA	NA	NA	NA	NA	NA	C	S	C	C	C	C	C	C	G	C	S	S	G	C	C	C	C	C	C	C	G	S	C	C	C	C	C	C	C	C	S	C	C	C	C	C	C	C	C
rs3685	T/G	6	58679	+	NA	NA	NA	NA	NA	NA	T	K	T	T	T	T	T	T	G	T	K	K	G	T	T	T	T	T	T	T	G	K	T	T	T	T	T	T	T	T	K	T	T	T	T	T	T	T	T
rs3708	C/T	6	246474	+	NA	NA	NA	NA	NA	NA	C	C	C	C	Y	C	C	C	T	C	C	C	C	C	C	C	C	C	Y	T	T	C	Y	C	C	Y	C	C	C	C	C	C	C	C	C	C	Y	C	C
rs3719	G/C	6	307762	+	NA	NA	NA	NA	NA	NA	G	G	S	G	S	C	G	G	C	S	G	G	G	G	G	G	G	G	S	C	C	G	S	G	G	S	S	G	G	G	G	G	S	C	G	G	G	G	G
rs3721	C/T	6	313532	+	NA	NA	NA	NA	NA	NA	C	C	Y	C	Y	T	C	C	C	Y	C	C	C	C	C	C	C	C	Y	T	T	C	Y	C	C	Y	Y	C	C	C	C	C	C	T	C	C	C	C	C
rs3726	C/T	6	326429	+	NA	NA	NA	NA	NA	NA	C	C	Y	C	Y	C	C	Y	C	Y	C	C	C	C	C	C	C	C	Y	T	T	C	Y	C	C	Y	Y	C	C	C	C	C	Y	T	C	C	C	C	C
rs3730	A/C	6	355811	+	NA	NA	NA	NA	NA	NA	A	A	M	A	A	A	A	A	A	M	A	A	A	A	A	A	A	A	M	A	A	A	M	A	A	A	M	A	A	A	A	A	A	C	A	A	A	A	A
rs3751	G/A	6	543042	+	NA	NA	NA	NA	NA	NA	G	G	G	G	R	G	G	G	G	G	G	A	N	G	G	G	G	R	R	A	A	A	R	R	N	R	G	G	G	G	R	R	R	G	A	G	A	G	G
rs3752	G/C	6	545925	+	NA	NA	NA	NA	NA	NA	G	S	G	G	S	G	G	S	G	G	S	C	C	G	G	G	G	S	S	C	C	C	S	S	C	S	S	G	G	G	S	S	S	G	C	G	C	G	G
rs3755	G/A	6	590888	+	NA	NA	NA	NA	NA	NA	G	R	G	G	R	G	G	G	G	G	G	R	A	G	G	G	G	A	R	A	A	A	R	R	G	G	R	G	G	G	R	R	G	G	A	G	A	G	G
rs3756	G/C	6	607576	+	NA	NA	NA	NA	NA	NA	G	S	G	G	S	G	G	G	G	G	G	S	C	G	G	G	G	S	S	C	C	C	S	S	G	S	S	G	G	G	C	S	G	G	C	G	C	G	G
rs3757	C/A	6	614898	+	NA	NA	NA	NA	NA	NA	C	C	C	C	C	C	C	C	C	C	C	M	C	C	C	C	C	C	M	C	C	C	M	C	C	C	C	C	C	C	C	C	C	C	C	C	C	C	C
rs3762	A/T	6	697005	+	NA	NA	NA	NA	NA	NA	A	W	T	T	W	T	W	W	A	T	W	A	A	W	A	A	T	A	A	A	A	A	W	W	A	W	W	T	T	T	A	A	W	T	A	T	W	A	T
rs3766	A/T	6	702514	+	NA	NA	NA	NA	NA	NA	A	W	T	T	W	T	W	W	A	T	W	A	A	W	A	A	T	A	A	A	A	A	W	W	A	W	W	T	T	T	A	A	W	T	A	T	W	A	T
rs3768	A/G	6	743541	+	NA	NA	NA	NA	NA	NA	G	R	A	A	R	A	R	R	G	A	R	A	A	R	G	G	A	R	R	A	A	A	R	A	G	R	R	A	A	A	R	R	R	A	A	A	R	G	A
rs3771	C/A	6	767829	+	NA	NA	NA	NA	NA	NA	C	C	M	C	C	A	M	M	C	M	M	M	C	C	C	C	A	C	M	C	C	C	M	M	A	C	M	C	C	C	M	C	M	A	C	A	M	C	C
rs3773	T/A	6	769344	+	NA	NA	NA	NA	NA	NA	T	T	W	T	T	A	W	W	T	W	W	T	T	T	T	T	A	T	W	T	T	T	W	W	A	T	T	T	T	T	W	T	W	A	T	A	W	T	T
rs3777	A/T	6	807700	+	NA	NA	NA	NA	NA	NA	A	A	W	A	A	T	W	W	A	W	W	W	A	A	A	A	T	A	A	A	A	A	W	W	T	A	A	A	A	A	A	A	A	T	A	T	A	A	A
rs3789	G/C	6	900777	+	NA	NA	NA	NA	NA	NA	G	G	G	G	G	G	G	S	G	G	S	S	G	G	G	G	G	G	G	G	G	G	G	G	S	G	S	G	G	G	G	G	G	G	G	G	G	G	G
rs3793	A/G	6	955617	+	NA	NA	NA	NA	NA	NA	A	R	R	G	R	A	A	R	G	R	R	R	A	A	A	A	A	A	R	A	G	A	A	A	A	R	A	R	A	G	A	A	R	A	A	A	R	A	A
rs3800	T/C	6	987090	+	NA	NA	NA	NA	NA	NA	T	Y	Y	C	Y	T	C	C	C	Y	C	Y	T	Y	T	T	T	Y	Y	T	T	T	T	T	C	Y	Y	C	T	C	T	T	Y	T	T	T	Y	T	C
rs3805	G/C	6	1007843	+	NA	NA	NA	NA	NA	NA	G	S	S	C	S	G	S	S	C	S	S	G	G	G	G	G	G	G	G	G	G	G	G	G	G	S	G	C	G	C	G	G	G	G	G	G	S	G	C
rs3808	A/G	6	1009811	+	NA	NA	NA	NA	NA	NA	A	R	R	G	R	A	R	G	G	R	G	R	A	A	A	A	A	A	A	A	A	A	A	A	G	R	R	G	A	G	A	A	A	A	A	A	A	A	G
rs3809	G/A	6	1017593	+	NA	NA	NA	NA	NA	NA	A	R	G	G	G	G	G	G	G	G	G	R	A	R	A	A	G	R	G	A	G	G	G	R	G	R	R	G	G	G	G	A	R	G	A	G	R	A	G
rs3811	C/T	6	1029811	+	NA	NA	NA	NA	NA	NA	C	Y	Y	T	Y	C	T	T	T	Y	Y	Y	C	Y	C	C	C	Y	Y	C	C	C	C	C	T	Y	Y	T	C	T	C	C	Y	C	C	C	Y	C	T
rs3817	T/C	6	1164247	+	NA	NA	NA	NA	NA	NA	T	T	T	T	T	T	T	Y	T	T	Y	T	T	T	T	T	T	T	T	T	T	T	T	T	C	T	Y	T	T	T	T	T	T	T	T	T	Y	T	T
rs3822	G/T	6	1171085	+	NA	NA	NA	NA	NA	NA	G	G	G	N	N	N	N	T	N	N	T	K	G	G	G	G	N	G	N	G	N	G	G	G	T	G	K	N	G	N	N	G	G	N	G	N	G	G	N
rs3825	C/T	6	1178752	+	NA	NA	NA	NA	NA	NA	C	C	C	C	C	C	C	Y	C	C	Y	C	C	C	C	C	C	C	C	C	C	C	C	C	T	C	Y	C	C	C	C	C	C	C	C	C	C	C	C
rs3828	A/G	6	1178792	+	NA	NA	NA	NA	NA	NA	A	A	A	A	A	A	A	R	A	A	R	R	A	A	A	A	A	A	A	A	A	A	A	A	G	A	R	A	A	A	A	A	A	A	A	A	A	A	A
rs3837	A/C	6	1237109	+	NA	NA	NA	NA	NA	NA	C	M	M	A	A	A	A	A	A	A	M	M	C	M	C	C	A	M	A	C	A	A	A	A	A	M	M	A	C	A	A	C	M	A	C	A	M	C	A
rs3838	G/A	6	1238460	+	NA	NA	NA	NA	NA	NA	G	G	G	N	N	N	N	N	N	G	G	G	G	G	G	G	N	G	N	G	N	N	N	N	N	G	G	N	G	N	N	G	G	N	G	N	G	G	N
rs3845	G/A	6	1351166	+	NA	NA	NA	NA	NA	NA	G	R	G	G	R	G	G	R	G	G	R	R	R	G	G	G	G	R	G	A	G	G	G	R	A	G	R	G	G	G	G	G	R	G	A	G	G	G	G
rs3850	C/T	6	1389895	+	NA	NA	NA	NA	NA	NA	C	Y	C	C	C	C	C	Y	Y	C	C	Y	C	C	C	C	C	Y	Y	T	T	C	Y	Y	C	Y	Y	C	C	C	C	C	Y	C	T	C	C	C	C
rs3853	A/T	6	1396358	+	NA	NA	NA	NA	NA	NA	A	W	A	A	A	A	W	W	T	A	A	W	A	A	A	A	T	W	A	T	T	A	A	W	A	W	W	A	A	A	A	A	W	A	T	A	W	A	A
rs3855	G/A	6	1421711	+	NA	NA	NA	NA	NA	NA	G	R	R	G	G	G	R	R	R	G	G	R	G	G	G	G	A	R	G	A	N	G	G	R	G	R	R	G	G	G	G	G	R	G	A	G	R	G	G
rs3858	G/C	6	1437325	+	NA	NA	NA	NA	NA	NA	G	S	S	G	G	G	S	S	C	G	G	S	G	G	G	G	G	S	S	C	G	G	S	S	G	S	S	G	G	G	G	G	S	G	C	G	S	G	G
rs3861	C/A	6	1544806	+	NA	NA	NA	NA	NA	NA	C	C	C	C	C	C	C	C	C	M	C	M	C	C	C	C	C	C	M	C	A	A	M	C	C	C	C	C	C	C	N	C	C	C	C	C	C	C	C
rs3863	T/A	6	1554743	+	NA	NA	NA	NA	NA	NA	T	W	W	T	T	T	W	T	W	W	T	W	T	T	T	T	T	W	W	A	A	A	W	T	T	W	W	T	T	T	T	T	W	T	A	T	W	T	T
rs3865	T/G	6	1554809	+	NA	NA	NA	NA	NA	NA	T	K	K	T	T	T	K	T	K	K	T	K	T	T	T	T	T	K	K	G	G	G	K	T	T	K	K	T	T	T	T	T	T	T	G	T	T	T	T
rs3867	A/G	6	1568159	+	NA	NA	NA	NA	NA	NA	A	R	A	G	G	G	R	R	R	G	A	R	A	R	A	A	G	A	R	A	G	G	R	R	A	R	R	G	G	G	R	A	A	G	A	G	A	A	G
rs3869	C/A	6	1609675	+	NA	NA	NA	NA	NA	NA	C	C	C	A	A	A	M	C	C	A	C	C	C	C	C	C	A	M	A	A	A	A	A	M	C	C	M	N	N	N	C	C	C	N	N	A	M	C	N
rs3873	A/T	6	1639479	+	NA	NA	NA	NA	NA	NA	A	W	A	A	A	A	A	A	A	A	A	W	A	A	A	A	A	W	A	T	A	A	A	A	A	W	W	A	A	A	W	A	A	A	T	A	A	A	A
rs3874	A/G	6	1641223	+	NA	NA	NA	NA	NA	NA	G	R	R	A	A	A	R	R	A	A	R	R	G	R	G	G	A	R	A	A	A	A	A	R	G	R	R	A	A	A	R	G	G	A	A	A	R	G	A
rs3875	C/T	6	1641289	+	NA	NA	NA	NA	NA	NA	C	C	Y	T	T	T	Y	Y	C	T	C	Y	C	Y	C	C	T	C	T	C	T	T	T	Y	C	N	Y	T	T	T	Y	C	C	T	C	T	T	C	T
rs3876	A/G	6	1644850	+	NA	NA	NA	NA	NA	NA	A	R	A	A	A	A	A	A	G	A	A	R	A	A	A	A	A	R	A	G	A	A	A	A	A	R	R	A	A	A	A	A	A	A	G	A	A	A	A
rs3879	C/T	6	1645031	+	NA	NA	NA	NA	NA	NA	C	Y	Y	T	T	T	Y	Y	C	T	Y	Y	C	Y	C	C	T	C	T	N	T	T	T	Y	C	Y	Y	T	T	T	Y	C	C	T	N	T	Y	C	T
rs3880	A/C	6	1645097	+	NA	NA	NA	NA	NA	NA	C	M	M	A	A	A	A	M	N	A	M	M	C	M	C	C	A	C	A	N	A	A	A	M	C	M	M	A	A	A	M	C	C	A	N	A	M	C	A
rs3883	G/A	6	1674644	+	NA	NA	NA	NA	NA	NA	A	R	R	G	G	G	R	R	A	G	R	G	A	R	A	A	G	R	G	G	G	G	G	R	A	R	R	G	G	G	R	A	A	G	G	G	R	A	G
rs3888	A/G	6	1709000	+	NA	NA	NA	NA	NA	NA	A	A	A	N	N	N	A	A	G	G	A	A	A	A	A	A	N	A	N	N	N	N	N	A	A	A	A	N	N	N	A	A	A	N	N	N	A	A	N
rs3889	A/T	6	1714243	+	NA	NA	NA	NA	NA	NA	A	W	W	A	A	A	A	A	T	W	A	W	A	A	A	A	A	W	W	A	A	A	W	A	A	A	A	A	A	A	W	A	A	A	T	A	A	A	A
rs3898	C/T	6	1837900	+	NA	NA	NA	NA	NA	NA	C	Y	C	C	C	C	C	C	C	C	C	Y	C	C	C	C	C	C	C	C	T	C	C	C	C	C	C	C	C	C	C	C	C	C	T	C	C	C	C
rs3907	G/A	6	1861777	+	NA	NA	NA	NA	NA	NA	N	R	G	G	G	G	G	G	G	G	G	A	N	G	N	N	G	N	N	N	A	N	G	G	N	G	G	G	G	G	G	N	N	G	A	G	G	N	G
rs3922	G/A	6	2135206	+	NA	NA	NA	NA	NA	NA	N	G	G	G	G	G	G	G	G	G	G	A	N	A	N	N	G	N	A	N	N	A	R	G	N	G	G	G	G	G	G	N	A	G	N	G	G	N	G
rs3924	A/G	6	2155964	+	NA	NA	NA	NA	NA	NA	G	R	R	A	A	A	R	G	A	R	R	R	G	R	G	A	A	R	R	A	G	A	R	R	G	R	R	A	A	A	A	G	R	A	R	A	R	G	A
rs3926	C/T	6	2155998	+	NA	NA	NA	NA	NA	NA	C	Y	Y	T	T	T	Y	C	T	T	Y	Y	C	Y	C	T	T	Y	Y	T	C	T	Y	Y	C	Y	Y	T	T	T	T	C	Y	T	C	T	Y	C	T
rs3930	A/T	6	2160276	+	NA	NA	NA	NA	NA	NA	A	W	W	T	T	T	W	A	T	T	W	W	A	W	A	T	T	W	W	A	A	T	W	W	A	W	W	W	T	T	T	A	W	T	A	T	W	A	T
rs3932	T/C	6	2206194	+	NA	NA	NA	NA	NA	NA	T	Y	Y	C	C	C	Y	T	C	C	Y	Y	T	Y	T	C	C	Y	T	T	T	T	Y	Y	T	Y	Y	C	C	C	T	T	T	C	T	T	Y	T	C
rs3934	G/T	6	2206234	+	NA	NA	NA	NA	NA	NA	G	K	K	T	T	T	K	G	T	T	K	K	G	G	G	T	T	K	G	G	G	G	K	K	G	K	K	T	T	T	G	G	G	T	G	G	T	G	T
rs3937	A/G	6	2251450	+	NA	NA	NA	NA	NA	NA	A	R	R	G	G	G	A	R	G	G	R	A	A	A	A	G	G	R	A	A	A	A	R	R	A	R	R	G	G	G	A	A	R	G	A	A	R	A	G
rs3938	G/A	6	2251999	+	NA	NA	NA	NA	NA	NA	G	R	R	A	A	A	G	R	A	A	R	G	G	R	G	A	A	G	G	G	G	G	R	R	G	R	R	A	A	A	G	G	R	A	G	G	A	G	A
rs3947	T/C	6	2313198	+	NA	NA	NA	NA	NA	NA	T	Y	Y	T	C	C	T	Y	C	C	Y	Y	T	Y	T	C	C	Y	T	T	T	T	Y	Y	T	Y	Y	C	C	C	T	T	T	C	T	T	Y	T	C
rs3948	T/C	6	2329851	+	NA	NA	NA	NA	NA	NA	T	Y	Y	T	C	C	T	Y	C	C	Y	Y	T	Y	T	C	C	Y	T	T	T	T	Y	Y	T	Y	Y	Y	C	C	T	T	T	C	T	T	Y	T	C
rs3952	A/G	6	2334488	+	NA	NA	NA	NA	NA	NA	A	R	R	R	G	R	A	R	G	G	R	R	A	R	A	G	G	R	A	A	A	A	R	R	A	R	R	G	G	G	A	A	A	G	A	A	R	A	G
rs3958	C/G	6	2355223	+	NA	NA	NA	NA	NA	NA	C	S	S	C	G	G	C	S	G	G	S	S	C	S	C	G	G	S	S	C	C	C	S	S	C	S	S	S	G	G	S	C	C	G	C	C	S	C	G
rs3959	G/C	6	2359163	+	NA	NA	NA	NA	NA	NA	G	S	S	G	C	C	G	S	C	C	S	G	G	S	G	C	C	S	G	G	G	G	S	S	G	S	S	C	C	C	G	G	G	C	G	G	S	G	C
rs3962	T/G	6	2380734	+	NA	NA	NA	NA	NA	NA	T	K	K	T	G	G	T	K	G	G	K	T	T	K	T	G	G	K	K	T	T	T	K	K	T	K	K	G	G	G	G	T	K	G	T	T	K	T	G
rs3963	T/C	6	2386872	+	NA	NA	NA	NA	NA	NA	T	Y	Y	T	C	C	T	Y	C	C	Y	T	T	T	T	C	C	Y	Y	T	T	T	Y	Y	T	Y	Y	C	C	C	C	T	T	C	T	T	Y	T	C
rs3965	G/C	6	2393550	+	NA	NA	NA	NA	NA	NA	G	S	S	G	C	C	G	S	C	C	S	S	G	S	G	C	C	S	S	C	C	G	S	S	G	S	S	C	C	C	C	G	G	C	G	G	S	G	C
rs3969	C/T	6	2436767	+	NA	NA	NA	NA	NA	NA	C	Y	Y	C	T	T	C	Y	T	T	Y	Y	C	Y	C	T	T	Y	Y	T	T	C	Y	Y	C	Y	Y	T	T	T	T	C	Y	T	C	C	C	C	T
rs3971	T/C	6	2465466	+	NA	NA	NA	NA	NA	NA	T	Y	Y	T	C	C	T	Y	C	C	Y	T	T	Y	T	C	C	Y	Y	C	C	T	Y	Y	T	Y	Y	C	C	C	C	T	Y	C	T	T	Y	T	C
rs3972	C/G	6	2470261	+	NA	NA	NA	NA	NA	NA	C	C	C	C	N	N	C	C	N	N	C	C	C	S	C	N	N	S	C	N	N	C	C	C	C	N	C	N	N	N	N	S	C	N	C	C	C	C	N
rs3983	G/A	6	2598907	+	NA	NA	NA	NA	NA	NA	G	G	R	G	R	A	G	R	A	A	R	G	G	R	G	A	A	R	G	G	G	G	R	R	G	R	R	A	A	A	R	G	G	A	G	G	G	G	A
rs3985	C/A	6	2601530	+	NA	NA	NA	NA	NA	NA	C	M	M	C	M	A	C	M	A	A	M	C	N	M	C	A	A	M	C	N	N	C	M	M	C	M	M	A	A	A	A	C	C	A	N	C	M	C	A
rs3988	T/A	6	2606166	+	NA	NA	NA	NA	NA	NA	A	W	W	A	W	T	W	W	T	T	W	A	T	W	A	T	T	W	T	T	T	A	W	W	A	W	W	T	T	T	T	W	W	T	T	A	A	A	T
rs3994	T/C	6	2671553	+	NA	NA	NA	NA	NA	NA	N	Y	T	N	T	T	T	T	T	T	T	Y	C	Y	N	T	T	Y	C	C	C	N	Y	Y	N	Y	Y	T	T	T	Y	C	N	T	C	N	T	N	T
rs3997	T/C	6	2673387	+	NA	NA	NA	NA	NA	NA	N	Y	T	N	T	T	T	T	T	T	T	Y	C	Y	N	T	T	Y	C	C	C	N	Y	Y	N	Y	Y	T	T	T	Y	C	T	T	C	N	T	N	T
rs4000	G/A	6	2683573	+	NA	NA	NA	NA	NA	NA	G	R	R	G	R	G	R	R	R	A	R	R	G	R	G	A	A	R	G	G	G	G	R	R	G	R	R	A	A	A	R	G	G	A	G	G	R	G	A
rs4003	T/A	6	2740576	+	NA	NA	NA	NA	NA	NA	N	T	T	N	T	T	A	T	N	T	T	W	A	T	T	T	T	A	T	N	N	T	T	W	N	T	N	N	N	T	A	T	N	N	T	N	T	T	N
rs4032	C/A	6	3294298	+	NA	NA	NA	NA	NA	NA	C	C	C	C	C	C	C	C	C	C	C	C	C	C	C	C	C	C	C	C	C	C	C	C	C	C	C	C	C	C	C	C	M	C	C	C	C	C	C
rs4042	G/C	6	3370834	+	NA	NA	NA	NA	NA	NA	G	G	C	G	G	C	G	S	S	G	G	G	G	G	G	G	G	G	G	G	G	C	G	G	G	S	G	C	G	C	G	S	G	G	G	G	G	G	C
rs4044	G/A	6	3393371	+	NA	NA	NA	NA	NA	NA	A	R	G	A	G	G	G	G	G	G	G	R	G	R	A	G	G	G	G	G	G	G	G	G	G	R	R	G	G	G	G	R	R	G	G	A	R	A	G
rs4047	T/C	6	3397660	+	NA	NA	NA	NA	NA	NA	T	T	C	T	T	T	T	Y	Y	T	T	T	T	T	T	T	T	T	T	T	T	C	T	T	T	Y	T	C	T	C	T	Y	T	T	T	T	T	T	C
rs4048	T/C	6	3399473	+	NA	NA	NA	NA	NA	NA	N	T	C	N	T	T	T	Y	Y	T	T	T	T	T	N	T	T	T	T	T	T	C	T	T	T	Y	T	C	T	C	T	Y	N	T	T	N	C	N	C
rs4050	A/G	6	3400746	+	NA	NA	NA	NA	NA	NA	G	R	A	G	A	A	A	A	A	A	A	R	A	R	G	A	A	A	A	A	A	A	A	A	A	R	R	A	A	A	A	R	R	A	A	G	G	G	A
rs4055	A/G	6	3416588	+	NA	NA	NA	NA	NA	NA	G	R	N	G	A	A	A	A	A	A	A	R	A	R	G	A	A	A	A	A	A	N	A	A	A	G	R	N	A	N	A	G	G	A	A	G	G	G	N
rs4057	A/T	6	3436797	+	NA	NA	NA	NA	NA	NA	A	A	T	A	A	A	A	W	W	A	A	A	A	A	A	A	A	A	T	A	A	T	W	A	A	W	A	T	A	T	A	W	A	A	A	A	W	A	T
rs4061	A/C	6	3481406	+	NA	NA	NA	NA	NA	NA	A	A	A	A	A	A	A	A	A	A	A	A	A	A	A	A	A	A	C	A	A	C	M	A	A	A	A	A	A	A	A	M	A	A	A	A	A	A	A
rs4064	A/G	6	3510014	+	NA	NA	NA	NA	NA	NA	N	R	R	N	R	A	R	R	A	A	A	A	A	R	N	G	G	R	G	A	A	G	R	A	A	A	R	G	A	G	A	R	N	A	A	N	G	N	G
rs4069	C/A	6	3578863	+	NA	NA	NA	NA	NA	NA	C	M	C	C	C	C	C	M	C	C	M	C	A	M	C	C	C	M	C	A	A	C	M	A	A	M	M	C	C	C	C	M	M	C	A	C	M	C	C
rs4072	A/G	6	3579121	+	NA	NA	NA	NA	NA	NA	G	R	R	G	R	A	R	A	A	A	A	R	A	R	G	G	G	R	G	A	A	G	R	R	A	R	R	G	A	G	A	R	R	A	A	G	R	G	G
rs4079	G/A	6	3605040	+	NA	NA	NA	NA	NA	NA	N	A	G	N	G	G	R	G	G	G	G	R	G	G	N	N	N	G	G	G	G	G	G	G	G	G	G	N	G	N	G	G	G	G	G	A	R	N	N
rs4082	A/T	6	3624631	+	NA	NA	NA	NA	NA	NA	T	A	A	T	W	A	A	A	A	A	A	A	A	W	T	T	T	W	A	A	A	A	A	A	A	W	W	T	A	T	A	W	W	A	A	A	A	T	T
rs4084	C/A	6	3624993	+	NA	NA	NA	NA	NA	NA	C	M	A	C	M	A	A	A	A	A	A	A	C	C	C	C	C	C	C	C	C	C	M	M	A	M	M	C	A	C	A	C	C	A	C	A	A	C	C
rs4085	C/A	6	3628597	+	NA	NA	NA	NA	NA	NA	C	C	A	C	M	A	M	A	A	A	A	M	C	C	C	C	C	C	C	C	C	C	M	M	A	M	M	C	A	C	A	C	C	A	C	C	C	C	C
rs4090	C/T	6	3635876	+	NA	NA	NA	NA	NA	NA	Y	T	C	C	C	C	Y	C	C	C	C	Y	T	Y	C	C	C	Y	T	T	T	T	T	Y	C	Y	C	C	C	C	C	C	Y	C	T	T	T	C	C
rs4092	C/T	6	3685105	+	NA	NA	NA	NA	NA	NA	C	T	C	C	C	C	C	C	C	C	C	T	C	C	C	T	C	Y	C	C	C	C	C	C	C	C	C	C	C	C	C	N	C	C	C	T	Y	C	C
rs4094	C/T	6	3727502	+	NA	NA	NA	NA	NA	NA	N	C	N	N	C	C	C	C	C	C	C	C	N	T	N	T	N	Y	C	N	C	N	C	C	C	N	C	N	C	N	C	N	N	C	N	C	C	N	N
rs4096	A/G	6	3728015	+	NA	NA	NA	NA	NA	NA	R	A	G	G	A	A	A	R	A	A	A	A	N	R	G	A	G	A	A	N	A	N	A	A	A	R	R	G	A	G	A	G	G	R	N	A	A	G	G
rs4097	G/C	6	3730576	+	NA	NA	NA	NA	NA	NA	S	S	G	G	S	G	G	G	G	G	G	S	C	S	G	C	G	S	G	C	G	C	G	G	G	S	G	G	G	G	G	S	S	G	C	C	S	G	G
rs4101	G/A	6	3785618	+	NA	NA	NA	NA	NA	NA	R	G	A	A	G	G	G	R	G	G	G	G	G	R	R	G	A	G	G	G	G	G	G	G	G	R	R	A	G	A	G	R	R	G	G	G	G	A	A
rs4103	C/T	6	3785684	+	NA	NA	NA	NA	NA	NA	Y	Y	T	T	Y	C	C	Y	C	C	C	Y	C	Y	T	C	T	C	C	C	C	C	C	C	C	Y	Y	T	C	T	C	Y	T	C	C	T	Y	T	T
rs4108	T/A	6	3794565	+	NA	NA	NA	NA	NA	NA	T	W	N	N	W	T	T	T	T	T	T	A	T	T	N	N	T	T	T	T	T	N	T	T	T	T	T	N	T	N	T	T	A	T	T	A	W	N	N
rs4110	T/C	6	3836012	+	NA	NA	NA	NA	NA	NA	Y	Y	C	C	Y	T	T	Y	T	T	T	Y	Y	Y	C	C	Y	Y	T	T	T	N	T	T	T	Y	Y	C	T	C	N	C	C	T	C	Y	Y	C	C
rs4112	G/A	6	3838684	+	NA	NA	NA	NA	NA	NA	G	R	N	N	R	G	G	G	G	G	G	A	G	N	N	N	N	G	G	G	G	N	G	G	N	N	N	N	G	N	G	N	N	G	N	A	A	N	N
rs4113	A/G	6	3840010	+	NA	NA	NA	NA	NA	NA	A	R	A	A	R	A	A	A	A	A	A	R	A	A	A	A	A	A	A	A	A	A	A	A	A	A	A	A	A	A	A	A	A	A	A	G	R	A	A
rs4117	T/G	6	3864518	+	NA	NA	NA	NA	NA	NA	T	K	N	N	K	T	T	T	T	T	T	K	T	T	N	N	G	T	T	T	T	T	T	T	T	T	K	N	T	N	T	N	N	T	N	G	K	N	N
rs4146	A/G	6	4317966	+	NA	NA	NA	NA	NA	NA	A	A	A	A	A	A	A	R	A	A	A	A	A	A	A	A	A	R	A	A	A	A	A	A	A	A	R	A	A	A	R	A	A	A	A	A	A	A	A
rs4148	C/T	6	4318163	+	NA	NA	NA	NA	NA	NA	C	C	C	C	C	C	C	Y	C	C	C	C	C	C	C	C	C	Y	C	C	C	C	C	C	C	C	Y	C	C	C	C	C	C	C	C	C	C	C	C
rs4149	G/A	6	4338461	+	NA	NA	NA	NA	NA	NA	G	G	G	G	G	G	G	R	G	G	G	G	G	G	G	G	G	G	G	G	G	G	G	G	G	G	R	G	G	G	G	G	G	G	G	G	G	G	G
rs4151	G/A	6	4401815	+	NA	NA	NA	NA	NA	NA	R	G	R	G	R	G	G	G	A	R	A	R	G	R	A	A	A	A	G	G	G	G	G	G	G	A	A	G	A	G	A	R	R	A	G	G	G	A	A
rs4153	C/T	6	4417297	+	NA	NA	NA	NA	NA	NA	Y	Y	C	C	C	C	T	Y	C	Y	Y	C	T	Y	C	C	C	Y	C	T	T	T	Y	T	T	C	C	C	C	C	C	Y	Y	C	T	C	Y	C	C
rs4157	G/C	6	4430162	+	NA	NA	NA	NA	NA	NA	S	S	G	G	G	G	C	S	G	S	G	S	C	S	G	G	G	S	G	C	C	C	S	C	C	S	G	G	G	G	G	S	G	G	C	G	S	G	G
rs4159	A/G	6	4500648	+	NA	NA	NA	NA	NA	NA	R	R	A	A	A	A	G	R	A	R	R	A	G	R	A	A	A	R	A	G	G	G	R	G	G	R	A	A	A	A	A	R	R	A	G	A	A	A	A
rs4161	G/A	6	4510628	+	NA	NA	NA	NA	NA	NA	R	R	A	A	A	A	G	R	A	R	R	A	G	R	A	A	A	R	A	G	G	G	R	G	G	R	A	A	A	A	A	R	R	A	G	A	R	A	A
rs4169	G/A	6	4644387	+	NA	NA	NA	NA	NA	NA	G	R	G	G	G	G	G	R	G	G	R	G	G	R	G	G	G	G	G	A	G	A	R	A	A	R	G	G	G	G	G	R	R	G	A	G	R	G	G
rs4171	A/G	6	4649453	+	NA	NA	NA	NA	NA	NA	A	R	A	A	A	A	A	R	A	A	R	A	A	R	A	A	A	A	A	G	A	G	R	G	G	R	A	A	A	A	A	R	R	A	G	A	R	A	A
rs4172	G/A	6	4665580	+	NA	NA	NA	NA	NA	NA	G	G	G	G	G	G	R	G	G	G	G	G	G	G	G	G	G	R	G	G	G	R	R	G	G	G	G	G	G	G	G	R	G	G	G	G	G	G	G
rs4173	T/C	6	4677809	+	NA	NA	NA	NA	NA	NA	Y	Y	T	T	T	T	Y	Y	T	Y	Y	Y	T	Y	T	T	C	T	T	C	C	Y	Y	C	C	T	Y	T	T	T	Y	Y	Y	T	C	T	Y	T	T
rs4176	A/G	6	4693093	+	NA	NA	NA	NA	NA	NA	R	R	A	A	A	A	R	R	A	R	A	A	A	R	A	A	G	A	A	A	G	A	A	A	A	A	R	A	A	A	R	A	A	A	A	A	A	A	A
rs4178	T/A	6	4697277	+	NA	NA	NA	NA	NA	NA	W	W	T	T	W	T	W	W	T	W	T	T	T	W	T	T	A	T	T	T	A	T	T	T	T	T	W	T	T	T	W	T	T	T	T	T	T	T	T
rs4180	T/C	6	4702884	+	NA	NA	NA	NA	NA	NA	Y	Y	T	T	T	T	Y	Y	T	Y	Y	T	T	Y	T	T	C	T	T	C	C	Y	Y	C	C	Y	Y	T	T	T	Y	Y	Y	T	C	T	Y	T	T
rs4185	A/G	6	4783244	+	NA	NA	NA	NA	NA	NA	R	R	G	G	G	G	A	A	G	R	R	R	A	A	G	A	A	R	G	G	A	R	R	A	A	G	R	G	G	G	R	R	R	A	A	G	R	G	G
rs4186	T/G	6	4808889	+	NA	NA	NA	NA	NA	NA	K	K	G	G	G	G	T	G	G	K	K	G	T	T	G	T	T	T	G	G	T	G	T	T	T	G	G	G	G	G	G	K	G	T	T	G	T	G	N
rs4189	A/G	6	4928410	+	NA	NA	NA	NA	NA	NA	A	A	A	A	A	A	A	A	A	A	A	A	A	A	A	A	A	R	A	G	A	R	A	A	A	R	A	A	A	A	R	A	A	A	A	A	A	A	A
rs4191	T/C	6	4940504	+	NA	NA	NA	NA	NA	NA	Y	Y	C	C	C	C	T	Y	C	C	Y	C	T	T	C	T	T	Y	C	C	T	Y	Y	T	T	C	Y	C	C	C	T	Y	Y	T	T	C	Y	C	C
rs4193	T/C	6	4942672	+	NA	NA	NA	NA	NA	NA	Y	Y	C	C	C	C	T	Y	C	C	Y	C	T	T	C	T	T	T	C	T	T	T	Y	T	T	C	Y	C	C	C	T	Y	Y	T	T	C	Y	C	C
rs4196	C/T	6	4988296	+	NA	NA	NA	NA	NA	NA	Y	Y	C	C	C	C	T	Y	C	C	C	C	T	Y	C	T	T	Y	C	C	T	C	Y	Y	C	C	Y	C	C	C	T	Y	Y	T	T	C	C	C	C
rs4199	C/T	6	5055054	+	NA	NA	NA	NA	NA	NA	Y	Y	T	T	T	T	C	Y	T	T	Y	T	C	Y	T	C	C	C	T	C	C	C	Y	C	C	Y	Y	T	T	T	Y	Y	Y	C	C	T	Y	T	T
rs4204	G/A	6	5123052	+	NA	NA	NA	NA	NA	NA	R	R	A	A	A	A	G	R	A	A	R	A	G	G	A	G	G	G	A	G	G	G	R	G	G	R	R	A	A	A	R	R	R	G	G	A	R	A	A
rs4211	C/A	6	5174019	+	NA	NA	NA	NA	NA	NA	M	M	A	A	A	M	C	M	A	A	A	A	C	C	A	C	C	C	A	C	C	C	M	C	C	M	M	A	A	A	C	M	M	C	C	A	M	A	A
rs4213	A/G	6	5174085	+	NA	NA	NA	NA	NA	NA	R	R	G	G	G	G	A	R	G	G	R	G	A	A	G	A	A	A	G	A	A	A	R	A	A	R	R	G	G	G	A	R	R	A	A	G	R	G	G
rs4215	A/T	6	5199649	+	NA	NA	NA	NA	NA	NA	W	W	T	T	T	T	A	W	T	T	W	T	A	A	T	A	A	A	T	A	A	A	W	A	A	W	W	T	T	T	A	A	W	A	A	T	W	T	T
rs4218	G/T	6	5217624	+	NA	NA	NA	NA	NA	NA	K	G	T	T	T	T	G	K	T	T	K	T	G	G	T	G	G	G	T	G	G	G	K	G	G	G	K	T	T	T	G	K	T	G	N	T	T	N	T
rs4220	A/C	6	5291304	+	NA	NA	NA	NA	NA	NA	A	M	A	A	A	A	M	A	A	A	A	A	C	M	A	A	A	M	A	C	A	M	M	M	A	M	M	A	A	A	A	M	M	A	C	A	A	A	A
rs4222	C/G	6	5293361	+	NA	NA	NA	NA	NA	NA	C	S	C	C	C	C	S	C	C	C	C	C	G	S	C	C	C	S	C	G	C	S	S	S	C	S	S	C	C	C	C	S	S	C	G	C	C	C	C
rs4224	G/A	6	5354451	+	NA	NA	NA	NA	NA	NA	R	R	G	G	G	G	R	R	G	G	G	G	G	R	G	A	A	R	G	G	G	G	G	G	G	G	R	G	G	G	G	G	G	A	G	G	G	G	G
rs4227	G/A	6	5367684	+	NA	NA	NA	NA	NA	NA	R	R	G	G	G	G	R	R	G	G	G	G	G	R	G	A	A	R	G	G	G	G	G	G	G	G	R	G	G	G	G	G	G	A	G	G	G	G	G
rs4229	T/A	6	5433578	+	NA	NA	NA	NA	NA	NA	T	T	W	N	A	N	W	T	A	A	N	N	N	T	N	T	T	T	N	A	T	A	A	W	A	N	T	N	N	N	N	N	T	T	N	N	N	N	N
rs4231	G/A	6	5452390	+	NA	NA	NA	NA	NA	NA	R	R	G	G	G	G	R	R	G	G	G	G	G	R	G	A	A	R	G	G	G	G	G	G	G	G	R	G	G	G	G	G	R	A	G	G	G	G	G
rs4233	A/C	6	5453144	+	NA	NA	NA	NA	NA	NA	M	M	M	A	A	A	M	M	A	A	A	A	A	M	A	C	C	M	A	A	A	A	A	A	A	A	M	A	A	A	A	A	M	C	A	A	A	A	A
rs4235	T/A	6	5567008	+	NA	NA	NA	NA	NA	NA	T	W	T	T	W	T	W	W	A	A	W	W	T	T	T	T	T	T	T	T	T	T	T	T	T	W	W	T	A	T	T	T	T	T	T	T	T	T	T
rs4236	T/G	6	5570152	+	NA	NA	NA	NA	NA	NA	T	K	T	T	K	T	K	K	G	G	K	T	T	T	T	T	T	T	T	T	T	T	T	T	T	K	T	T	G	T	T	T	T	T	T	T	K	T	T
rs4238	A/G	6	5594131	+	NA	NA	NA	NA	NA	NA	A	R	A	A	R	A	R	R	G	G	R	R	A	A	A	A	A	A	A	A	A	A	A	A	A	R	R	A	G	A	A	A	A	A	A	A	R	A	A
rs4241	G/T	6	5599721	+	NA	NA	NA	NA	NA	NA	G	K	G	G	K	G	K	K	T	T	K	K	G	G	G	G	G	G	G	G	G	G	G	G	G	K	K	G	T	G	G	G	G	G	G	G	K	G	G
rs4244	A/T	6	5614976	+	NA	NA	NA	NA	NA	NA	A	W	A	A	W	A	W	W	T	T	T	A	A	A	A	A	A	A	A	A	A	A	A	A	A	W	W	A	T	A	A	A	A	A	A	A	W	A	A
rs4249	T/C	6	5662638	+	NA	NA	NA	NA	NA	NA	T	Y	T	T	Y	T	Y	Y	C	C	Y	T	T	T	T	T	T	T	T	T	T	T	T	T	T	Y	Y	T	C	T	T	T	T	T	T	T	Y	T	T
rs4254	G/A	6	5703900	+	NA	NA	NA	NA	NA	NA	G	R	G	G	R	G	R	R	A	A	R	R	G	G	G	G	G	G	G	G	G	G	G	G	G	R	R	G	A	G	G	G	G	G	G	G	R	G	G
rs4259	G/A	6	5815692	+	NA	NA	NA	NA	NA	NA	G	R	G	G	G	G	G	G	G	G	G	G	A	R	G	G	G	R	G	A	G	R	R	R	G	R	R	G	G	G	R	R	G	G	A	G	G	G	G
rs4261	C/G	6	5828488	+	NA	NA	NA	NA	NA	NA	C	S	C	C	C	C	C	C	C	C	C	C	G	S	C	C	C	S	C	G	C	S	S	S	C	S	S	C	C	C	S	S	C	C	G	C	C	C	C
rs4263	G/T	6	5893637	+	NA	NA	NA	NA	NA	NA	G	K	G	G	G	G	G	G	G	G	G	G	T	K	G	G	G	K	G	T	G	K	K	K	G	G	K	G	G	G	K	K	G	G	T	G	G	G	G
rs4287	C/T	6	6493549	+	NA	NA	NA	NA	NA	NA	Y	Y	Y	T	T	T	Y	Y	T	T	T	C	C	C	T	C	C	C	C	C	T	C	Y	Y	C	Y	Y	Y	T	C	Y	Y	Y	C	C	C	Y	T	T
rs4289	T/C	6	6495373	+	NA	NA	NA	NA	NA	NA	Y	Y	Y	C	C	C	Y	Y	C	C	C	Y	T	T	C	T	T	T	T	T	C	T	Y	Y	T	Y	Y	Y	C	T	Y	Y	Y	T	T	T	Y	C	C
[truncated: 3,289 more rows]
[truncated: 258 more columns]
